# Supplementary material for: Chronic temperature stress inhibits reproduction and disrupts endocytosis via chaperone titration in Caenorhabditis elegans
Source: BMC Biol. 2021 Apr 15;19:75. doi: 10.1186/s12915-021-01008-1 (PMC8051109; doi:10.1186/s12915-021-01008-1)
Supplement: Supplementary file 1 — Additional file 1. DEGs. Worksheet containing the DESeq output file containing statistically differentially expressed genes from each timepoint with read counts, log2 fold-change, and p-values. [file 12915_2021_1008_MOESM1_ESM.xlsx]

## Sheet: AcutevsControl.DEG
Gene_id	readcount_Acute	readcount_Control	log2FoldChange	pval	padj	Associated Gene Name	Description
WBGene00000512	1365.44	674.958	1.0165	5.0659e-06	0.006998	ckb-2	Protein CKB-2 (ckb-2) mRNA, complete cds [Source:RefSeq mRNA;Acc:NM_065479]
WBGene00001158	83.5676	227.166	-1.4427	3.8079e-07	0.0011397	ech-9	Protein ECH-9 (ech-9) mRNA, complete cds [Source:RefSeq mRNA;Acc:NM_069474]
WBGene00002016	153.94	7.14607	4.4291	1.7869e-15	8.0224e-12	hsp-16.2	Protein HSP-16.2 (hsp-16.2) mRNA, complete cds [Source:RefSeq mRNA;Acc:NM_071106]
WBGene00002017	286.638	26.7792	3.42	7.5727e-22	4.533e-18	hsp-16.11	Protein HSP-16.1 (hsp-16.1) mRNA, complete cds [Source:RefSeq mRNA;Acc:NM_072953]
WBGene00002018	200.997	5.03895	5.3179	4.3398e-32	3.8967e-28	hsp-16.41	Protein HSP-16.41 (hsp-16.41) mRNA, complete cds [Source:RefSeq mRNA;Acc:NM_182316]
WBGene00002021	430.686	223.477	0.94651	3.4492e-05	0.028196	hsp-17	Protein HSP-17, isoform a (hsp-17) mRNA, complete cds [Source:RefSeq mRNA;Acc:NM_001028786]
WBGene00002026	275.908	13.0868	4.398	1.6871e-39	3.0296e-35	hsp-70	Protein HSP-70 (hsp-70) mRNA, complete cds [Source:RefSeq mRNA;Acc:NM_060084]
WBGene00004058	1070.72	2203.15	-1.041	1.8309e-05	0.018266	pmp-1	Protein PMP-1 (pmp-1) mRNA, complete cds [Source:RefSeq mRNA;Acc:NM_063006]
WBGene00008042	263.075	113.641	1.211	3.4542e-05	0.028196	C40H1.7	Protein C40H1.7 (C40H1.7) mRNA, complete cds [Source:RefSeq mRNA;Acc:NM_066651]
WBGene00008486	793.944	412.444	0.94484	2.1345e-06	0.0038331	ugt-44	Protein UGT-44 (ugt-44) mRNA, complete cds [Source:RefSeq mRNA;Acc:NM_069532]
WBGene00009493	56.5083	148.982	-1.3986	5.748e-07	0.0014746	hrg-4	Protein HRG-4, isoform a [Source:RefSeq mRNA;Acc:NM_069654]
WBGene00009691	63.1388	8.68826	2.8614	9.1584e-07	0.0018274	F44E5.4	Protein F44E5.4 (F44E5.4) mRNA, complete cds [Source:RefSeq mRNA;Acc:NM_064108]
WBGene00009877	512.965	1026.56	-1.0009	8.6245e-07	0.0018274	F49C12.7	Protein F49C12.7, isoform b [Source:RefSeq mRNA;Acc:NM_001047483]
WBGene00011573	341.158	174.936	0.96361	7.9096e-06	0.010146	anmt-3	Protein ANMT-3 (anmt-3) mRNA, complete cds [Source:RefSeq mRNA;Acc:NM_073162]
WBGene00013080	468.968	921.621	-0.97468	1.3831e-05	0.014821	Y51A2D.13	Protein Y51A2D.13, isoform a (Y51A2D.13) mRNA, complete cds [Source:RefSeq mRNA;Acc:NM_075231]
WBGene00013540	67.264	144.833	-1.1065	2.3194e-05	0.020826	Y75B8A.3	Protein Y75B8A.3 (Y75B8A.3) mRNA, complete cds [Source:RefSeq mRNA;Acc:NM_067175]
WBGene00016809	38.7731	96.5877	-1.3168	1.403e-05	0.014821	C50D2.6	Protein C50D2.6 (C50D2.6) mRNA, complete cds [Source:RefSeq mRNA;Acc:NM_061255]
WBGene00016997	203.84	91.5501	1.1548	2.3692e-06	0.0038678	cebp-1	Protein CEBP-1 (cebp-1) mRNA, complete cds [Source:RefSeq mRNA;Acc:NM_075875]
WBGene00017398	657.692	1249.32	-0.92566	3.9131e-06	0.0058559	F12B6.2	Protein F12B6.2, isoform a [Source:RefSeq mRNA;Acc:NM_058546]
WBGene00019060	490.899	935.506	-0.93032	1.1264e-05	0.013485	F58F9.7	Protein F58F9.7 (F58F9.7) mRNA, complete cds [Source:RefSeq mRNA;Acc:NM_068542]
WBGene00019830	107.374	218.042	-1.022	2.1742e-05	0.02055	hrg-1	Protein HRG-1 (hrg-1) mRNA, complete cds [Source:RefSeq mRNA;Acc:NM_076289]
WBGene00022382	2704.97	755.979	1.8392	1.5592e-09	5.6001e-06	Y94H6A.10	Protein Y94H6A.10 (Y94H6A.10) mRNA, complete cds [Source:RefSeq mRNA;Acc:NM_001028418]

## Sheet: MidvsControl.DEG
Gene_id	readcount_Mid	readcount_Control	log2FoldChange	pval	padj	Associated Gene Name	Description
WBGene00009682	0.253455	236.042	-9.8631	4.3063e-43	3.2512e-41	msd-2	Protein MSD-2 (msd-2) mRNA, complete cds [Source:RefSeq mRNA;Acc:NM_069410]
WBGene00003468	0.253455	223.226	-9.7826	4.1898e-26	1.2574e-24	msp-113	Protein MSP-113 (msp-113) mRNA, complete cds [Source:RefSeq mRNA;Acc:NM_068372]
WBGene00003467	0.50691	252.751	-8.9618	1.0575e-20	2.0443e-19	msp-81	Protein MSP-81 (msp-81) mRNA, complete cds [Source:RefSeq mRNA;Acc:NM_069358]
WBGene00003458	0.253455	113.353	-8.8049	4.807e-25	1.336e-23	msp-65	Protein MSP-65 (msp-65) mRNA, complete cds [Source:RefSeq mRNA;Acc:NM_068379]
WBGene00003434	0.253455	97.8658	-8.5929	1.3017e-14	1.4446e-13	msp-38	Protein MSP-38 (msp-38) mRNA, complete cds [Source:RefSeq mRNA;Acc:NM_069448]
WBGene00003446	0.50691	170.76	-8.396	8.3172e-18	1.2422e-16	msp-53	Protein MSP-53 (msp-53) mRNA, complete cds [Source:RefSeq mRNA;Acc:NM_068313]
WBGene00017386	0.287401	93.7969	-8.3503	5.7881e-36	3.1445e-34	nspd-5	Protein NSPD-5 (nspd-5) mRNA, complete cds [Source:RefSeq mRNA;Acc:NM_062474]
WBGene00003470	0.828192	261.023	-8.3	1.3955e-47	1.3054e-45	msp-152	Protein MSP-152 (msp-152) mRNA, complete cds [Source:RefSeq mRNA;Acc:NM_062500]
WBGene00003469	0.287401	77.5503	-8.0759	1.124e-24	3.0358e-23	msp-142	Protein MSP-142 (msp-142) mRNA, complete cds [Source:RefSeq mRNA;Acc:NM_062743]
WBGene00003424	0.253455	67.1674	-8.0499	1.1181e-16	1.5164e-15	msp-3	Protein MSP-3 (msp-3) mRNA, complete cds [Source:RefSeq mRNA;Acc:NM_062457]
WBGene00003457	0.50691	126.618	-7.9645	1.3483e-17	1.968e-16	msp-64	Protein MSP-64 (msp-64) mRNA, complete cds [Source:RefSeq mRNA;Acc:NM_062748]
WBGene00003425	0.50691	124.527	-7.9405	3.5286e-44	2.8078e-42	msp-10	Protein MSP-10 (msp-10) mRNA, complete cds [Source:RefSeq mRNA;Acc:NM_069359]
WBGene00006052	0.50691	119.216	-7.8776	1.3773e-42	1.0237e-40	ssq-3	Protein SSQ-3 (ssq-3) mRNA, complete cds [Source:RefSeq mRNA;Acc:NM_068712]
WBGene00003426	1.08171	243.148	-7.8124	8.7574e-34	4.2842e-32	msp-19	Protein MSP-19 (msp-19) mRNA, complete cds [Source:RefSeq mRNA;Acc:NM_068359]
WBGene00003444	1.11559	249.892	-7.8073	2.4301e-24	6.3839e-23	msp-51	Protein MSP-51 (msp-51) mRNA, complete cds [Source:RefSeq mRNA;Acc:NM_068370]
WBGene00003438	0.760366	152.692	-7.6497	1.844e-29	6.88e-28	msp-45	Protein MSP-45 (msp-45) mRNA, complete cds [Source:RefSeq mRNA;Acc:NM_062558]
WBGene00003450	1.26728	235.686	-7.539	9.2796e-30	3.5379e-28	msp-57	Protein MSP-57 (msp-57) mRNA, complete cds [Source:RefSeq mRNA;Acc:NM_068312]
WBGene00003442	0.760366	140.885	-7.5336	1.1872e-41	8.4635e-40	msp-49	Protein MSP-49 (msp-49) mRNA, complete cds [Source:RefSeq mRNA;Acc:NM_062569]
WBGene00003432	1.84201	301.273	-7.3536	4.183e-28	1.4324e-26	msp-36	Protein MSP-36 (msp-36) mRNA, complete cds [Source:RefSeq mRNA;Acc:NM_069433]
WBGene00000703	43.9328	6920.33	-7.2994	9.5117e-108	6.7557e-105	col-129	Protein COL-129 (col-129) mRNA, complete cds [Source:RefSeq mRNA;Acc:NM_069896]
WBGene00017059	0.253455	38.3902	-7.2429	5.0401e-07	2.3217e-06	D2062.7	Protein D2062.7 (D2062.7) mRNA, complete cds [Source:RefSeq mRNA;Acc:NM_061905]
WBGene00009680	1.36905	204.429	-7.2223	2.4071e-61	4.3141e-59	msd-1	Protein MSD-1 (msd-1) mRNA, complete cds [Source:RefSeq mRNA;Acc:NM_069407]
WBGene00016447	2.1633	314.279	-7.1827	1.0931e-27	3.6711e-26	msd-4	Protein MSD-4 (msd-4) mRNA, complete cds [Source:RefSeq mRNA;Acc:NM_065614]
WBGene00016752	0.253455	34.722	-7.098	1.0758e-14	1.2029e-13	C48E7.7	Protein C48E7.7 (C48E7.7) mRNA, complete cds [Source:RefSeq mRNA;Acc:NM_059400]
WBGene00006051	3.05938	407.539	-7.0576	5.0857e-62	9.2884e-60	ssq-2	Protein SSQ-2 (ssq-2) mRNA, complete cds [Source:RefSeq mRNA;Acc:NM_068297]
WBGene00194703	1.58862	210.751	-7.0516	4.0469e-33	1.9022e-31	F26B1.8	Protein F26B1.8 (F26B1.8) mRNA, complete cds [Source:RefSeq mRNA;Acc:NM_001263250]
WBGene00006053	3.71797	490.808	-7.0445	4.0637e-54	5.2655e-52	ssq-4	Protein SSQ-4 (ssq-4) mRNA, complete cds [Source:RefSeq mRNA;Acc:NM_068303]
WBGene00003464	1.30122	165.586	-6.9916	3.2313e-31	1.3413e-29	msp-77	Protein MSP-77 (msp-77) mRNA, complete cds [Source:RefSeq mRNA;Acc:NM_069380]
WBGene00016414	0.253455	29.7496	-6.875	1.1244e-12	1.0067e-11	C34F11.2	Protein C34F11.2 (C34F11.2) mRNA, complete cds [Source:RefSeq mRNA;Acc:NM_062575]
WBGene00022708	0.253455	28.1407	-6.7948	7.8178e-08	4.0032e-07	ZK354.7	Protein ZK354.7 (ZK354.7) mRNA, complete cds [Source:RefSeq mRNA;Acc:NM_068373]
WBGene00022157	0.253455	27.7804	-6.7762	6.9746e-12	5.6964e-11	Y71G12B.22	Protein Y71G12B.22 (Y71G12B.22) mRNA, complete cds [Source:RefSeq mRNA;Acc:NM_058477]
WBGene00016058	0.862138	93.3406	-6.7584	2.2311e-18	3.507e-17	nspd-3	Protein NSPD-3 (nspd-3) mRNA, complete cds [Source:RefSeq mRNA;Acc:NM_068329]
WBGene00003435	2.1973	235.43	-6.7434	2.9398e-41	2.0134e-39	msp-40	Protein MSP-40 (msp-40) mRNA, complete cds [Source:RefSeq mRNA;Acc:NM_062464]
WBGene00013473	1.01382	108.341	-6.7396	7.0582e-16	8.8641e-15	Y69E1A.1	Protein Y69E1A.1 (Y69E1A.1) mRNA, complete cds [Source:RefSeq mRNA;Acc:NM_069637]
WBGene00086554	0.253455	24.6274	-6.6024	3.767e-07	1.7624e-06	D1081.12	Protein D1081.12 (D1081.12) mRNA, complete cds [Source:RefSeq mRNA;Acc:NM_001136288]
WBGene00020713	0.794311	72.8545	-6.5192	1.105e-16	1.5018e-15	T23B3.5	Protein T23B3.5 (T23B3.5) mRNA, complete cds [Source:RefSeq mRNA;Acc:NM_059518]
WBGene00000657	68.0555	6226.89	-6.5157	3.8614e-98	2.1157e-95	col-81	Protein COL-81 (col-81) mRNA, complete cds [Source:RefSeq mRNA;Acc:NM_063960]
WBGene00016288	0.321282	28.5081	-6.4714	2.7127e-08	1.4779e-07	C31H1.5	Protein C31H1.5 (C31H1.5) mRNA, complete cds [Source:RefSeq mRNA;Acc:NM_068463]
WBGene00009681	5.05307	436.772	-6.4336	5.9937e-32	2.6545e-30	gipc-2	Protein GIPC-2 (gipc-2) mRNA, complete cds [Source:RefSeq mRNA;Acc:NM_069409]
WBGene00007793	0.50691	43.5736	-6.4256	1.8621e-12	1.6351e-11	C28D4.5	Protein C28D4.5 (C28D4.5) mRNA, complete cds [Source:RefSeq mRNA;Acc:NM_069335]
WBGene00000668	338.597	28838.2	-6.4123	2.3714e-207	2.2739e-203	col-93	Protein COL-93 (col-93) mRNA, complete cds [Source:RefSeq mRNA;Acc:NM_067008]
WBGene00013858	0.50691	43.1544	-6.4116	5.0046e-17	6.9647e-16	ssp-34	Protein SSP-34 (ssp-34) mRNA, complete cds [Source:RefSeq mRNA;Acc:NM_069588]
WBGene00017058	0.253455	20.2284	-6.3185	1.0427e-08	5.9957e-08	D2062.6	Protein D2062.6 (D2062.6) mRNA, complete cds [Source:RefSeq mRNA;Acc:NM_061906]
WBGene00022002	0.287401	22.7977	-6.3097	2.313e-07	1.115e-06	Y59E9AR.7	Protein Y59E9AR.7 (Y59E9AR.7) mRNA, complete cds [Source:RefSeq mRNA;Acc:NM_068351]
WBGene00006056	4.69791	363.221	-6.2727	3.2619e-23	7.8191e-22	sss-1	Protein SSS-1 (sss-1) mRNA, complete cds [Source:RefSeq mRNA;Acc:NM_069379]
WBGene00011401	0.50691	38.4292	-6.2443	6.3513e-10	4.1927e-09	T03F6.6	Protein T03F6.6 (T03F6.6) mRNA, complete cds [Source:RefSeq mRNA;Acc:NM_067355]
WBGene00017851	4.7658	360.739	-6.2421	1.6234e-31	6.8877e-30	F27C1.1	Protein F27C1.1 (F27C1.1) mRNA, complete cds [Source:RefSeq mRNA;Acc:NM_059196]
WBGene00021398	2.1633	153.172	-6.1458	3.4861e-46	3.025e-44	Y38C1AA.7	Protein Y38C1AA.7 (Y38C1AA.7) mRNA, complete cds [Source:RefSeq mRNA;Acc:NM_067471]
WBGene00018121	0.287401	20.1968	-6.1349	2.1931e-06	9.225e-06	F36H12.5	Protein F36H12.5 (F36H12.5) mRNA, complete cds [Source:RefSeq mRNA;Acc:NM_068362]
WBGene00016680	0.760366	53.2819	-6.1308	7.1334e-20	1.2869e-18	C45G9.9	Protein C45G9.9 (C45G9.9) mRNA, complete cds [Source:RefSeq mRNA;Acc:NM_065673]
WBGene00015623	11.9002	830.328	-6.1246	1.3459e-77	4.033e-75	C09B8.4	Protein C09B8.4 (C09B8.4) mRNA, complete cds [Source:RefSeq mRNA;Acc:NM_076605]
WBGene00022754	1.72421	118.462	-6.1023	1.3756e-21	2.8674e-20	nspd-1	Protein NSPD-1 (nspd-1) mRNA, complete cds [Source:RefSeq mRNA;Acc:NM_059358]
WBGene00007308	6.89704	462.66	-6.0678	1.9773e-39	1.2682e-37	C04G2.9	Protein C04G2.9 (C04G2.9) mRNA, complete cds [Source:RefSeq mRNA;Acc:NM_069437]
WBGene00015994	0.253455	16.853	-6.0551	3.3361e-05	0.00011569	C18H7.4	Protein C18H7.4 (C18H7.4) mRNA, complete cds [Source:RefSeq mRNA;Acc:NM_067552]
WBGene00019406	1.9099	123.74	-6.0177	4.9361e-28	1.6784e-26	acdh-8	Protein ACDH-8 (acdh-8) mRNA, complete cds [Source:RefSeq mRNA;Acc:NM_062741]
WBGene00008299	0.253455	16.2787	-6.0051	4.4763e-07	2.0765e-06	C54D10.4	Protein C54D10.4 (C54D10.4) mRNA, complete cds [Source:RefSeq mRNA;Acc:NM_073716]
WBGene00020070	0.760366	47.7823	-5.9736	2.5938e-08	1.4163e-07	rmd-6	Protein RMD-6 (rmd-6) mRNA, complete cds [Source:RefSeq mRNA;Acc:NM_068316]
WBGene00003466	2.09553	131.614	-5.9729	9.8753e-23	2.2955e-21	msp-79	Protein MSP-79 (msp-79) mRNA, complete cds [Source:RefSeq mRNA;Acc:NM_069339]
WBGene00003443	2.70415	169.242	-5.9678	2.9368e-40	1.9222e-38	msp-50	Protein MSP-50 (msp-50) mRNA, complete cds [Source:RefSeq mRNA;Acc:NM_062571]
WBGene00018138	305.938	19075	-5.9623	9.9267e-119	8.653e-116	folt-2	Protein FOLT-2 (folt-2) mRNA, complete cds [Source:RefSeq mRNA;Acc:NM_071379]
WBGene00003463	3.4307	213.288	-5.9582	1.1192e-12	1.0029e-11	msp-76	Protein MSP-76 (msp-76) mRNA, complete cds [Source:RefSeq mRNA;Acc:NM_069321]
WBGene00014239	0.253455	15.459	-5.9306	9.6082e-07	4.2504e-06	ZK1225.5	Protein ZK1225.5 (ZK1225.5) mRNA, complete cds [Source:RefSeq mRNA;Acc:NM_060916]
WBGene00015688	3.9036	229.945	-5.8803	9.2978e-26	2.7264e-24	C10G11.8	Protein C10G11.8 (C10G11.8) mRNA, complete cds [Source:RefSeq mRNA;Acc:NM_059410]
WBGene00003449	1.77419	103.828	-5.8709	1.8233e-20	3.4482e-19	msp-56	Protein MSP-56 (msp-56) mRNA, complete cds [Source:RefSeq mRNA;Acc:NM_069361]
WBGene00017955	0.642564	37.408	-5.8634	7.9555e-15	9.0167e-14	F31E8.5	Protein F31E8.5 (F31E8.5) mRNA, complete cds [Source:RefSeq mRNA;Acc:NM_062992]
WBGene00019654	4.39455	255.073	-5.8591	8.0813e-35	4.166e-33	K11G9.3	Protein K11G9.3 (K11G9.3) mRNA, complete cds [Source:RefSeq mRNA;Acc:NM_072290]
WBGene00010933	0.540856	31.3359	-5.8564	2.0459e-12	1.785e-11	M162.7	Protein M162.7 (M162.7) mRNA, complete cds [Source:RefSeq mRNA;Acc:NM_075437]
WBGene00021996	2.1973	126.631	-5.8487	6.013e-12	4.966e-11	Y59E9AL.6	Protein Y59E9AL.6 (Y59E9AL.6) mRNA, complete cds [Source:RefSeq mRNA;Acc:NM_068344]
WBGene00020905	1.08171	61.2165	-5.8225	8.2429e-11	6.0426e-10	T28H11.7	Protein T28H11.7 (T28H11.7) mRNA, complete cds [Source:RefSeq mRNA;Acc:NM_068302]
WBGene00011176	6.94513	392.478	-5.8205	3.104e-23	7.4594e-22	R09E10.6	Protein R09E10.6 (R09E10.6) mRNA, complete cds [Source:RefSeq mRNA;Acc:NM_069488]
WBGene00017175	0.253455	14.2483	-5.8129	3.0085e-06	1.2394e-05	irld-3	Protein IRLD-3 (irld-3) mRNA, complete cds [Source:RefSeq mRNA;Acc:NM_071459]
WBGene00007190	2.2811	127.556	-5.8053	1.4305e-24	3.8155e-23	rmd-3	Protein RMD-3 (rmd-3) mRNA, complete cds [Source:RefSeq mRNA;Acc:NM_064021]
WBGene00011911	0.794311	43.9832	-5.7911	4.2325e-13	3.9613e-12	T22B3.3	Protein T22B3.3 (T22B3.3) mRNA, complete cds [Source:RefSeq mRNA;Acc:NM_069815]
WBGene00020042	0.253455	13.9523	-5.7826	4.2638e-06	1.7149e-05	R13A1.3	Protein R13A1.3 [Source:RefSeq peptide;Acc:NP_501139]
WBGene00011336	1.04777	57.1081	-5.7683	3.9996e-18	6.1311e-17	ubxn-5	Protein UBXN-5 (ubxn-5) mRNA, complete cds [Source:RefSeq mRNA;Acc:NM_001027129]
WBGene00010679	0.287401	15.6529	-5.7672	0.00033473	0.00097216	K08F4.5	Protein K08F4.5 (K08F4.5) mRNA, complete cds [Source:RefSeq mRNA;Acc:NM_069444]
WBGene00013474	5.0532	275.014	-5.7662	7.5099e-19	1.2405e-17	Y69E1A.2	Protein Y69E1A.2 (Y69E1A.2) mRNA, complete cds [Source:RefSeq mRNA;Acc:NM_069638]
WBGene00020860	1.08165	57.9943	-5.7446	5.9005e-11	4.3994e-10	nspd-10	Protein NSPD-10 (nspd-10) mRNA, complete cds [Source:RefSeq mRNA;Acc:NM_182092]
WBGene00010058	1.72434	91.005	-5.7218	9.5524e-13	8.649e-12	F54E4.2	Protein F54E4.2 (F54E4.2) mRNA, complete cds [Source:RefSeq mRNA;Acc:NM_078031]
WBGene00008154	0.50691	26.6808	-5.7179	1.4132e-10	1.009e-09	C47E12.11	Protein C47E12.11, isoform a (C47E12.11) mRNA, complete cds [Source:RefSeq mRNA;Acc:NM_069393]
WBGene00003431	4.27668	219.52	-5.6817	1.2489e-30	5.0103e-29	msp-33	Protein MSP-33 (msp-33) mRNA, complete cds [Source:RefSeq mRNA;Acc:NM_062487]
WBGene00022751	2.73803	138.685	-5.6625	1.8637e-20	3.5211e-19	ZK484.5	Protein ZK484.5 (ZK484.5) mRNA, complete cds [Source:RefSeq mRNA;Acc:NM_059354]
WBGene00020350	0.50691	25.434	-5.6489	3.4793e-06	1.4181e-05	T08B2.12	Protein T08B2.12 (T08B2.12) mRNA, complete cds [Source:RefSeq mRNA;Acc:NM_059398]
WBGene00014240	0.642564	32.2139	-5.6477	9.6223e-13	8.7082e-12	htas-1	Protein HTAS-1 (htas-1) mRNA, complete cds [Source:RefSeq mRNA;Acc:NM_069317]
WBGene00010381	0.253455	12.5093	-5.6251	4.8678e-05	0.00016407	H12D21.5	Protein H12D21.5 (H12D21.5) mRNA, complete cds [Source:RefSeq mRNA;Acc:NM_074271]
WBGene00003465	2.23112	110.076	-5.6246	1.0405e-20	2.0153e-19	msp-78	Protein MSP-78 (msp-78) mRNA, complete cds [Source:RefSeq mRNA;Acc:NM_069341]
WBGene00008590	1.36905	67.4949	-5.6235	2.7502e-16	3.5952e-15	F08H9.2	Protein F08H9.2 (F08H9.2) mRNA, complete cds [Source:RefSeq mRNA;Acc:NM_074183]
WBGene00016351	3.10929	148.627	-5.579	1.6294e-22	3.7067e-21	C33F10.1	Protein C33F10.1 (C33F10.1) mRNA, complete cds [Source:RefSeq mRNA;Acc:NM_062468]
WBGene00019410	1.3351	61.8167	-5.533	6.515e-12	5.3506e-11	K05F1.9	Protein K05F1.9 (K05F1.9) mRNA, complete cds [Source:RefSeq mRNA;Acc:NM_062745]
WBGene00011173	1.30122	59.7619	-5.5213	1.6435e-20	3.1205e-19	acs-18	Protein ACS-18 (acs-18) mRNA, complete cds [Source:RefSeq mRNA;Acc:NM_069492]
WBGene00021581	0.929965	42.547	-5.5157	6.3409e-16	8.0052e-15	clec-70	Protein CLEC-70 (clec-70) mRNA, complete cds [Source:RefSeq mRNA;Acc:NM_068038]
WBGene00007584	2.02764	92.7572	-5.5156	4.3554e-29	1.5789e-27	C14C10.1	Protein C14C10.1 (C14C10.1) mRNA, complete cds [Source:RefSeq mRNA;Acc:NM_073747]
WBGene00010254	1.6225	73.7081	-5.5055	1.4972e-24	3.9878e-23	F58E6.5	Protein F58E6.5 (F58E6.5) mRNA, complete cds [Source:RefSeq mRNA;Acc:NM_073115]
WBGene00014247	1.52073	68.9995	-5.5037	5.2017e-23	1.2255e-21	ZK1307.4	Protein ZK1307.4 (ZK1307.4) mRNA, complete cds [Source:RefSeq mRNA;Acc:NM_063677]
WBGene00004965	1.94379	87.9508	-5.4998	3.4425e-13	3.2637e-12	spe-11	Protein SPE-11 (spe-11) mRNA, complete cds [Source:RefSeq mRNA;Acc:NM_059168]
WBGene00012087	2.09553	93.1711	-5.4745	5.814e-19	9.6785e-18	T27E7.1	Protein T27E7.1 (T27E7.1) mRNA, complete cds [Source:RefSeq mRNA;Acc:NM_070358]
WBGene00009344	1.80813	79.6812	-5.4617	5.3486e-17	7.4005e-16	F32H2.7	Protein F32H2.7 (F32H2.7) mRNA, complete cds [Source:RefSeq mRNA;Acc:NM_060019]
WBGene00015894	49.0058	2129.93	-5.4417	1.5297e-52	1.7672e-50	acdh-2	Protein ACDH-2, isoform a [Source:RefSeq mRNA;Acc:NM_062665]
WBGene00009581	1.01382	43.7262	-5.4306	1.3579e-15	1.664e-14	F40F9.3	Protein F40F9.3 (F40F9.3) mRNA, complete cds [Source:RefSeq mRNA;Acc:NM_073102]
WBGene00016440	9.87067	418.197	-5.4049	8.0534e-41	5.3625e-39	gipc-1	Protein GIPC-1 (gipc-1) mRNA, complete cds [Source:RefSeq mRNA;Acc:NM_065616]
WBGene00003452	7.01484	291.838	-5.3786	6.2916e-32	2.7737e-30	msp-59	Protein MSP-59 (msp-59) mRNA, complete cds [Source:RefSeq mRNA;Acc:NM_068377]
WBGene00015403	11.9521	495.934	-5.3748	2.2176e-66	4.7783e-64	clec-10	Protein CLEC-10 (clec-10) mRNA, complete cds [Source:RefSeq mRNA;Acc:NM_061324]
WBGene00016161	1.04777	43.4089	-5.3726	1.8333e-15	2.2195e-14	C27D6.3	Protein C27D6.3 (C27D6.3) mRNA, complete cds [Source:RefSeq mRNA;Acc:NM_062566]
WBGene00020072	0.253455	10.3516	-5.352	0.00012985	0.00040749	R13H9.6	Protein R13H9.6 (R13H9.6) mRNA, complete cds [Source:RefSeq mRNA;Acc:NM_068315]
WBGene00022707	0.50691	20.6409	-5.3476	4.0043e-08	2.1325e-07	ZK354.6	Protein ZK354.6 (ZK354.6) mRNA, complete cds [Source:RefSeq mRNA;Acc:NM_068371]
WBGene00013449	0.287401	11.6182	-5.3372	4.0416e-05	0.00013811	Y67A6A.1	Protein Y67A6A.1 (Y67A6A.1) mRNA, complete cds [Source:RefSeq mRNA;Acc:NM_060205]
WBGene00009941	0.287401	11.3568	-5.3043	0.00012371	0.00038949	F52F12.8	Protein F52F12.8 (F52F12.8) mRNA, complete cds [Source:RefSeq mRNA;Acc:NM_001026314]
WBGene00194700	1.04777	41.3162	-5.3013	3.0576e-09	1.8757e-08	B0025.5	Protein B0025.5 (B0025.5) mRNA, complete cds [Source:RefSeq mRNA;Acc:NM_001263133]
WBGene00019063	0.321282	12.5044	-5.2825	0.011725	0.024704	F58F12.3	Protein F58F12.3 (F58F12.3) mRNA, complete cds [Source:RefSeq mRNA;Acc:NM_062887]
WBGene00015094	1.30122	50.2937	-5.2724	1.0088e-09	6.5094e-09	B0261.6	Protein B0261.6, isoform b (B0261.6) mRNA, complete cds [Source:RefSeq mRNA;Acc:NM_001047170]
WBGene00023424	0.574737	21.7666	-5.2431	1.3615e-08	7.6996e-08	C53D6.10	Protein C53D6.10 (C53D6.10) mRNA, complete cds [Source:RefSeq mRNA;Acc:NM_001027923]
WBGene00003877	114.798	4320.65	-5.2341	9.9906e-142	2.3949e-138	pept-1	Protein PEPT-1 (pept-1) mRNA, complete cds [Source:RefSeq mRNA;Acc:NM_076686]
WBGene00019783	0.50691	19.0545	-5.2323	1.6872e-07	8.2496e-07	M70.1	Protein M70.1 (M70.1) mRNA, complete cds [Source:RefSeq mRNA;Acc:NM_067781]
WBGene00016707	0.642564	23.905	-5.2173	1.6597e-09	1.0469e-08	C46E10.1	Protein C46E10.1 (C46E10.1) mRNA, complete cds [Source:RefSeq mRNA;Acc:NM_062230]
WBGene00006044	0.50691	18.5337	-5.1923	4.4431e-06	1.7825e-05	ssp-16	Protein SSP-16 (ssp-16) mRNA, complete cds [Source:RefSeq mRNA;Acc:NM_059361]
WBGene00008660	0.253455	9.26565	-5.1921	0.010076	0.021542	clec-153	Protein CLEC-153 (clec-153) mRNA, complete cds [Source:RefSeq mRNA;Acc:NM_065545]
WBGene00017542	4.37657	159.1	-5.184	1.2743e-22	2.9372e-21	F17E9.5	Protein F17E9.5 (F17E9.5) mRNA, complete cds [Source:RefSeq mRNA;Acc:NM_069011]
WBGene00045306	0.253455	9.17528	-5.1779	0.00040115	0.001148	ZC250.5	Protein ZC250.5 (ZC250.5) mRNA, complete cds [Source:RefSeq mRNA;Acc:NM_001129601]
WBGene00015627	1.08165	38.4249	-5.1507	9.8835e-14	9.939e-13	C09B9.2	Protein C09B9.2 (C09B9.2) mRNA, complete cds [Source:RefSeq mRNA;Acc:NM_068306]
WBGene00015661	0.253455	8.94057	-5.1406	0.00055808	0.0015585	C09H5.7	Protein C09H5.7 (C09H5.7) mRNA, complete cds [Source:RefSeq mRNA;Acc:NM_072685]
WBGene00017978	0.642564	22.5839	-5.1353	6.4795e-09	3.8186e-08	F32B5.4	Protein F32B5.4 (F32B5.4) mRNA, complete cds [Source:RefSeq mRNA;Acc:NM_058623]
WBGene00050956	0.862138	29.9827	-5.1201	1.811e-07	8.8234e-07	C14A6.13	Protein C14A6.13 (C14A6.13) mRNA, complete cds [Source:RefSeq mRNA;Acc:NM_001129375]
WBGene00016399	1.94385	67.5447	-5.1189	7.9905e-19	1.3131e-17	C34D4.3	Protein C34D4.3 (C34D4.3) mRNA, complete cds [Source:RefSeq mRNA;Acc:NM_068723]
WBGene00007570	0.574801	19.9271	-5.1155	5.1652e-06	2.0461e-05	C14A6.6	Protein C14A6.6 (C14A6.6) mRNA, complete cds [Source:RefSeq mRNA;Acc:NM_075148]
WBGene00016541	2.88984	100.136	-5.1148	2.3658e-12	2.0464e-11	C39H7.1	Protein C39H7.1 (C39H7.1) mRNA, complete cds [Source:RefSeq mRNA;Acc:NM_068436]
WBGene00017112	2.45082	84.3211	-5.1046	6.3022e-26	1.8651e-24	E03H12.5	Protein E03H12.5 (E03H12.5) mRNA, complete cds [Source:RefSeq mRNA;Acc:NM_068288]
WBGene00011214	6.20261	213.342	-5.1041	3.7477e-27	1.2099e-25	R10E9.2	Protein R10E9.2 (R10E9.2) mRNA, complete cds [Source:RefSeq mRNA;Acc:NM_065397]
WBGene00013854	1.84201	61.1949	-5.0541	8.2431e-14	8.3905e-13	cyc-2.2	Protein CYC-2.2 (cyc-2.2) mRNA, complete cds [Source:RefSeq mRNA;Acc:NM_073755]
WBGene00021113	2.12941	70.5533	-5.0502	1.4497e-10	1.0331e-09	gsp-3	Protein GSP-3 (gsp-3) mRNA, complete cds [Source:RefSeq mRNA;Acc:NM_059028]
WBGene00009470	1.52073	50.0736	-5.0412	1.7017e-16	2.2646e-15	F36D3.4	Protein F36D3.4 (F36D3.4) mRNA, complete cds [Source:RefSeq mRNA;Acc:NM_074781]
WBGene00000712	216.945	7104.29	-5.0333	4.6435e-60	7.8113e-58	col-139	Protein COL-139 (col-139) mRNA, complete cds [Source:RefSeq mRNA;Acc:NM_071851]
WBGene00018497	0.253455	8.21368	-5.0182	0.0011613	0.0030358	F46F5.6	Protein F46F5.6 (F46F5.6) mRNA, complete cds [Source:RefSeq mRNA;Acc:NM_061418]
WBGene00018004	0.794311	25.1142	-4.9827	0.00011954	0.0003779	F33D11.7	Protein F33D11.7 (F33D11.7) mRNA, complete cds [Source:RefSeq mRNA;Acc:NM_059296]
WBGene00008724	2.09547	65.7674	-4.972	1.3821e-20	2.6399e-19	F13A7.1	Protein F13A7.1 (F13A7.1) mRNA, complete cds [Source:RefSeq mRNA;Acc:NM_074735]
WBGene00013956	3.24501	97.4942	-4.909	2.4868e-18	3.8867e-17	ZK265.3	Protein ZK265.3 (ZK265.3) mRNA, complete cds [Source:RefSeq mRNA;Acc:NM_059843]
WBGene00014169	2.12941	63.7239	-4.9033	5.9739e-20	1.0849e-18	ZK945.7	Protein ZK945.7 (ZK945.7) mRNA, complete cds [Source:RefSeq mRNA;Acc:NM_063781]
WBGene00010574	2.12948	62.3244	-4.8712	2.5077e-10	1.7355e-09	K04H4.5	Protein K04H4.5 (K04H4.5) mRNA, complete cds [Source:RefSeq mRNA;Acc:NM_066659]
WBGene00013007	11.9874	348.196	-4.8603	2.422e-46	2.1306e-44	Y48E1B.8	Protein Y48E1B.8 (Y48E1B.8) mRNA, complete cds [Source:RefSeq mRNA;Acc:NM_064452]
WBGene00010510	1.14947	32.5526	-4.8237	2.1214e-06	8.941e-06	ent-3	Protein ENT-3 (ent-3) mRNA, complete cds [Source:RefSeq mRNA;Acc:NM_074120]
WBGene00050913	1.79204	50.7179	-4.8228	8.9178e-17	1.2189e-15	T12B5.14	Protein T12B5.14 (T12B5.14) mRNA, complete cds [Source:RefSeq mRNA;Acc:NM_001129247]
WBGene00019165	0.760366	21.3838	-4.8137	5.8509e-06	2.2964e-05	mpz-4	Protein MPZ-4 (mpz-4) mRNA, complete cds [Source:RefSeq mRNA;Acc:NM_068253]
WBGene00004962	0.608683	17.0692	-4.8096	9.9214e-07	4.3809e-06	spe-8	Protein SPE-8 (spe-8) mRNA, complete cds [Source:RefSeq mRNA;Acc:NM_058279]
WBGene00011134	0.540856	14.9284	-4.7867	0.00082461	0.0022241	ssp-33	Protein SSP-33 (ssp-33) mRNA, complete cds [Source:RefSeq mRNA;Acc:NM_074229]
WBGene00021993	1.36905	37.6013	-4.7795	1.0069e-12	9.0821e-12	Y59E9AL.3	Protein Y59E9AL.3 (Y59E9AL.3) mRNA, complete cds [Source:RefSeq mRNA;Acc:NM_001028366]
WBGene00045355	3.48243	94.3222	-4.7594	4.73e-27	1.5143e-25	D1086.17	Protein D1086.17 (D1086.17) mRNA, complete cds [Source:RefSeq mRNA;Acc:NM_001129424]
WBGene00008063	1.40293	37.7384	-4.7495	5.9838e-09	3.5439e-08	C41G7.6	Protein C41G7.6 (C41G7.6) mRNA, complete cds [Source:RefSeq mRNA;Acc:NM_060130]
WBGene00014174	0.321282	8.63928	-4.749	0.0010839	0.0028462	ZK970.8	Protein ZK970.8 (ZK970.8) mRNA, complete cds [Source:RefSeq mRNA;Acc:NM_001027370]
WBGene00014158	5.27258	140.892	-4.7399	3.1201e-21	6.2785e-20	ZK938.1	Protein ZK938.1 (ZK938.1) mRNA, complete cds [Source:RefSeq mRNA;Acc:NM_063716]
WBGene00013290	2.34899	62.72	-4.7388	1.0623e-15	1.3152e-14	Y57G11A.2	Protein Y57G11A.2 (21ur-14945) mRNA, complete cds [Source:RefSeq mRNA;Acc:NM_070357]
WBGene00018253	1.01382	27.0345	-4.7369	1.9333e-09	1.21e-08	F40H6.1	Protein F40H6.1 (F40H6.1) mRNA, complete cds [Source:RefSeq mRNA;Acc:NM_065918]
WBGene00019920	0.828192	21.4859	-4.6973	6.1202e-08	3.1789e-07	acs-15	Protein ACS-15 (acs-15) mRNA, complete cds [Source:RefSeq mRNA;Acc:NM_061455]
WBGene00000656	877.434	22744.8	-4.6961	8.0312e-131	1.2835e-127	col-80	Protein COL-80 (col-80) mRNA, complete cds [Source:RefSeq mRNA;Acc:NM_063909]
WBGene00015689	0.760366	19.5151	-4.6818	0.00073234	0.0019977	C10G11.9	Protein C10G11.9 (C10G11.9) mRNA, complete cds [Source:RefSeq mRNA;Acc:NM_059411]
WBGene00015820	1.08165	27.637	-4.6753	1.0194e-09	6.5714e-09	C16A11.7	Protein C16A11.7 (C16A11.7) mRNA, complete cds [Source:RefSeq mRNA;Acc:NM_062348]
WBGene00006048	1.01382	25.8659	-4.6732	8.9251e-08	4.5397e-07	ssp-31	Protein SSP-31 (ssp-31) mRNA, complete cds [Source:RefSeq mRNA;Acc:NM_060917]
WBGene00009321	1.58862	40.4246	-4.6694	9.7472e-13	8.8088e-12	F32B6.4	Protein F32B6.4 (F32B6.4) mRNA, complete cds [Source:RefSeq mRNA;Acc:NM_069378]
WBGene00020990	4.98525	125.955	-4.6591	4.5627e-12	3.8226e-11	W03D8.9	Protein W03D8.9 (W03D8.9) mRNA, complete cds [Source:RefSeq mRNA;Acc:NM_058643]
WBGene00000698	2103.68	51428.2	-4.6116	8.4784e-129	1.0839e-125	col-124	Protein COL-124 (col-124) mRNA, complete cds [Source:RefSeq mRNA;Acc:NM_069466]
WBGene00017975	0.50691	12.3796	-4.6101	7.3481e-05	0.00024043	F32B5.1	Protein F32B5.1 (F32B5.1) mRNA, complete cds [Source:RefSeq mRNA;Acc:NM_058626]
WBGene00019963	42.3803	1031.29	-4.6049	4.8788e-47	4.4553e-45	R08E5.3	Protein R08E5.3 (R08E5.3) mRNA, complete cds [Source:RefSeq mRNA;Acc:NM_071644]
WBGene00015422	0.321282	7.80117	-4.6018	0.0016652	0.0042146	C04E6.5	Protein C04E6.5 (C04E6.5) mRNA, complete cds [Source:RefSeq mRNA;Acc:NM_072136]
WBGene00007274	0.828192	20.019	-4.5953	2.3655e-07	1.1366e-06	C03C11.1	Protein C03C11.1 (C03C11.1) mRNA, complete cds [Source:RefSeq mRNA;Acc:NM_060244]
WBGene00018548	1.84208	44.3529	-4.5896	1.2088e-09	7.7427e-09	clec-79	Protein CLEC-79 (clec-79) mRNA, complete cds [Source:RefSeq mRNA;Acc:NM_068049]
WBGene00008124	0.540856	13.0215	-4.5895	3.7155e-05	0.00012783	C47A4.3	Protein C47A4.3 (C47A4.3) mRNA, complete cds [Source:RefSeq mRNA;Acc:NM_070249]
WBGene00022778	0.50691	12.1871	-4.5875	0.0019798	0.0049434	ZK616.8	Protein ZK616.8 (ZK616.8) mRNA, complete cds [Source:RefSeq mRNA;Acc:NM_068406]
WBGene00015051	2.06159	48.9634	-4.5699	4.1073e-14	4.3112e-13	B0218.7	Protein B0218.7 (B0218.7) mRNA, complete cds [Source:RefSeq mRNA;Acc:NM_068969]
WBGene00010366	1.82605	43.0207	-4.5582	2.7896e-12	2.3893e-11	H05L14.1	Protein H05L14.1 (H05L14.1) mRNA, complete cds [Source:RefSeq mRNA;Acc:NM_059797]
WBGene00010246	1.65645	38.9623	-4.5559	1.0684e-12	9.6104e-12	F58D5.7	Protein F58D5.7 (F58D5.7) mRNA, complete cds [Source:RefSeq mRNA;Acc:NM_060643]
WBGene00016658	31.7474	746.598	-4.5556	3.2164e-35	1.6807e-33	C45B2.1	Protein C45B2.1 (C45B2.1) mRNA, complete cds [Source:RefSeq mRNA;Acc:NM_076616]
WBGene00018178	0.574737	13.4738	-4.5511	2.5408e-05	8.9932e-05	F38E1.3	Protein F38E1.3 (F38E1.3) mRNA, complete cds [Source:RefSeq mRNA;Acc:NM_072758]
WBGene00009031	6.5579	149.391	-4.5097	8.3186e-31	3.3798e-29	F21H7.5	Protein F21H7.5 (F21H7.5) mRNA, complete cds [Source:RefSeq mRNA;Acc:NM_074697]
WBGene00005269	0.642564	14.463	-4.4924	1.1609e-05	4.3415e-05	srh-46	Protein SRH-46 (srh-46) mRNA, complete cds [Source:RefSeq mRNA;Acc:NM_073470]
WBGene00009548	1.11559	24.2432	-4.4417	1.9686e-08	1.0933e-07	F38H4.4	Protein F38H4.4 (F38H4.4) mRNA, complete cds [Source:RefSeq mRNA;Acc:NM_069842]
WBGene00044474	0.253455	5.46946	-4.4316	0.015468	0.031708	F56D6.12	Protein F56D6.12 (F56D6.12) mRNA, complete cds [Source:RefSeq mRNA;Acc:NM_001038325]
WBGene00004084	0.321282	6.92858	-4.4306	0.0035891	0.0085138	pph-2	Protein PPH-2 (pph-2) mRNA, complete cds [Source:RefSeq mRNA;Acc:NM_069850]
WBGene00007795	0.253455	5.42187	-4.419	0.015656	0.032039	C28D4.8	Protein C28D4.8 (C28D4.8) mRNA, complete cds [Source:RefSeq mRNA;Acc:NM_069336]
WBGene00006038	0.828192	17.6902	-4.4168	0.00014285	0.00044442	ssp-9	Protein SSP-9 (ssp-9) mRNA, complete cds [Source:RefSeq mRNA;Acc:NM_068296]
WBGene00011132	0.50691	10.7111	-4.4012	0.0003091	0.00090484	R08A2.1	Protein R08A2.1 (R08A2.1) mRNA, complete cds [Source:RefSeq mRNA;Acc:NM_074233]
WBGene00012115	1.9099	40.1492	-4.3938	1.3931e-12	1.2386e-11	T28B8.4	Protein T28B8.4 (T28B8.4) mRNA, complete cds [Source:RefSeq mRNA;Acc:NM_001276532]
WBGene00020414	5.86517	122.821	-4.3882	4.9354e-14	5.1326e-13	T10E9.4	Protein T10E9.4 (T10E9.4) mRNA, complete cds [Source:RefSeq mRNA;Acc:NM_059478]
WBGene00017853	0.540856	11.2349	-4.3766	0.00020867	0.00063039	F27C1.3	Protein F27C1.3 (F27C1.3) mRNA, complete cds [Source:RefSeq mRNA;Acc:NM_059191]
WBGene00016357	2.1633	44.6838	-4.3685	3.2062e-09	1.9625e-08	C33F10.11	Protein C33F10.11, isoform a [Source:RefSeq mRNA;Acc:NM_001267161]
WBGene00003539	93.2111	1912.76	-4.359	1.2102e-29	4.5683e-28	nas-20	Protein NAS-20 (nas-20) mRNA, complete cds [Source:RefSeq mRNA;Acc:NM_073505]
WBGene00019561	2.41688	49.2224	-4.3481	4.2876e-12	3.6063e-11	K09C6.7	Protein K09C6.7, isoform b [Source:RefSeq mRNA;Acc:NM_001269062]
WBGene00019151	1.08165	21.9567	-4.3434	1.4391e-07	7.1147e-07	pck-3	Protein PCK-3 (pck-3) mRNA, complete cds [Source:RefSeq mRNA;Acc:NM_068486]
WBGene00011133	0.574801	11.5332	-4.3266	0.00014886	0.00046126	R08A2.2	Protein R08A2.2 (R08A2.2) mRNA, complete cds [Source:RefSeq mRNA;Acc:NM_074231]
WBGene00010091	3.19503	64.0989	-4.3264	1.8103e-18	2.8714e-17	ssp-35	Protein SSP-35 (ssp-35) mRNA, complete cds [Source:RefSeq mRNA;Acc:NM_073675]
WBGene00019086	1.72428	34.3969	-4.3182	4.4957e-11	3.3956e-10	F59A6.4	Protein F59A6.4 (F59A6.4) mRNA, complete cds [Source:RefSeq mRNA;Acc:NM_062521]
WBGene00009753	0.50691	10.0639	-4.3113	0.00060215	0.001668	scrm-6	Protein SCRM-6 (scrm-6) mRNA, complete cds [Source:RefSeq mRNA;Acc:NM_060489]
WBGene00011466	1.77419	34.6461	-4.2875	2.7443e-09	1.6938e-08	T05C12.1	Protein T05C12.1 (T05C12.1) mRNA, complete cds [Source:RefSeq mRNA;Acc:NM_063314]
WBGene00002193	1.40293	27.0797	-4.2707	6.1318e-09	3.6215e-08	kin-5	Protein KIN-5 (kin-5) mRNA, complete cds [Source:RefSeq mRNA;Acc:NM_069392]
WBGene00013526	0.828192	15.7419	-4.2485	0.00010702	0.00034091	Y73F8A.20	Protein Y73F8A.20 (Y73F8A.20) mRNA, complete cds [Source:RefSeq mRNA;Acc:NM_070454]
WBGene00018433	1.94379	36.8193	-4.2435	0.00010606	0.00033824	ceh-82	Protein CEH-82 (ceh-82) mRNA, complete cds [Source:RefSeq mRNA;Acc:NM_061660]
WBGene00010486	2.45076	46.4084	-4.2431	4.3016e-08	2.2825e-07	K01H12.4	Protein K01H12.4 (K01H12.4) mRNA, complete cds [Source:RefSeq mRNA;Acc:NM_069328]
WBGene00020840	4.22495	79.5778	-4.2354	1.4257e-17	2.0776e-16	T27A3.4	Protein T27A3.4 (T27A3.4) mRNA, complete cds [Source:RefSeq mRNA;Acc:NM_059359]
WBGene00015034	0.760366	14.0398	-4.2067	5.3037e-05	0.0001776	B0207.11	Protein B0207.11 (B0207.11) mRNA, complete cds [Source:RefSeq mRNA;Acc:NM_059320]
WBGene00013186	0.321282	5.9218	-4.2041	0.017549	0.035507	Y53H1C.3	Protein Y53H1C.3 (Y53H1C.3) mRNA, complete cds [Source:RefSeq mRNA;Acc:NM_060515]
WBGene00007601	7.60561	138.245	-4.184	4.9247e-31	2.0223e-29	C15C6.2	Protein C15C6.2, isoform b [Source:RefSeq mRNA;Acc:NM_060679]
WBGene00000707	9.41732	169.326	-4.1683	7.3418e-11	5.4152e-10	col-133	Protein COL-133 (col-133) mRNA, complete cds [Source:RefSeq mRNA;Acc:NM_070299]
WBGene00016361	4.61412	82.5628	-4.1614	5.4413e-15	6.2521e-14	C33G8.3	Protein C33G8.3 (C33G8.3) mRNA, complete cds [Source:RefSeq mRNA;Acc:NM_072373]
WBGene00006449	3.49846	62.3342	-4.1552	4.1399e-10	2.7925e-09	tag-76	Protein TAG-76, isoform a (tag-76) mRNA, complete cds [Source:RefSeq mRNA;Acc:NM_066790]
WBGene00000732	220.033	3886.21	-4.1426	3.1905e-84	1.2237e-81	col-159	Protein COL-159 (col-159) mRNA, complete cds [Source:RefSeq mRNA;Acc:NM_073882]
WBGene00014129	1.18348	20.828	-4.1374	3.7659e-07	1.7623e-06	ZK892.5	Protein ZK892.5 (ZK892.5) mRNA, complete cds [Source:RefSeq mRNA;Acc:NM_063763]
WBGene00017808	0.574801	10.1062	-4.136	0.0005864	0.0016284	nspd-9	Protein NSPD-9 (nspd-9) mRNA, complete cds [Source:RefSeq mRNA;Acc:NM_065599]
WBGene00015860	1.14954	20.0321	-4.1232	7.3803e-07	3.3076e-06	C16D9.5	Protein C16D9.5 (C16D9.5) mRNA, complete cds [Source:RefSeq mRNA;Acc:NM_072724]
WBGene00008313	1.58856	27.4537	-4.1112	0.00035236	0.0010201	C54G4.3	Protein C54G4.3 (C54G4.3) mRNA, complete cds [Source:RefSeq mRNA;Acc:NM_059801]
WBGene00000256	9.85282	169.091	-4.1011	1.9532e-34	9.8832e-33	bli-6	Protein BLI-6 (bli-6) mRNA, complete cds [Source:RefSeq mRNA;Acc:NM_171361]
WBGene00018380	1.65645	28.3677	-4.0981	6.7605e-09	3.9744e-08	decr-1.1	Protein DECR-1.1 (decr-1.1) mRNA, complete cds [Source:RefSeq mRNA;Acc:NM_061850]
WBGene00014238	0.794311	13.5773	-4.0953	7.4924e-05	0.00024477	ZK1225.4	Protein ZK1225.4 (ZK1225.4) mRNA, complete cds [Source:RefSeq mRNA;Acc:NM_060915]
WBGene00044122	0.50691	8.61014	-4.0862	0.0023483	0.0057765	T28B8.6	Protein T28B8.6 (T28B8.6) mRNA, complete cds [Source:RefSeq mRNA;Acc:NM_001026472]
WBGene00011669	0.760366	12.9087	-4.0855	0.00023962	0.00071642	T09F5.10	Protein T09F5.10 (T09F5.10) mRNA, complete cds [Source:RefSeq mRNA;Acc:NM_074344]
WBGene00010547	0.642564	10.7986	-4.0709	0.00029253	0.00085974	K03H1.12	Protein K03H1.12 (K03H1.12) mRNA, complete cds [Source:RefSeq mRNA;Acc:NM_066806]
WBGene00009959	17.5285	293.174	-4.064	3.6783e-32	1.6597e-30	F53B6.4	Protein F53B6.4, isoform a [Source:RefSeq mRNA;Acc:NM_001264009]
WBGene00015987	1.04777	17.5162	-4.0633	7.2077e-06	2.7839e-05	C18G1.9	Protein C18G1.9 (C18G1.9) mRNA, complete cds [Source:RefSeq mRNA;Acc:NM_071881]
WBGene00010651	4.47847	74.396	-4.0541	8.5597e-19	1.4006e-17	K08C9.2	Protein K08C9.2 (K08C9.2) mRNA, complete cds [Source:RefSeq mRNA;Acc:NM_060534]
WBGene00000988	342.619	5677.21	-4.0505	1.2832e-68	3.0009e-66	dhs-25	Protein DHS-25 (dhs-25) mRNA, complete cds [Source:RefSeq mRNA;Acc:NM_075881]
WBGene00012608	979.348	16227.3	-4.0505	1.3839e-60	2.3909e-58	Y38F1A.6	Protein Y38F1A.6 (Y38F1A.6) mRNA, complete cds [Source:RefSeq mRNA;Acc:NM_064363]
WBGene00018980	0.574737	9.46827	-4.0421	0.0010979	0.0028807	F56F4.3	Protein F56F4.3 (F56F4.3) mRNA, complete cds [Source:RefSeq mRNA;Acc:NM_059369]
WBGene00014168	0.608683	9.93131	-4.0282	0.00060666	0.0016789	ZK945.6	Protein ZK945.6, isoform b (ZK945.6) mRNA, complete cds [Source:RefSeq mRNA;Acc:NM_001027367]
WBGene00007209	0.50691	8.19763	-4.0154	0.0033258	0.0079505	BE10.1	Protein BE10.1 (BE10.1) mRNA, complete cds [Source:RefSeq mRNA;Acc:NM_067262]
WBGene00009708	0.828256	13.361	-4.0118	0.0064922	0.01451	F44G3.7	Protein F44G3.7 (F44G3.7) mRNA, complete cds [Source:RefSeq mRNA;Acc:NM_074661]
WBGene00018528	0.50691	8.15005	-4.007	0.0033616	0.008021	F47B3.4	Protein F47B3.4 (F47B3.4) mRNA, complete cds [Source:RefSeq mRNA;Acc:NM_058871]
WBGene00007307	5.8135	88.2293	-3.9238	1.067e-20	2.0606e-19	C04G2.8	Protein C04G2.8 (C04G2.8) mRNA, complete cds [Source:RefSeq mRNA;Acc:NM_069436]
WBGene00007735	0.540856	8.20833	-3.9238	0.0032928	0.0078792	C25G4.8	Protein C25G4.8 (C25G4.8) mRNA, complete cds [Source:RefSeq mRNA;Acc:NM_069981]
WBGene00020353	4.61418	69.6355	-3.9157	4.9402e-10	3.2998e-09	T08B6.4	Protein T08B6.4 (T08B6.4) mRNA, complete cds [Source:RefSeq mRNA;Acc:NM_068268]
WBGene00018531	2.2811	34.1331	-3.9034	1.3075e-09	8.3582e-09	F47B3.7	Protein F47B3.7 (F47B3.7) mRNA, complete cds [Source:RefSeq mRNA;Acc:NM_058875]
WBGene00013771	3.0255	45.2388	-3.9023	0.00017505	0.00053599	Y113G7C.1	Protein Y113G7C.1 (Y113G7C.1) mRNA, complete cds [Source:RefSeq mRNA;Acc:NM_075517]
WBGene00000609	2689.54	40102.5	-3.8983	1.4685e-98	8.2825e-96	col-20	Protein COL-20 (col-20) mRNA, complete cds [Source:RefSeq mRNA;Acc:NM_062478]
WBGene00011120	2.95761	44.0513	-3.8967	4.3831e-12	3.6818e-11	R07E5.15	Protein R07E5.15 (R07E5.15) mRNA, complete cds [Source:RefSeq mRNA;Acc:NM_065488]
WBGene00043147	2.04556	30.3783	-3.8925	2.988e-09	1.8342e-08	nspd-6	Protein NSPD-6 (nspd-6) mRNA, complete cds [Source:RefSeq mRNA;Acc:NM_001083195]
WBGene00016839	0.929965	13.5666	-3.8667	7.2852e-05	0.00023849	C50F2.5	Protein C50F2.5 (C50F2.5) mRNA, complete cds [Source:RefSeq mRNA;Acc:NM_058855]
WBGene00008659	1.87602	27.3478	-3.8657	2.1225e-05	7.6008e-05	clec-151	Protein CLEC-151 (clec-151) mRNA, complete cds [Source:RefSeq mRNA;Acc:NM_065543]
WBGene00015024	3.00934	43.3881	-3.8498	2.8129e-12	2.406e-11	B0205.10	Protein B0205.10 (B0205.10) mRNA, complete cds [Source:RefSeq mRNA;Acc:NM_060403]
WBGene00018347	2.01168	28.9008	-3.8446	1.0098e-08	5.817e-08	F42C5.5	Protein F42C5.5 (F42C5.5) mRNA, complete cds [Source:RefSeq mRNA;Acc:NM_068762]
WBGene00004179	512.349	7347.57	-3.8421	5.3979e-21	1.0705e-19	prg-2	Protein PRG-2 (prg-2) mRNA, complete cds [Source:RefSeq mRNA;Acc:NM_068593]
WBGene00015696	1.58856	22.7817	-3.8421	5.6143e-07	2.5688e-06	C10H11.7	Protein C10H11.7 (C10H11.7) mRNA, complete cds [Source:RefSeq mRNA;Acc:NM_059033]
WBGene00015572	0.760366	10.8967	-3.8411	0.00076731	0.0020825	C07G1.6	Protein C07G1.6 (C07G1.6) mRNA, complete cds [Source:RefSeq mRNA;Acc:NM_068976]
WBGene00016420	1.75822	25.1634	-3.8391	8.2948e-08	4.2328e-07	C34G6.3	Protein C34G6.3 (C34G6.3) mRNA, complete cds [Source:RefSeq mRNA;Acc:NM_059307]
WBGene00016523	17.2587	246.909	-3.8386	1.0852e-33	5.2551e-32	C39B5.5	Protein C39B5.5 (C39B5.5) mRNA, complete cds [Source:RefSeq mRNA;Acc:NM_065110]
WBGene00044633	2.41681	34.3309	-3.8283	9.8422e-10	6.3615e-09	F54H12.7	Protein F54H12.7 (F54H12.7) mRNA, complete cds [Source:RefSeq mRNA;Acc:NM_001038276]
WBGene00016398	0.929965	13.1035	-3.8166	0.00010363	0.0003311	C34D4.2	Protein C34D4.2 (C34D4.2) mRNA, complete cds [Source:RefSeq mRNA;Acc:NM_068724]
WBGene00020084	2.4507	34.2007	-3.8028	1.0013e-09	6.4675e-09	R105.1	Protein R105.1 [Source:UniProtKB/TrEMBL;Acc:Q21897]
WBGene00043743	2.51852	34.7464	-3.7862	1.8795e-05	6.7864e-05	Y59E9AL.2	Protein Y59E9AL.2 (Y59E9AL.2) mRNA, complete cds [Source:RefSeq mRNA;Acc:NM_001028365]
WBGene00007301	36.7491	506.948	-3.7861	3.3402e-14	3.5448e-13	C04F12.7	Protein C04F12.7 (C04F12.7) mRNA, complete cds [Source:RefSeq mRNA;Acc:NM_060178]
WBGene00007987	1.84201	25.2086	-3.7746	2.1195e-07	1.0248e-06	C36H8.1	Protein C36H8.1 (C36H8.1) mRNA, complete cds [Source:RefSeq mRNA;Acc:NM_070033]
WBGene00005700	0.574737	7.83032	-3.7681	0.0045861	0.0106	sru-37	Protein SRU-37 (sru-37) mRNA, complete cds [Source:RefSeq mRNA;Acc:NM_073130]
WBGene00006057	3.04146	41.2865	-3.7628	2.398e-06	1.003e-05	sss-2	Protein SSS-2 (sss-2) mRNA, complete cds [Source:RefSeq mRNA;Acc:NM_074156]
WBGene00009492	1.14954	15.5441	-3.7572	3.6147e-05	0.00012465	F36H1.3	Protein F36H1.3 (F36H1.3) mRNA, complete cds [Source:RefSeq mRNA;Acc:NM_069657]
WBGene00019718	1.14954	15.1369	-3.7189	5.0138e-05	0.00016865	M01H9.2	Protein M01H9.2 (M01H9.2) mRNA, complete cds [Source:RefSeq mRNA;Acc:NM_068173]
WBGene00009893	0.50691	6.66713	-3.7173	0.012777	0.026714	F49E11.7	Protein F49E11.7 (F49E11.7) mRNA, complete cds [Source:RefSeq mRNA;Acc:NM_070099]
WBGene00020659	1.87596	24.6089	-3.7135	1.5392e-05	5.635e-05	T21G5.1	Protein T21G5.1 (T21G5.1) mRNA, complete cds [Source:RefSeq mRNA;Acc:NM_059565]
WBGene00007457	1.94385	25.454	-3.7109	1.5768e-07	7.7318e-07	C08F11.10	Protein C08F11.10 (C08F11.10) mRNA, complete cds [Source:RefSeq mRNA;Acc:NM_070235]
WBGene00022162	1.28513	16.6883	-3.6988	1.3314e-05	4.9281e-05	Y71G12B.27	Protein Y71G12B.27 (Y71G12B.27) mRNA, complete cds [Source:RefSeq mRNA;Acc:NM_058495]
WBGene00000752	829.513	10756.7	-3.6968	1.1656e-88	5.4517e-86	col-179	Protein COL-179 (col-179) mRNA, complete cds [Source:RefSeq mRNA;Acc:NM_077469]
WBGene00010728	0.50691	6.55831	-3.6935	0.013066	0.027254	K09G1.2	Protein K09G1.2 (K09G1.2) mRNA, complete cds [Source:RefSeq mRNA;Acc:NM_073075]
WBGene00009016	2.77204	35.7141	-3.6875	9.3512e-10	6.0604e-09	F21D9.2	Protein F21D9.2 (F21D9.2) mRNA, complete cds [Source:RefSeq mRNA;Acc:NM_075346]
WBGene00010999	10.9382	140.833	-3.6865	4.4411e-20	8.1344e-19	R03G8.4	Protein R03G8.4 (R03G8.4) mRNA, complete cds [Source:RefSeq mRNA;Acc:NM_077775]
WBGene00009938	2.40072	30.8743	-3.6849	1.4173e-05	5.2287e-05	F52F12.5	Protein F52F12.5 (F52F12.5) mRNA, complete cds [Source:RefSeq mRNA;Acc:NM_060222]
WBGene00020145	0.540856	6.94168	-3.682	0.0093002	0.020057	got-1.1	Protein GOT-1.1 (got-1.1) mRNA, complete cds [Source:RefSeq mRNA;Acc:NM_078307]
WBGene00004904	8.89093	113.76	-3.6775	7.4321e-14	7.6014e-13	snf-5	Protein SNF-5 (snf-5) mRNA, complete cds [Source:RefSeq mRNA;Acc:NM_064334]
WBGene00194816	0.574737	7.31194	-3.6693	0.0066207	0.01477	ZK616.61	Protein ZK616.61 (ZK616.61) mRNA, complete cds [Source:RefSeq mRNA;Acc:NM_001268342]
WBGene00009232	3.09326	39.1333	-3.6612	1.3495e-10	9.6603e-10	nkat-1	Protein NKAT-1 (nkat-1) mRNA, complete cds [Source:RefSeq mRNA;Acc:NM_077954]
WBGene00020223	5.05307	63.7773	-3.6578	1.0666e-08	6.1294e-08	T05A7.6	Protein T05A7.6 (T05A7.6) mRNA, complete cds [Source:RefSeq mRNA;Acc:NM_062423]
WBGene00009457	4.25876	53.6075	-3.6539	1.9184e-06	8.1336e-06	F36A2.10	Protein F36A2.10 (F36A2.10) mRNA, complete cds [Source:RefSeq mRNA;Acc:NM_059985]
WBGene00018343	32.8292	413.022	-3.6532	3.3322e-50	3.4355e-48	F42A10.7	Protein F42A10.7 (F42A10.7) mRNA, complete cds [Source:RefSeq mRNA;Acc:NM_065940]
WBGene00017636	3.66819	46.0826	-3.6511	4.2635e-06	1.7149e-05	F20D6.6	Protein F20D6.6 (F20D6.6) mRNA, complete cds [Source:RefSeq mRNA;Acc:NM_072702]
WBGene00022780	1.33517	16.7679	-3.6506	3.3145e-05	0.000115	ZK622.1	Protein ZK622.1 (ZK622.1) mRNA, complete cds [Source:RefSeq mRNA;Acc:NM_062593]
WBGene00014007	1.84208	22.9512	-3.6392	1.28e-06	5.5737e-06	ZK596.2	Protein ZK596.2 (ZK596.2) mRNA, complete cds [Source:RefSeq mRNA;Acc:NM_069627]
WBGene00007080	1.01382	12.4962	-3.6236	0.00047382	0.0013398	sfxn-1.1	Protein SFXN-1.1 (sfxn-1.1) mRNA, complete cds [Source:RefSeq mRNA;Acc:NM_063639]
WBGene00016753	2.5524	31.4249	-3.622	7.7359e-09	4.5174e-08	oac-9	Protein OAC-9 (oac-9) mRNA, complete cds [Source:RefSeq mRNA;Acc:NM_059408]
WBGene00000667	71.1829	873.374	-3.617	4.4765e-32	2.0104e-30	col-92	Protein COL-92 (col-92) mRNA, complete cds [Source:RefSeq mRNA;Acc:NM_067007]
WBGene00013523	1.36911	16.7441	-3.6123	3.3081e-05	0.00011482	Y73F8A.14	Protein Y73F8A.14 (Y73F8A.14) mRNA, complete cds [Source:RefSeq mRNA;Acc:NM_070448]
WBGene00011378	2.67033	32.6133	-3.6104	9.4621e-09	5.4737e-08	T02E1.6	Protein T02E1.6 (T02E1.6) mRNA, complete cds [Source:RefSeq mRNA;Acc:NM_059835]
WBGene00077563	0.862138	10.4711	-3.6023	0.0010507	0.0027701	peel-1	Protein PEEL-1 (peel-1) mRNA, complete cds [Source:RefSeq mRNA;Acc:NM_001262216]
WBGene00014197	2.01161	24.425	-3.6019	2.0046e-06	8.4766e-06	ZK1053.2	Protein ZK1053.2 (ZK1053.2) mRNA, complete cds [Source:RefSeq mRNA;Acc:NM_060919]
WBGene00000785	1029.71	12367.4	-3.5862	2.6986e-35	1.414e-33	cpr-5	Protein CPR-5 (cpr-5) mRNA, complete cds [Source:RefSeq mRNA;Acc:NM_070982]
WBGene00000597	1665.18	19466.8	-3.5473	5.0843e-84	1.875e-81	col-8	Protein COL-8 (col-8) mRNA, complete cds [Source:RefSeq mRNA;Acc:NM_066132]
WBGene00009685	0.862138	10.077	-3.547	0.0014577	0.0037342	F44D12.8	Protein F44D12.8, isoform a (F44D12.8) mRNA, complete cds [Source:RefSeq mRNA;Acc:NM_001268524]
WBGene00003540	4.73387	55.1809	-3.5431	0.0069363	0.015392	nas-21	Protein NAS-21 (nas-21) mRNA, complete cds [Source:RefSeq mRNA;Acc:NM_073506]
WBGene00012744	0.50691	5.87661	-3.5352	0.024807	0.048317	Y40H7A.4	Protein Y40H7A.4, isoform a (Y40H7A.4) mRNA, complete cds [Source:RefSeq mRNA;Acc:NM_001083258]
WBGene00018158	2.58635	29.9327	-3.5327	3.0654e-08	1.6592e-07	F37E3.3	Protein F37E3.3 (F37E3.3) mRNA, complete cds [Source:RefSeq mRNA;Acc:NM_059451]
WBGene00021288	3.85363	44.3374	-3.5242	1.1579e-09	7.4291e-09	clec-123	Protein CLEC-123 (clec-123) mRNA, complete cds [Source:RefSeq mRNA;Acc:NM_062049]
WBGene00019257	0.608683	6.95237	-3.5137	0.0091474	0.019766	dhhc-13	Protein DHHC-13 (dhhc-13) mRNA, complete cds [Source:RefSeq mRNA;Acc:NM_068488]
WBGene00195178	0.608683	6.94168	-3.5115	0.0091679	0.019803	ZC581.10	Protein ZC581.10 (ZC581.10) mRNA, complete cds [Source:RefSeq mRNA;Acc:NM_001263345]
WBGene00007081	1.08171	12.3315	-3.511	0.00048261	0.0013618	AH6.3	Protein AH6.3 (AH6.3) mRNA, complete cds [Source:RefSeq mRNA;Acc:NM_063640]
WBGene00009684	0.50691	5.72021	-3.4963	0.025573	0.049637	msd-3	Protein MSD-1 (msd-1) mRNA, complete cds [Source:RefSeq mRNA;Acc:NM_069407]
WBGene00009714	1.18348	13.2813	-3.4883	0.00024318	0.00072628	F44G4.5	Protein F44G4.5 (F44G4.5) mRNA, complete cds [Source:RefSeq mRNA;Acc:NM_063521]
WBGene00020187	8.14646	90.8848	-3.4798	8.3945e-19	1.3747e-17	gsp-4	Protein GSP-4 (gsp-4) mRNA, complete cds [Source:RefSeq mRNA;Acc:NM_058836]
WBGene00012296	5.25675	58.4001	-3.4737	1.5135e-13	1.5016e-12	spe-46	Protein W06D4.2 (W06D4.2) mRNA, complete cds [Source:RefSeq mRNA;Acc:NM_060033]
WBGene00015908	1.36905	15.1155	-3.4648	0.00011597	0.00036773	C17F3.3	Protein C17F3.3 (C17F3.3) mRNA, complete cds [Source:RefSeq mRNA;Acc:NM_059516]
WBGene00016954	1.55468	17.0585	-3.4558	5.4413e-05	0.00018185	C55C3.4	Protein C55C3.4 (C55C3.4) mRNA, complete cds [Source:RefSeq mRNA;Acc:NM_068445]
WBGene00006925	23069.2	251945	-3.4491	6.1229e-82	2.1349e-79	vit-1	Protein VIT-1 (vit-1) mRNA, complete cds [Source:RefSeq mRNA;Acc:NM_076904]
WBGene00011795	7.48774	81.7392	-3.4484	1.9443e-12	1.7026e-11	T16A9.5	Protein T16A9.5 (T16A9.5) mRNA, complete cds [Source:RefSeq mRNA;Acc:NM_074118]
WBGene00012855	1.65638	18.0613	-3.4468	0.006441	0.014401	Y44A6D.5	Protein Y44A6D.5 (Y44A6D.5) mRNA, complete cds [Source:RefSeq mRNA;Acc:NM_075613]
WBGene00016312	1.40306	15.2866	-3.4456	8.8129e-05	0.00028461	C32D5.4	Protein C32D5.4 (C32D5.4) mRNA, complete cds [Source:RefSeq mRNA;Acc:NM_062869]
WBGene00008560	65.0315	698.598	-3.4253	1.1415e-55	1.6097e-53	pho-13	Protein PHO-13, isoform a (pho-13) mRNA, complete cds [Source:RefSeq mRNA;Acc:NM_063474]
WBGene00009884	24.813	266.033	-3.4224	3.7165e-15	4.3406e-14	F49C12.15	Protein F49C12.15 (F49C12.15) mRNA, complete cds [Source:RefSeq mRNA;Acc:NM_069237]
WBGene00022813	29.1752	311.955	-3.4185	9.6835e-14	9.7429e-13	ZK742.3	Protein ZK742.3 (ZK742.3) mRNA, complete cds [Source:RefSeq mRNA;Acc:NM_072613]
WBGene00015516	3.9036	41.5918	-3.4134	5.8383e-10	3.8714e-09	C06A8.6	Protein C06A8.6 (C06A8.6) mRNA, complete cds [Source:RefSeq mRNA;Acc:NM_063233]
WBGene00012173	0.760366	8.02279	-3.3993	0.0075351	0.016565	W01B6.6	Protein W01B6.6 (W01B6.6) mRNA, complete cds [Source:RefSeq mRNA;Acc:NM_069426]
WBGene00020265	1.36905	14.3303	-3.3878	0.00021455	0.00064589	fbxa-196	Protein FBXA-196 (fbxa-196) mRNA, complete cds [Source:RefSeq mRNA;Acc:NM_072241]
WBGene00011954	2.95761	30.8996	-3.3851	6.4065e-08	3.3196e-07	T23F11.2	Protein T23F11.2 (T23F11.2) mRNA, complete cds [Source:RefSeq mRNA;Acc:NM_065549]
WBGene00015629	1.97767	20.4791	-3.3723	7.6905e-06	2.9591e-05	C09B9.4	Protein C09B9.4 (C09B9.4) mRNA, complete cds [Source:RefSeq mRNA;Acc:NM_068307]
WBGene00016416	5.57797	57.7074	-3.3709	0.00021999	0.00066084	C34F11.5	Protein C34F11.5 (C34F11.5) mRNA, complete cds [Source:RefSeq mRNA;Acc:NM_062570]
WBGene00007792	1.11559	11.5308	-3.3696	0.00090131	0.002412	C28D4.4	Protein C28D4.4 (C28D4.4) mRNA, complete cds [Source:RefSeq mRNA;Acc:NM_069334]
WBGene00012595	15.636	160.887	-3.3631	8.0255e-09	4.6737e-08	Y38E10A.17	Protein Y38E10A.17 (Y38E10A.17) mRNA, complete cds [Source:RefSeq mRNA;Acc:NM_064299]
WBGene00017312	14.9779	152.829	-3.351	2.7809e-19	4.7405e-18	pitr-5	Protein PITR-5 (pitr-5) mRNA, complete cds [Source:RefSeq mRNA;Acc:NM_072422]
WBGene00013700	6.32224	64.459	-3.3499	8.409e-10	5.4757e-09	Y106G6D.3	Protein Y106G6D.3 (Y106G6D.3) mRNA, complete cds [Source:RefSeq mRNA;Acc:NM_060266]
WBGene00011918	2.7381	27.7804	-3.3428	2.9191e-07	1.3843e-06	T22C1.8	Protein T22C1.8 (T22C1.8) mRNA, complete cds [Source:RefSeq mRNA;Acc:NM_059793]
WBGene00011467	2.04562	20.6753	-3.3373	1.6016e-05	5.8326e-05	decr-1.3	Protein DECR-1.3 (decr-1.3) mRNA, complete cds [Source:RefSeq mRNA;Acc:NM_063313]
WBGene00044062	1.04777	10.5371	-3.3301	0.002238	0.0055336	snb-6	Protein SNB-6 (snb-6) mRNA, complete cds [Source:RefSeq mRNA;Acc:NM_063486]
WBGene00008661	0.760366	7.63408	-3.3277	0.010305	0.021999	F10G8.1	Protein F10G8.1, isoform a [Source:RefSeq mRNA;Acc:NM_001264348]
WBGene00021878	2.77204	27.7512	-3.3235	2.9169e-07	1.3839e-06	Y54G2A.13	Protein Y54G2A.13 (21ur-13160) mRNA, complete cds [Source:RefSeq mRNA;Acc:NM_067855]
WBGene00007320	5.44231	54.4505	-3.3227	3.8254e-12	3.236e-11	C05B5.2	Protein C05B5.2 (C05B5.2) mRNA, complete cds [Source:RefSeq mRNA;Acc:NM_066817]
WBGene00044177	2.62036	26.2148	-3.3225	4.2907e-07	1.996e-06	C30G7.3	Protein C30G7.3 (C30G7.3) mRNA, complete cds [Source:RefSeq mRNA;Acc:NM_001028517]
WBGene00011478	2.58635	25.697	-3.3126	5.2396e-06	2.0735e-05	T05D4.5	Protein T05D4.5 (T05D4.5) mRNA, complete cds [Source:RefSeq mRNA;Acc:NM_067406]
WBGene00194696	1.11559	11.0678	-3.3105	0.0012468	0.0032376	EEED8.18	Protein EEED8.18 (EEED8.18) mRNA, complete cds [Source:RefSeq mRNA;Acc:NM_001267170]
WBGene00013713	5.46004	54.123	-3.3093	2.3587e-12	2.0412e-11	Y106G6G.4	Protein Y106G6G.4 (Y106G6G.4) mRNA, complete cds [Source:RefSeq mRNA;Acc:NM_060304]
WBGene00019785	4.25883	42.166	-3.3076	8.61e-10	5.5971e-09	M70.3	Protein M70.3, isoform a [Source:RefSeq mRNA;Acc:NM_067778]
WBGene00000715	417.715	4112.58	-3.2995	4.9733e-68	1.109e-65	col-142	Protein COL-142 (col-142) mRNA, complete cds [Source:RefSeq mRNA;Acc:NM_072335]
WBGene00013723	6.03496	58.9904	-3.2891	4.6882e-10	3.1359e-09	Y106G6H.13	Protein Y106G6H.13 (Y106G6H.13) mRNA, complete cds [Source:RefSeq mRNA;Acc:NM_060336]
WBGene00011438	2.14727	20.9499	-3.2864	5.4732e-06	2.1588e-05	T04F3.3	Protein T04F3.3 (T04F3.3) mRNA, complete cds [Source:RefSeq mRNA;Acc:NM_073564]
WBGene00017714	2.04556	19.8942	-3.2818	1.0571e-05	3.974e-05	F22F1.2	Protein F22F1.2 (F22F1.2) mRNA, complete cds [Source:RefSeq mRNA;Acc:NM_076973]
WBGene00013696	13.9958	135.046	-3.2704	2.2473e-15	2.7054e-14	Y106G6A.4	Protein Y106G6A.4 (Y106G6A.4) mRNA, complete cds [Source:RefSeq mRNA;Acc:NM_060224]
WBGene00009493	17.5464	169.172	-3.2692	6.6876e-27	2.1198e-25	hrg-4	Protein HRG-4, isoform a [Source:RefSeq mRNA;Acc:NM_069654]
WBGene00020890	0.828192	7.9776	-3.2679	0.0075037	0.016506	fbxa-202	Protein FBXA-202 (fbxa-202) mRNA, complete cds [Source:RefSeq mRNA;Acc:NM_072214]
WBGene00018134	4.64794	44.6833	-3.2651	3.4396e-10	2.3424e-09	F37A4.4	Protein F37A4.4 (F37A4.4) mRNA, complete cds [Source:RefSeq mRNA;Acc:NM_066070]
WBGene00013304	1.9099	18.319	-3.2618	0.010475	0.022325	Y57G11C.6	Protein Y57G11C.6 (Y57G11C.6) mRNA, complete cds [Source:RefSeq mRNA;Acc:NM_070378]
WBGene00004901	1.18342	11.3383	-3.2602	0.0011731	0.0030648	snf-2	Protein SNF-2 (snf-2) mRNA, complete cds [Source:RefSeq mRNA;Acc:NM_059995]
WBGene00017114	1.30122	12.4141	-3.254	0.00097871	0.0026003	E03H12.7	Protein E03H12.7 (E03H12.7) mRNA, complete cds [Source:RefSeq mRNA;Acc:NM_068293]
WBGene00009810	0.608683	5.80523	-3.2536	0.024663	0.0481	srm-6	Protein SRM-6, isoform a (srm-6) mRNA, complete cds [Source:RefSeq mRNA;Acc:NM_074154]
WBGene00013748	2.1973	20.9523	-3.2533	1.172e-05	4.3802e-05	ssu-1	Protein SSU-1 (ssu-1) mRNA, complete cds [Source:RefSeq mRNA;Acc:NM_075479]
WBGene00018196	1.08171	10.3093	-3.2526	0.0023149	0.0057053	nep-13	Protein NEP-13 (nep-13) mRNA, complete cds [Source:RefSeq mRNA;Acc:NM_062096]
WBGene00009185	3.09339	29.336	-3.2454	0.00057382	0.0015976	F27C8.5	Protein F27C8.5 (F27C8.5) mRNA, complete cds [Source:RefSeq mRNA;Acc:NM_069302]
WBGene00009695	2.90776	27.5611	-3.2447	3.6728e-07	1.7208e-06	F44F1.3	Protein F44F1.3 (F44F1.3) mRNA, complete cds [Source:RefSeq mRNA;Acc:NM_060926]
WBGene00008508	1.80813	17.1305	-3.244	0.0044318	0.010289	F01G10.5	Protein F01G10.5 (F01G10.5) mRNA, complete cds [Source:RefSeq mRNA;Acc:NM_069472]
WBGene00020841	2.26507	21.0373	-3.2153	1.1443e-05	4.2817e-05	T27A3.5	Protein T27A3.5 (T27A3.5) mRNA, complete cds [Source:RefSeq mRNA;Acc:NM_059360]
WBGene00010627	1636.36	15061.5	-3.2023	1.7244e-43	1.3305e-41	K07C5.4	Protein K07C5.4 (K07C5.4) mRNA, complete cds [Source:RefSeq mRNA;Acc:NM_073259]
WBGene00007159	6.40609	58.4108	-3.1887	2.327e-12	2.0147e-11	B0379.7	Protein B0379.7 (B0379.7) mRNA, complete cds [Source:RefSeq mRNA;Acc:NM_170916]
WBGene00195164	2.90776	26.4782	-3.1868	0.0017781	0.0044772	K12B6.11	Protein K12B6.11 (K12B6.11) mRNA, complete cds [Source:RefSeq mRNA;Acc:NM_001269136]
WBGene00015839	0.862138	7.81427	-3.1801	0.0098037	0.021013	math-10	Protein MATH-10 (math-10) mRNA, complete cds [Source:RefSeq mRNA;Acc:NM_061702]
WBGene00014246	1.21737	11.0186	-3.1781	0.010772	0.022893	ZK1307.3	Protein ZK1307.3 (ZK1307.3) mRNA, complete cds [Source:RefSeq mRNA;Acc:NM_063678]
WBGene00007794	4.85167	43.8481	-3.176	5.6384e-10	3.7479e-09	C28D4.7	Protein C28D4.7 (C28D4.7) mRNA, complete cds [Source:RefSeq mRNA;Acc:NM_069333]
WBGene00008235	3.63412	32.7929	-3.1737	0.00065582	0.0018041	C50F4.10	Protein C50F4.10 (C50F4.10) mRNA, complete cds [Source:RefSeq mRNA;Acc:NM_073055]
WBGene00007448	3.97156	35.6903	-3.1678	3.408e-07	1.6022e-06	C08F8.6	Protein C08F8.6 (C08F8.6) mRNA, complete cds [Source:RefSeq mRNA;Acc:NM_069692]
WBGene00019081	1.94385	17.4341	-3.1649	9.9924e-05	0.00032001	F59A3.8	Protein F59A3.8 (F59A3.8) mRNA, complete cds [Source:RefSeq mRNA;Acc:NM_059219]
WBGene00017672	1.01382	9.06111	-3.1599	0.019577	0.0391	F21F3.2	Protein F21F3.2 (F21F3.2) mRNA, complete cds [Source:RefSeq mRNA;Acc:NM_059073]
WBGene00002025	1657.61	14768.6	-3.1554	5.1769e-32	2.3142e-30	hsp-60	Protein HSP-60, isoform a (hsp-60) mRNA, complete cds [Source:RefSeq mRNA;Acc:NM_065028]
WBGene00020531	0.963846	8.55186	-3.1494	0.0051551	0.011782	T15B12.2	Protein T15B12.2 (T15B12.2) mRNA, complete cds [Source:RefSeq mRNA;Acc:NM_065731]
WBGene00022876	2.63632	23.3369	-3.146	8.1234e-06	3.11e-05	ZK1248.5	Protein ZK1248.5 (ZK1248.5) mRNA, complete cds [Source:RefSeq mRNA;Acc:NM_062749]
WBGene00020370	1.87602	16.3132	-3.1203	0.00019026	0.00057887	T08H10.3	Protein T08H10.3 (T08H10.3) mRNA, complete cds [Source:RefSeq mRNA;Acc:NM_071828]
WBGene00020473	1.9099	16.5225	-3.1129	0.012375	0.025954	lips-12	Protein LIPS-12 (lips-12) mRNA, complete cds [Source:RefSeq mRNA;Acc:NM_061514]
WBGene00005013	0.862138	7.33039	-3.0879	0.01361	0.028276	jmjd-1.1	Protein JMJD-1.1 (jmjd-1.1) mRNA, complete cds [Source:RefSeq mRNA;Acc:NM_064119]
WBGene00011059	257.646	2188.07	-3.0862	8.2978e-49	8.0367e-47	R06C1.4	Protein R06C1.4 (R06C1.4) mRNA, complete cds [Source:RefSeq mRNA;Acc:NM_060628]
WBGene00000646	1.43688	12.1235	-3.0768	0.0012693	0.0032913	col-70	Protein COL-70 (col-70) mRNA, complete cds [Source:RefSeq mRNA;Acc:NM_061577]
WBGene00077519	2.83993	23.8797	-3.0719	0.0011831	0.0030863	T27C10.8	Protein T27C10.8 (T27C10.8) mRNA, complete cds [Source:RefSeq mRNA;Acc:NM_001129051]
WBGene00001423	2734.44	22976.8	-3.0709	1.1723e-28	4.1944e-27	fib-1	Protein FIB-1 (fib-1) mRNA, complete cds [Source:RefSeq mRNA;Acc:NM_074290]
WBGene00003429	12.4074	104.228	-3.0705	4.4071e-18	6.7343e-17	msp-31	Protein MSP-31 (msp-31) mRNA, complete cds [Source:RefSeq mRNA;Acc:NM_062497]
WBGene00018895	1.58856	13.3305	-3.0689	0.00079489	0.00215	F55F8.7	Protein F55F8.7 (F55F8.7) mRNA, complete cds [Source:RefSeq mRNA;Acc:NM_059256]
WBGene00012926	6.55803	54.9429	-3.0666	4.3024e-05	0.00014613	Y47D3A.13	Protein Y47D3A.13 (Y47D3A.13) mRNA, complete cds [Source:RefSeq mRNA;Acc:NM_067042]
WBGene00021678	2.83993	23.5976	-3.0547	0.0029619	0.0071434	Y48G1C.5	Protein Y48G1C.5 (Y48G1C.5) mRNA, complete cds [Source:RefSeq mRNA;Acc:NM_058267]
WBGene00009221	107.178	888.729	-3.0517	1.5097e-08	8.5078e-08	acs-2	Protein ACS-2 (acs-2) mRNA, complete cds [Source:RefSeq mRNA;Acc:NM_074468]
WBGene00007610	3.86972	32.0206	-3.0487	3.8623e-07	1.803e-06	C15H7.3	Protein C15H7.3 (C15H7.3) mRNA, complete cds [Source:RefSeq mRNA;Acc:NM_066734]
WBGene00013999	8.14822	67.3776	-3.0477	2.2781e-13	2.2121e-12	ZK550.5	Protein ZK550.5 (ZK550.5) mRNA, complete cds [Source:RefSeq mRNA;Acc:NM_070660]
WBGene00015538	475.468	3911.17	-3.0402	8.2841e-51	8.8258e-49	sams-3	Protein SAMS-3, isoform d [Source:RefSeq mRNA;Acc:NM_182285]
WBGene00008312	1.11559	9.16458	-3.0383	0.0056928	0.012878	C54G4.2	Protein C54G4.2 (C54G4.2) mRNA, complete cds [Source:RefSeq mRNA;Acc:NM_059802]
WBGene00003704	385.226	3158.9	-3.0356	4.7137e-61	8.3699e-59	nhr-114	Protein NHR-114, isoform a [Source:RefSeq mRNA;Acc:NM_001029071]
WBGene00000608	2929.68	24004.5	-3.0345	2.9846e-65	6.0248e-63	col-19	Protein COL-19 (col-19) mRNA, complete cds [Source:RefSeq mRNA;Acc:NM_001038488]
WBGene00015306	1.55468	12.694	-3.0295	0.0013866	0.0035701	C01G5.4	Protein C01G5.4 (C01G5.4) mRNA, complete cds [Source:RefSeq mRNA;Acc:NM_068594]
WBGene00004062	887.912	7226.59	-3.0248	2.1379e-63	4.1836e-61	pmp-5	Protein PMP-5, isoform a (pmp-5) mRNA, complete cds [Source:RefSeq mRNA;Acc:NM_072288]
WBGene00235332	1.14954	9.32098	-3.0194	0.0055207	0.012522	K04A8.20	-
WBGene00019430	22.5476	181.973	-3.0127	6.1381e-22	1.3181e-20	K06A5.2	Protein K06A5.2 (K06A5.2) mRNA, complete cds [Source:RefSeq mRNA;Acc:NM_059460]
WBGene00000669	184.498	1488.96	-3.0126	2.5815e-50	2.6759e-48	col-94	Protein COL-94 (col-94) mRNA, complete cds [Source:RefSeq mRNA;Acc:NM_067009]
WBGene00011184	5.20677	42.0158	-3.0125	2.2281e-05	7.951e-05	R09H10.7	Protein R09H10.7 (R09H10.7) mRNA, complete cds [Source:RefSeq mRNA;Acc:NM_001028166]
WBGene00006679	23.7848	191.534	-3.0095	2.7517e-26	8.3232e-25	twk-26	Protein TWK-26 (twk-26) mRNA, complete cds [Source:RefSeq mRNA;Acc:NM_076121]
WBGene00020661	16.0913	128.274	-2.9949	2.1251e-10	1.4868e-09	smz-2	Protein T21G5.4 (T21G5.4) mRNA, complete cds [Source:RefSeq mRNA;Acc:NM_059564]
WBGene00018336	3.46452	27.5903	-2.9934	2.5876e-06	1.0778e-05	F42A9.7	Protein F42A9.7 (F42A9.7) mRNA, complete cds [Source:RefSeq mRNA;Acc:NM_069071]
WBGene00007306	1.6225	12.8421	-2.9846	0.0015773	0.0040117	C04G2.5	Protein C04G2.5 (C04G2.5) mRNA, complete cds [Source:RefSeq mRNA;Acc:NM_069432]
WBGene00019540	1154.47	9124.4	-2.9825	3.3386e-62	6.2159e-60	K08D12.6	Protein K08D12.6 (K08D12.6) mRNA, complete cds [Source:RefSeq mRNA;Acc:NM_171275]
WBGene00000714	8.58913	67.5286	-2.9749	9.6231e-12	7.7735e-11	col-141	Protein COL-141 (col-141) mRNA, complete cds [Source:RefSeq mRNA;Acc:NM_072334]
WBGene00011114	3.09326	24.2985	-2.9737	6.6541e-06	2.5857e-05	R07E5.6	Protein R07E5.6 (R07E5.6) mRNA, complete cds [Source:RefSeq mRNA;Acc:NM_065487]
WBGene00011910	6.70952	52.6208	-2.9714	1.7724e-05	6.4209e-05	T22B3.2	Protein T22B3.2, isoform a (T22B3.2) mRNA, complete cds [Source:RefSeq mRNA;Acc:NM_069817]
WBGene00016358	4.83363	37.8895	-2.9706	5.9128e-07	2.6927e-06	C33F10.12	Protein C33F10.12 (C33F10.12) mRNA, complete cds [Source:RefSeq mRNA;Acc:NM_062469]
WBGene00021797	35.4974	276.258	-2.9602	5.0511e-09	3.0242e-08	Y52E8A.4	Protein Y52E8A.4 (Y52E8A.4) mRNA, complete cds [Source:RefSeq mRNA;Acc:NM_062357]
WBGene00013318	3.07723	23.8291	-2.953	0.00012332	0.00038851	Y57G11C.23	Protein Y57G11C.23 (Y57G11C.23) mRNA, complete cds [Source:RefSeq mRNA;Acc:NM_070400]
WBGene00017301	1505.46	11501.5	-2.9335	6.7261e-61	1.1726e-58	F09F7.4	Protein F09F7.4, isoform a [Source:RefSeq mRNA;Acc:NM_171126]
WBGene00022888	2.06159	15.7151	-2.9303	0.00047259	0.0013365	rnh-1.1	Protein RNH-1.1 (rnh-1.1) mRNA, complete cds [Source:RefSeq mRNA;Acc:NM_001027337]
WBGene00010915	0.896083	6.82511	-2.9291	0.018782	0.037742	M110.7	Protein M110.7 (M110.7) mRNA, complete cds [Source:RefSeq mRNA;Acc:NM_063333]
WBGene00012012	2.12941	16.1966	-2.9272	0.00035188	0.0010189	T25B9.6	Protein T25B9.6 (T25B9.6) mRNA, complete cds [Source:RefSeq mRNA;Acc:NM_069594]
WBGene00000684	2.722	20.6569	-2.9239	0.00029856	0.00087613	col-110	Protein COL-110 (col-110) mRNA, complete cds [Source:RefSeq mRNA;Acc:NM_068197]
WBGene00014127	1.58856	12.0254	-2.9203	0.0023926	0.0058734	ZK892.3	Protein ZK892.3 (ZK892.3) mRNA, complete cds [Source:RefSeq mRNA;Acc:NM_063761]
WBGene00007335	2.09553	15.84	-2.9182	0.0020697	0.0051487	C05C12.1	Protein C05C12.1 (C05C12.1) mRNA, complete cds [Source:RefSeq mRNA;Acc:NM_069711]
WBGene00022467	1.65638	12.398	-2.904	0.0017911	0.0045046	Y119C1B.1	Protein Y119C1B.1 (Y119C1B.1) mRNA, complete cds [Source:RefSeq mRNA;Acc:NM_058987]
WBGene00003762	78.8965	590.081	-2.9029	7.0253e-42	5.0648e-40	nlp-24	Protein NLP-24 (nlp-24) mRNA, complete cds [Source:RefSeq mRNA;Acc:NM_073545]
WBGene00194925	7.75918	57.9953	-2.902	3.0593e-11	2.3495e-10	K08D8.11	Protein K08D8.11 (K08D8.11) mRNA, complete cds [Source:RefSeq mRNA;Acc:NM_001268754]
WBGene00010900	10.1244	75.6142	-2.9008	2.8996e-13	2.7734e-12	M28.9	Protein M28.9 (M28.9) mRNA, complete cds [Source:RefSeq mRNA;Acc:NM_063895]
WBGene00012827	3.71797	27.7614	-2.9005	3.6003e-06	1.464e-05	Y43F8C.5	Protein Y43F8C.5 (Y43F8C.5) mRNA, complete cds [Source:RefSeq mRNA;Acc:NM_075404]
WBGene00008173	229.223	1706.28	-2.896	3.7411e-52	4.2202e-50	C48B4.10	Protein C48B4.10 (C48B4.10) mRNA, complete cds [Source:RefSeq mRNA;Acc:NM_066712]
WBGene00016943	5075.11	37558.5	-2.8876	1.7995e-60	3.054e-58	acdh-1	Protein ACDH-1, isoform a [Source:RefSeq mRNA;Acc:NM_059470]
WBGene00017922	2.29908	16.9297	-2.8804	0.018678	0.037562	F29B9.7	Protein F29B9.7 (F29B9.7) mRNA, complete cds [Source:RefSeq mRNA;Acc:NM_068202]
WBGene00018301	1.94379	14.3119	-2.8803	0.00077995	0.0021132	F41G3.5	Protein F41G3.5 (F41G3.5) mRNA, complete cds [Source:RefSeq mRNA;Acc:NM_062977]
WBGene00018627	2.16342	15.9114	-2.8787	0.00045425	0.001289	F49D11.3	Protein F49D11.3, isoform a [Source:RefSeq mRNA;Acc:NM_001047201]
WBGene00001402	197.491	1447.96	-2.8742	4.1796e-50	4.2408e-48	fbf-2	Protein FBF-2 (fbf-2) mRNA, complete cds [Source:RefSeq mRNA;Acc:NM_062819]
WBGene00011155	1191.86	8713.55	-2.87	7.7115e-58	1.2122e-55	R09B3.2	Protein R09B3.2 (R09B3.2) mRNA, complete cds [Source:RefSeq mRNA;Acc:NM_060621]
WBGene00000989	34.3001	250.428	-2.8681	1.4295e-05	5.2699e-05	dhs-26	Protein DHS-26 (dhs-26) mRNA, complete cds [Source:RefSeq mRNA;Acc:NM_076179]
WBGene00006050	52.6563	383.966	-2.8663	1.8205e-23	4.4418e-22	ssq-1	Protein SSQ-1 (ssq-1) mRNA, complete cds [Source:RefSeq mRNA;Acc:NM_069367]
WBGene00009085	1.90997	13.878	-2.8612	0.0010409	0.0027479	F23D12.1	Protein F23D12.1 (F23D12.1) mRNA, complete cds [Source:RefSeq mRNA;Acc:NM_078001]
WBGene00011803	347.891	2516.05	-2.8545	1.6959e-53	2.1538e-51	T16G12.1	Protein T16G12.1 (T16G12.1) mRNA, complete cds [Source:RefSeq mRNA;Acc:NM_066829]
WBGene00009238	3.60036	26.036	-2.8543	7.1872e-06	2.7771e-05	F28H7.4	Protein F28H7.4 (F28H7.4) mRNA, complete cds [Source:RefSeq mRNA;Acc:NM_073340]
WBGene00016607	272.536	1966.01	-2.8508	4.5932e-52	5.1211e-50	C43E11.9	Protein C43E11.9 (C43E11.9) mRNA, complete cds [Source:RefSeq mRNA;Acc:NM_058941]
WBGene00016907	1040.66	7505.79	-2.8505	1.1788e-57	1.823e-55	C53H9.2	Protein C53H9.2, isoform a [Source:RefSeq mRNA;Acc:NM_170804]
WBGene00007808	77.4545	558.04	-2.8489	4.6481e-20	8.4973e-19	best-7	Protein BEST-7 (21ur-14670) mRNA, complete cds [Source:RefSeq mRNA;Acc:NM_069707]
WBGene00020105	6.45795	46.4568	-2.8467	2.0299e-09	1.2676e-08	R148.7	Protein R148.7 (R148.7) mRNA, complete cds [Source:RefSeq mRNA;Acc:NM_065269]
WBGene00011491	3.2968	23.6329	-2.8417	1.0923e-05	4.0976e-05	T05F1.5	Protein T05F1.5 (T05F1.5) mRNA, complete cds [Source:RefSeq mRNA;Acc:NM_060158]
WBGene00002055	48.0635	341.803	-2.8302	8.382e-13	7.6362e-12	ifc-1	Protein IFC-1 (ifc-1) mRNA, complete cds [Source:RefSeq mRNA;Acc:NM_071382]
WBGene00010181	1.33517	9.48966	-2.8293	0.0087027	0.018909	F57A8.6	Protein F57A8.6 (F57A8.6) mRNA, complete cds [Source:RefSeq mRNA;Acc:NM_073184]
WBGene00007239	1.14947	8.15245	-2.8263	0.013454	0.027989	C01G10.14	Protein C01G10.14 (C01G10.14) mRNA, complete cds [Source:RefSeq mRNA;Acc:NM_074322]
WBGene00021579	5.15491	36.441	-2.8215	3.6359e-07	1.7052e-06	clec-73	Protein CLEC-73 (clec-73) mRNA, complete cds [Source:RefSeq mRNA;Acc:NM_068044]
WBGene00021070	72.264	508.001	-2.8135	3.1231e-37	1.8039e-35	W07B8.1	Protein W07B8.1 (W07B8.1) mRNA, complete cds [Source:RefSeq mRNA;Acc:NM_070983]
WBGene00015183	3.95546	27.7298	-2.8095	3.5141e-06	1.4311e-05	B0432.1	Protein B0432.1 [Source:UniProtKB/TrEMBL;Acc:P90997]
WBGene00003671	1.11559	7.78513	-2.8029	0.018032	0.036401	nhr-81	Protein NHR-81 (nhr-81) mRNA, complete cds [Source:RefSeq mRNA;Acc:NM_060717]
WBGene00006636	19.0185	132.145	-2.7966	3.324e-16	4.31e-15	tsp-10	Protein TSP-10, isoform a [Source:RefSeq mRNA;Acc:NM_001047340]
WBGene00015588	7.33619	50.4949	-2.783	1.3873e-09	8.8296e-09	C08A9.8	Protein C08A9.8 (C08A9.8) mRNA, complete cds [Source:RefSeq mRNA;Acc:NM_078366]
WBGene00008801	2.33296	16.0295	-2.7805	0.00035015	0.0010142	acp-3	Protein ACP-3 (acp-3) mRNA, complete cds [Source:RefSeq mRNA;Acc:NM_063375]
WBGene00010466	3.31283	22.7525	-2.7799	3.3798e-05	0.00011708	K01D12.7	Protein K01D12.7 (K01D12.7) mRNA, complete cds [Source:RefSeq mRNA;Acc:NM_073705]
WBGene00006216	1.43694	9.80247	-2.7701	0.0072797	0.016068	str-172	Protein STR-172 (str-172) mRNA, complete cds [Source:RefSeq mRNA;Acc:NM_068259]
WBGene00007733	20.3004	137.985	-2.7649	1.2065e-08	6.8659e-08	smz-1	Protein C25G4.6 (C25G4.6) mRNA, complete cds [Source:RefSeq mRNA;Acc:NM_069979]
WBGene00006409	2.23125	15.1369	-2.7621	0.00077506	0.0021011	hdl-2	Protein HDL-2 (hdl-2) mRNA, complete cds [Source:RefSeq mRNA;Acc:NM_069138]
WBGene00021335	115.457	782.738	-2.7612	1.8251e-41	1.2681e-39	spp-23	Protein SPP-23 (spp-23) mRNA, complete cds [Source:RefSeq mRNA;Acc:NM_001026570]
WBGene00008153	0.963846	6.52917	-2.76	0.024835	0.04836	C47E12.10	Protein C47E12.10 (C47E12.10) mRNA, complete cds [Source:RefSeq mRNA;Acc:NM_069394]
WBGene00009605	3.68409	24.9102	-2.7574	0.00012303	0.00038772	F40G12.10	Protein F40G12.10 (F40G12.10) mRNA, complete cds [Source:RefSeq mRNA;Acc:NM_074136]
WBGene00012169	3.75198	25.2922	-2.753	1.6584e-05	6.0291e-05	W01B6.2	Protein W01B6.2 (W01B6.2) mRNA, complete cds [Source:RefSeq mRNA;Acc:NM_069423]
WBGene00021073	866.749	5841.23	-2.7526	2.0733e-53	2.5987e-51	nol-1	Protein NOL-1 (nol-1) mRNA, complete cds [Source:RefSeq mRNA;Acc:NM_061341]
WBGene00007248	10.9367	73.3889	-2.7464	5.3966e-08	2.8238e-07	catp-4	Protein CATP-4 (catp-4) mRNA, complete cds [Source:RefSeq mRNA;Acc:NM_064633]
WBGene00013248	87.4633	585.009	-2.7417	4.8517e-27	1.5507e-25	Y57A10A.3	Protein Y57A10A.3 (Y57A10A.3) mRNA, complete cds [Source:RefSeq mRNA;Acc:NM_064182]
WBGene00012325	3.55026	23.5853	-2.7319	1.9433e-05	7.0051e-05	W07A12.8	Protein W07A12.8 (W07A12.8) mRNA, complete cds [Source:RefSeq mRNA;Acc:NM_001027225]
WBGene00001240	706.699	4690.89	-2.7307	1.7554e-41	1.2331e-39	elo-2	Protein ELO-2 (elo-2) mRNA, complete cds [Source:RefSeq mRNA;Acc:NM_070713]
WBGene00008629	98.448	652.527	-2.7286	2.0086e-38	1.2426e-36	cpt-5	Protein CPT-5 (cpt-5) mRNA, complete cds [Source:RefSeq mRNA;Acc:NM_171549]
WBGene00015931	4.07326	26.9976	-2.7286	9.9204e-06	3.7413e-05	C17H12.5	Protein C17H12.5 (C17H12.5) mRNA, complete cds [Source:RefSeq mRNA;Acc:NM_068646]
WBGene00012207	8.48384	55.9903	-2.7224	1.0029e-09	6.4759e-09	W02B12.12	Protein W02B12.12, isoform a (W02B12.12) mRNA, complete cds [Source:RefSeq mRNA;Acc:NM_001027214]
WBGene00013979	1.40299	9.2496	-2.7209	0.0099208	0.021238	ZK507.3	Protein ZK507.3 (ZK507.3) mRNA, complete cds [Source:RefSeq mRNA;Acc:NM_066615]
WBGene00010015	1008.85	6624.63	-2.7151	1.6682e-52	1.9157e-50	atad-3	Protein ATAD-3 (atad-3) mRNA, complete cds [Source:RefSeq mRNA;Acc:NM_063809]
WBGene00009830	37.5128	243.851	-2.7005	6.687e-26	1.9729e-24	cutl-18	Protein CUTL-18 (cutl-18) mRNA, complete cds [Source:RefSeq mRNA;Acc:NM_073474]
WBGene00002208	1.26728	8.23212	-2.6995	0.022722	0.0447	kin-26	Protein KIN-26 (kin-26) mRNA, complete cds [Source:RefSeq mRNA;Acc:NM_068908]
WBGene00001603	9.88853	64.0222	-2.6947	5.5513e-11	4.1488e-10	gln-2	Protein GLN-2 (gln-2) mRNA, complete cds [Source:RefSeq mRNA;Acc:NM_066807]
WBGene00011879	44.0011	284.209	-2.6913	6.6052e-21	1.3018e-19	pho-7	Protein PHO-7 (pho-7) mRNA, complete cds [Source:RefSeq mRNA;Acc:NM_077427]
WBGene00013296	4.02316	25.7775	-2.6797	0.00040158	0.0011488	Y57G11B.3	Protein Y57G11B.3 (Y57G11B.3) mRNA, complete cds [Source:RefSeq mRNA;Acc:NM_070367]
WBGene00000673	1360.93	8705.81	-2.6774	3.169e-52	3.596e-50	col-98	Protein COL-98 (col-98) mRNA, complete cds [Source:RefSeq mRNA;Acc:NM_067302]
WBGene00022617	1.9099	12.1764	-2.6725	0.013558	0.028184	ZC477.2	Protein ZC477.2 (ZC477.2) mRNA, complete cds [Source:RefSeq mRNA;Acc:NM_068710]
WBGene00022771	5.20684	33.1332	-2.6698	8.7617e-07	3.8934e-06	ZK616.1	Protein ZK616.1 (ZK616.1) mRNA, complete cds [Source:RefSeq mRNA;Acc:NM_068404]
WBGene00019024	1.65645	10.524	-2.6675	0.0071347	0.015781	F58A6.5	Protein F58A6.5 (F58A6.5) mRNA, complete cds [Source:RefSeq mRNA;Acc:NM_062554]
WBGene00021110	1.14947	7.30125	-2.6672	0.024248	0.047386	W09C3.2	Protein W09C3.2 (W09C3.2) mRNA, complete cds [Source:RefSeq mRNA;Acc:NM_059029]
WBGene00012927	92.213	585.47	-2.6666	2.2587e-36	1.2519e-34	Y47D3A.14	Protein Y47D3A.14 (Y47D3A.14) mRNA, complete cds [Source:RefSeq mRNA;Acc:NM_067044]
WBGene00016402	73.0073	463.185	-2.6655	4.0064e-33	1.8878e-31	C34D4.10	Protein C34D4.10 (C34D4.10) mRNA, complete cds [Source:RefSeq mRNA;Acc:NM_068714]
WBGene00194852	43.7155	275.672	-2.6567	3.6002e-16	4.6524e-15	T28A8.8	Protein T28A8.8, isoform a (T28A8.8) mRNA, complete cds [Source:RefSeq mRNA;Acc:NM_001268279]
WBGene00017559	2.62029	16.3316	-2.6399	0.00057658	0.0016043	mpz-3	Protein MPZ-3 (mpz-3) mRNA, complete cds [Source:RefSeq mRNA;Acc:NM_062924]
WBGene00012323	12.2055	76.0615	-2.6396	1.0765e-11	8.641e-11	oac-54	Protein OAC-54 (oac-54) mRNA, complete cds [Source:RefSeq mRNA;Acc:NM_063552]
WBGene00050914	71.9122	446.507	-2.6344	2.8188e-15	3.3368e-14	T12B5.15	Protein T12B5.15 (T12B5.15) mRNA, complete cds [Source:RefSeq mRNA;Acc:NM_001129248]
WBGene00006258	1.43688	8.87159	-2.6263	0.013048	0.027219	str-227	Protein STR-227 (str-227) mRNA, complete cds [Source:RefSeq mRNA;Acc:NM_071581]
WBGene00018792	2.26507	13.9791	-2.6256	0.0017218	0.0043479	F54C1.8	Protein F54C1.8 (F54C1.8) mRNA, complete cds [Source:RefSeq mRNA;Acc:NM_059096]
WBGene00019950	1.40306	8.5572	-2.6086	0.017128	0.03474	clec-175	Protein CLEC-175 (clec-175) mRNA, complete cds [Source:RefSeq mRNA;Acc:NM_068159]
WBGene00016274	328.878	2004.93	-2.6079	1.9603e-09	1.2257e-08	C30G12.2	Protein C30G12.2 (C30G12.2) mRNA, complete cds [Source:RefSeq mRNA;Acc:NM_063119]
WBGene00009143	1.79204	10.886	-2.6028	0.0053514	0.012176	F26A3.5	Protein F26A3.5 (F26A3.5) mRNA, complete cds [Source:RefSeq mRNA;Acc:NM_059733]
WBGene00019551	2.23112	13.5452	-2.6019	0.0022629	0.0055901	K09C4.6	Protein K09C4.6 (K09C4.6) mRNA, complete cds [Source:RefSeq mRNA;Acc:NM_076162]
WBGene00013656	1.3351	8.04658	-2.5914	0.02304	0.045252	Y105C5B.17	Protein Y105C5B.17 (Y105C5B.17) mRNA, complete cds [Source:RefSeq mRNA;Acc:NM_070505]
WBGene00010263	1023.24	6162.26	-2.5903	4.8706e-12	4.0681e-11	wago-4	Protein WAGO-4 (wago-4) mRNA, complete cds [Source:RefSeq mRNA;Acc:NM_064350]
WBGene00010883	3.02556	18.2003	-2.5887	0.00043475	0.0012373	M7.7	Protein M7.7 (M7.7) mRNA, complete cds [Source:RefSeq mRNA;Acc:NM_069667]
WBGene00012638	3.51631	21.1432	-2.5881	0.0049764	0.011415	Y38H8A.4	Protein Y38H8A.4 (Y38H8A.4) mRNA, complete cds [Source:RefSeq mRNA;Acc:NM_070194]
WBGene00016083	1.72428	10.3676	-2.588	0.0072127	0.015932	C25A8.2	Protein C25A8.2 (C25A8.2) mRNA, complete cds [Source:RefSeq mRNA;Acc:NM_068682]
WBGene00019459	1.94385	11.6605	-2.5846	0.0052042	0.01188	K06H7.8	Protein K06H7.8 (K06H7.8) mRNA, complete cds [Source:RefSeq mRNA;Acc:NM_066367]
WBGene00020295	60.057	359.568	-2.5819	7.9904e-14	8.1376e-13	pqbp-1.2	Protein PQBP-1.2 (pqbp-1.2) mRNA, complete cds [Source:RefSeq mRNA;Acc:NM_067513]
WBGene00015425	422.415	2529.03	-2.5818	1.5241e-23	3.7422e-22	C04E6.11	Protein C04E6.11 (C04E6.11) mRNA, complete cds [Source:RefSeq mRNA;Acc:NM_072139]
WBGene00017219	43.0376	257.548	-2.5812	6.0176e-12	4.9677e-11	F07F6.7	Protein F07F6.7 (F07F6.7) mRNA, complete cds [Source:RefSeq mRNA;Acc:NM_170990]
WBGene00021381	10.9026	64.663	-2.5683	4.2151e-09	2.5483e-08	Y37E11B.10	Protein Y37E11B.10, isoform b [Source:UniProtKB/TrEMBL;Acc:H2KY66]
WBGene00016512	4.78372	28.3425	-2.5668	9.9205e-06	3.7413e-05	C38C3.3	Protein C38C3.3, isoform a (C38C3.3) mRNA, complete cds [Source:RefSeq mRNA;Acc:NM_001269070]
WBGene00011968	13.0838	77.3773	-2.5641	7.9539e-12	6.4742e-11	T23G11.1	Protein T23G11.1 (T23G11.1) mRNA, complete cds [Source:RefSeq mRNA;Acc:NM_059744]
WBGene00012445	674.484	3970.72	-2.5575	2.6769e-46	2.3334e-44	Y16B4A.2	Protein Y16B4A.2 (Y16B4A.2) mRNA, complete cds [Source:RefSeq mRNA;Acc:NM_001277047]
WBGene00000550	2116.68	12455.9	-2.557	1.4997e-22	3.4197e-21	clu-1	Protein CLU-1 (clu-1) mRNA, complete cds [Source:RefSeq mRNA;Acc:NM_066696]
WBGene00016864	21.2141	124.691	-2.5553	6.6664e-11	4.9397e-10	C52A10.3	Protein C52A10.3 (C52A10.3) mRNA, complete cds [Source:RefSeq mRNA;Acc:NM_071998]
WBGene00004966	2.88984	16.784	-2.538	0.0011787	0.003077	spe-12	Protein SPE-12 (spe-12) mRNA, complete cds [Source:RefSeq mRNA;Acc:NM_059841]
WBGene00017432	5.7976	33.6716	-2.538	2.3778e-06	9.954e-06	F13H6.4	Protein F13H6.4 (F13H6.4) mRNA, complete cds [Source:RefSeq mRNA;Acc:NM_072221]
WBGene00013684	3.53234	20.4339	-2.5323	0.00024973	0.00074365	Y105E8A.27	Protein Y105E8A.27 (Y105E8A.27) mRNA, complete cds [Source:RefSeq mRNA;Acc:NM_001026516]
WBGene00044684	4.17497	24.0507	-2.5262	6.8098e-05	0.000224	T08G11.2	Protein T08G11.2 (T08G11.2) mRNA, complete cds [Source:RefSeq mRNA;Acc:NM_060001]
WBGene00021920	258.299	1482.79	-2.5212	8.4366e-41	5.5982e-39	mrps-25	Protein MRPS-25 (mrps-25) mRNA, complete cds [Source:RefSeq mRNA;Acc:NM_067631]
WBGene00045265	231.214	1325.82	-2.5196	7.0286e-13	6.443e-12	K10C2.8	Protein K10C2.8 (K10C2.8) mRNA, complete cds [Source:RefSeq mRNA;Acc:NM_001129693]
WBGene00005011	114.541	655.667	-2.5171	4.1694e-16	5.359e-15	F26F4.8	Protein F26F4.8 (F26F4.8) mRNA, complete cds [Source:RefSeq mRNA;Acc:NM_065627]
WBGene00012010	1.94379	11.1236	-2.5167	0.0068901	0.0153	T25B9.4	Protein T25B9.4 (T25B9.4) mRNA, complete cds [Source:RefSeq mRNA;Acc:NM_069593]
WBGene00000473	6553.51	37307	-2.5091	1.3817e-10	9.8761e-10	cey-2	Protein CEY-2 (cey-2) mRNA, complete cds [Source:RefSeq mRNA;Acc:NM_059244]
WBGene00017751	25.1679	143.268	-2.5091	5.7324e-17	7.9144e-16	F23F12.3	Protein F23F12.3 (F23F12.3) mRNA, complete cds [Source:RefSeq mRNA;Acc:NM_066032]
WBGene00010612	5.7976	32.9223	-2.5055	4.5442e-06	1.817e-05	K07A1.5	Protein K07A1.5 (K07A1.5) mRNA, complete cds [Source:RefSeq mRNA;Acc:NM_060144]
WBGene00013489	1812.33	10291	-2.5055	7.9792e-47	7.1503e-45	Y69H2.14	Protein Y69H2.14 (Y69H2.14) mRNA, complete cds [Source:RefSeq mRNA;Acc:NM_182407]
WBGene00044107	134.375	762.981	-2.5054	1.6915e-06	7.231e-06	F58G6.9	Protein F58G6.9, isoform a [Source:RefSeq mRNA;Acc:NM_001028076]
WBGene00006924	11091.9	62949.3	-2.5047	1.869e-47	1.7315e-45	vig-1	Protein VIG-1, isoform a (vig-1) mRNA, complete cds [Source:RefSeq mRNA;Acc:NM_170974]
WBGene00219274	3.09332	17.5002	-2.5001	0.00070763	0.0019364	T25G12.13	Protein T25G12.13 (T25G12.13) mRNA, complete cds [Source:RefSeq mRNA;Acc:NM_001270356]
WBGene00013336	6.57582	37.1329	-2.4975	8.9539e-07	3.9738e-06	pnc-2	Protein PNC-2 (pnc-2) mRNA, complete cds [Source:RefSeq mRNA;Acc:NM_001028360]
WBGene00004020	457.662	2571.2	-2.4901	7.4284e-24	1.8769e-22	pho-1	Protein PHO-1 (pho-1) mRNA, complete cds [Source:RefSeq mRNA;Acc:NM_062582]
WBGene00022632	2.34892	13.1832	-2.4886	0.0046688	0.010777	ZC581.2	Protein ZC581.2 (ZC581.2) mRNA, complete cds [Source:RefSeq mRNA;Acc:NM_059511]
WBGene00016054	5.93326	33.2215	-2.4852	0.0014138	0.003631	C24D10.2	Protein C24D10.2 (C24D10.2) mRNA, complete cds [Source:RefSeq mRNA;Acc:NM_068330]
WBGene00016712	13.2194	73.5995	-2.477	4.7949e-06	1.9089e-05	C46E10.8	Protein C46E10.8 (C46E10.8) mRNA, complete cds [Source:RefSeq mRNA;Acc:NM_062231]
WBGene00008456	385.526	2138.23	-2.4715	5.095e-41	3.4163e-39	E02H1.2	Protein E02H1.2 (E02H1.2) mRNA, complete cds [Source:RefSeq mRNA;Acc:NM_063659]
WBGene00020052	12.7805	70.4166	-2.462	1.091e-10	7.8952e-10	R13A5.10	Protein R13A5.10 (R13A5.10) mRNA, complete cds [Source:RefSeq mRNA;Acc:NM_066262]
WBGene00021248	834.763	4595.83	-2.4609	6.0105e-44	4.7239e-42	Y22D7AL.10	Protein Y22D7AL.10 (Y22D7AL.10) mRNA, complete cds [Source:RefSeq mRNA;Acc:NM_065027]
WBGene00007082	5.72952	31.5415	-2.4608	9.1636e-06	3.4777e-05	acs-10	Protein ACS-10 (acs-10) mRNA, complete cds [Source:RefSeq mRNA;Acc:NM_074101]
WBGene00019380	1135.43	6223.75	-2.4545	7.6064e-44	5.9538e-42	K04C2.2	Protein K04C2.2 (K04C2.2) mRNA, complete cds [Source:RefSeq mRNA;Acc:NM_066098]
WBGene00015323	3.90549	21.3701	-2.452	0.00014494	0.00045041	frpr-1	Protein FRPR-1 (frpr-1) mRNA, complete cds [Source:RefSeq mRNA;Acc:NM_076967]
WBGene00015500	3.22898	17.6314	-2.449	0.00055782	0.001558	C06A5.2	Protein C06A5.2 (C06A5.2) mRNA, complete cds [Source:RefSeq mRNA;Acc:NM_059335]
WBGene00017181	2.58641	14.121	-2.4488	0.0021889	0.0054217	F02E11.3	Protein F02E11.3 (F02E11.3) mRNA, complete cds [Source:RefSeq mRNA;Acc:NM_062092]
WBGene00017407	19.3045	105.393	-2.4488	4.6928e-11	3.5389e-10	F12E12.6	Protein F12E12.6 (F12E12.6) mRNA, complete cds [Source:RefSeq mRNA;Acc:NM_062235]
WBGene00021104	160.25	871.224	-2.4427	6.9475e-35	3.5912e-33	W09B6.4	Protein W09B6.4, isoform a [Source:RefSeq mRNA;Acc:NM_001047357]
WBGene00015917	3.3129	17.9525	-2.438	0.00086005	0.0023135	C17G10.3	Protein C17G10.3 (C17G10.3) mRNA, complete cds [Source:RefSeq mRNA;Acc:NM_062681]
WBGene00044344	232.214	1256.58	-2.436	1.3661e-37	8.0857e-36	mrpl-39	Protein MRPL-39 (mrpl-39) mRNA, complete cds [Source:RefSeq mRNA;Acc:NM_001029076]
WBGene00013311	5814.28	31425.7	-2.4343	8.4798e-45	7.0397e-43	sec-61	Protein Y57G11C.15, isoform b (Y57G11C.15) mRNA, complete cds [Source:RefSeq mRNA;Acc:NM_001268910]
WBGene00017141	21.6711	117.082	-2.4337	1.2948e-14	1.4378e-13	EEED8.13	Protein EEED8.13 (EEED8.13) mRNA, complete cds [Source:RefSeq mRNA;Acc:NM_062622]
WBGene00044745	88.9692	478.923	-2.4284	1.4616e-29	5.4746e-28	Y62E10A.20	Protein Y62E10A.20 (Y62E10A.20) mRNA, complete cds [Source:RefSeq mRNA;Acc:NM_001047588]
WBGene00011156	3507.67	18869.6	-2.4275	2.9411e-44	2.3599e-42	R09B3.3	Protein R09B3.3 (R09B3.3) mRNA, complete cds [Source:RefSeq mRNA;Acc:NM_060622]
WBGene00015320	11.14	59.899	-2.4268	0.00012265	0.00038665	C02B8.1	Protein C02B8.1 (C02B8.1) mRNA, complete cds [Source:RefSeq mRNA;Acc:NM_076972]
WBGene00012964	526.192	2803.36	-2.4135	9.2047e-41	6.0659e-39	Y48A6B.3	Protein Y48A6B.3 (Y48A6B.3) mRNA, complete cds [Source:RefSeq mRNA;Acc:NM_067014]
WBGene00016085	1.9099	10.1591	-2.4112	0.014715	0.030336	C25A8.5	Protein C25A8.5 (C25A8.5) mRNA, complete cds [Source:RefSeq mRNA;Acc:NM_068680]
WBGene00045455	5.30835	28.2228	-2.4105	0.0079451	0.017373	F26G1.11	Protein F26G1.11 (F26G1.11) mRNA, complete cds [Source:RefSeq mRNA;Acc:NM_001129134]
WBGene00010896	2943.22	15635.7	-2.4094	9.7856e-20	1.744e-18	M28.5	Protein M28.5 (M28.5) mRNA, complete cds [Source:RefSeq mRNA;Acc:NM_063899]
WBGene00006553	2.04556	10.8437	-2.4063	0.0087461	0.018986	tbx-34	Protein TBX-34 (tbx-34) mRNA, complete cds [Source:RefSeq mRNA;Acc:NM_067040]
WBGene00007194	176.497	930.276	-2.398	1.5504e-34	7.9286e-33	B0491.7	Protein B0491.7 (B0491.7) mRNA, complete cds [Source:RefSeq mRNA;Acc:NM_064026]
WBGene00007667	22.1959	116.205	-2.3883	0.00045611	0.0012939	fbxa-97	Protein FBXA-97 (fbxa-97) mRNA, complete cds [Source:RefSeq mRNA;Acc:NM_078098]
WBGene00001155	2615.87	13690.9	-2.3879	5.1354e-43	3.862e-41	ech-6	Protein ECH-6 (ech-6) mRNA, complete cds [Source:RefSeq mRNA;Acc:NM_066755]
WBGene00010114	2.4507	12.8105	-2.3861	0.0059164	0.013337	F55D12.6	Protein F55D12.6 (F55D12.6) mRNA, complete cds [Source:RefSeq mRNA;Acc:NM_059781]
WBGene00022584	46.8249	243.82	-2.3805	1.0119e-16	1.3791e-15	ZC266.1	Protein ZC266.1 (ZC266.1) mRNA, complete cds [Source:RefSeq mRNA;Acc:NM_071865]
WBGene00010265	5.37442	27.983	-2.3804	4.6137e-05	0.00015607	F58G1.3	Protein F58G1.3 (F58G1.3) mRNA, complete cds [Source:RefSeq mRNA;Acc:NM_064353]
WBGene00020144	7.92878	41.2488	-2.3792	4.3909e-07	2.0389e-06	T01C8.3	Protein T01C8.3 (T01C8.3) mRNA, complete cds [Source:RefSeq mRNA;Acc:NM_078305]
WBGene00022072	176.38	916.832	-2.378	2.9972e-11	2.3027e-10	cpg-9	Protein CPG-9 (cpg-9) mRNA, complete cds [Source:RefSeq mRNA;Acc:NM_067888]
WBGene00019510	8381.91	43568	-2.3779	1.4539e-15	1.7725e-14	K07H8.10	Protein K07H8.10 (K07H8.10) mRNA, complete cds [Source:RefSeq mRNA;Acc:NM_068990]
WBGene00017962	139.749	725.618	-2.3764	3.742e-32	1.6845e-30	fbxa-72	Protein FBXA-72 (fbxa-72) mRNA, complete cds [Source:RefSeq mRNA;Acc:NM_070889]
WBGene00013452	2.3669	12.2339	-2.3698	0.024792	0.048292	Y67A10A.3	Protein Y67A10A.3, isoform b (Y67A10A.3) mRNA, complete cds [Source:RefSeq mRNA;Acc:NM_001276884]
WBGene00007777	12.1198	62.2823	-2.3615	3.5977e-09	2.1959e-08	C27D8.1	Protein C27D8.1 (C27D8.1) mRNA, complete cds [Source:RefSeq mRNA;Acc:NM_070027]
WBGene00006416	27.9935	143.768	-2.3606	1.6138e-10	1.1437e-09	sams-5	Protein SAMS-5, isoform a [Source:RefSeq mRNA;Acc:NM_171354]
WBGene00016462	6.81136	34.8308	-2.3544	7.7979e-06	2.9968e-05	C35E7.10	Protein C35E7.10, isoform a [Source:RefSeq mRNA;Acc:NM_060425]
WBGene00022463	1044.3	5340.53	-2.3544	1.0473e-31	4.5235e-30	elpc-1	Protein ELPC-1 (elpc-1) mRNA, complete cds [Source:RefSeq mRNA;Acc:NM_059123]
WBGene00017462	15.8559	81.024	-2.3533	5.2547e-11	3.9394e-10	F14D2.14	Protein F14D2.14 (F14D2.14) mRNA, complete cds [Source:RefSeq mRNA;Acc:NM_001026912]
WBGene00044412	32.8952	167.945	-2.352	2.3611e-17	3.3714e-16	F40H6.6	Protein F40H6.6 (F40H6.6) mRNA, complete cds [Source:RefSeq mRNA;Acc:NM_001038273]
WBGene00000708	122.99	627.581	-2.3513	6.4957e-10	4.2857e-09	col-135	Protein COL-135, isoform a (col-135) mRNA, complete cds [Source:RefSeq mRNA;Acc:NM_001268930]
WBGene00000474	6075.02	30966	-2.3497	5.9125e-42	4.2786e-40	cey-3	Protein CEY-3 (cey-3) mRNA, complete cds [Source:RefSeq mRNA;Acc:NM_059230]
WBGene00021026	448.27	2283.29	-2.3487	2.4944e-38	1.5283e-36	W04C9.4	Protein W04C9.4 (W04C9.4) mRNA, complete cds [Source:RefSeq mRNA;Acc:NM_058333]
WBGene00022046	1101.97	5611.65	-2.3483	5.5945e-18	8.4698e-17	Y66H1A.4	Protein Y66H1A.4 (Y66H1A.4) mRNA, complete cds [Source:RefSeq mRNA;Acc:NM_067526]
WBGene00019537	2676.15	13581.8	-2.3434	1.5899e-41	1.1251e-39	K08D12.3	Protein K08D12.3, isoform a [Source:RefSeq mRNA;Acc:NM_171273]
WBGene00021789	357.143	1811.12	-2.3423	2.625e-37	1.5255e-35	nol-6	Protein NOL-6 (nol-6) mRNA, complete cds [Source:RefSeq mRNA;Acc:NM_061571]
WBGene00020269	2854.38	14465.5	-2.3414	1.9896e-41	1.3725e-39	etf-1	Protein ETF-1 (etf-1) mRNA, complete cds [Source:RefSeq mRNA;Acc:NM_001028936]
WBGene00022122	2035.71	10304	-2.3396	3.2034e-41	2.1862e-39	trap-1	Protein TRAP-1 (trap-1) mRNA, complete cds [Source:RefSeq mRNA;Acc:NM_058675]
WBGene00015742	130.348	659.214	-2.3384	1.2958e-18	2.0865e-17	C13F10.2	Protein C13F10.2 (C13F10.2) mRNA, complete cds [Source:RefSeq mRNA;Acc:NM_072430]
WBGene00021386	1.82605	9.23356	-2.3382	0.015897	0.032459	Y37F4.5	Protein Y37F4.5 (Y37F4.5) mRNA, complete cds [Source:RefSeq mRNA;Acc:NM_001026577]
WBGene00002083	3721.15	18814.3	-2.338	1.2568e-41	8.9265e-40	inf-1	Protein INF-1, isoform a [Source:RefSeq mRNA;Acc:NM_001027452]
WBGene00016800	5.94929	30.08	-2.338	3.2997e-05	0.00011455	C50C3.2	Protein C50C3.2 (C50C3.2) mRNA, complete cds [Source:RefSeq mRNA;Acc:NM_066386]
WBGene00017933	56.4223	285.065	-2.337	1.5335e-19	2.6882e-18	F29G9.7	Protein F29G9.7 (F29G9.7) mRNA, complete cds [Source:RefSeq mRNA;Acc:NM_072161]
WBGene00008230	3.81987	19.1863	-2.3285	0.0025537	0.0062322	pfk-2	Protein PFK-2 (pfk-2) mRNA, complete cds [Source:RefSeq mRNA;Acc:NM_073056]
WBGene00011808	2.01168	10.0955	-2.3272	0.01466	0.030248	T16G12.7	Protein T16G12.7 (T16G12.7) mRNA, complete cds [Source:RefSeq mRNA;Acc:NM_001276795]
WBGene00013766	3679.17	18428.4	-2.3245	3.6753e-41	2.4994e-39	prmt-1	Protein PRMT-1 (prmt-1) mRNA, complete cds [Source:RefSeq mRNA;Acc:NM_075508]
WBGene00013143	746.311	3736.94	-2.324	6.9568e-39	4.4176e-37	Y53C12B.1	Protein Y53C12B.1 (Y53C12B.1) mRNA, complete cds [Source:RefSeq mRNA;Acc:NM_063699]
WBGene00001853	370.181	1843.13	-2.3159	9.9806e-37	5.6294e-35	hil-2	Protein HIL-2, isoform a (hil-2) mRNA, complete cds [Source:RefSeq mRNA;Acc:NM_171356]
WBGene00010869	6.87925	34.055	-2.3075	9.8658e-06	3.7244e-05	M05B5.1	Protein M05B5.1 (M05B5.1) mRNA, complete cds [Source:RefSeq mRNA;Acc:NM_059629]
WBGene00043980	6.23681	30.7932	-2.3037	3.1396e-05	0.00010949	F11D5.7	Protein F11D5.7 (F11D5.7) mRNA, complete cds [Source:RefSeq mRNA;Acc:NM_001029383]
WBGene00016702	367.416	1811.6	-2.3018	1.5536e-35	8.2759e-34	C46A5.6	Protein C46A5.6 (C46A5.6) mRNA, complete cds [Source:RefSeq mRNA;Acc:NM_068874]
WBGene00020989	43.31	213.339	-2.3004	2.7886e-19	4.7493e-18	W03D8.8	Protein W03D8.8 (W03D8.8) mRNA, complete cds [Source:RefSeq mRNA;Acc:NM_058646]
WBGene00007334	161.114	792.753	-2.2988	5.2416e-12	4.3645e-11	C05C10.7	Protein C05C10.7 (C05C10.7) mRNA, complete cds [Source:RefSeq mRNA;Acc:NM_182255]
WBGene00009471	3.21113	15.7443	-2.2937	0.0029221	0.0070621	F36D3.5	Protein F36D3.5 (F36D3.5) mRNA, complete cds [Source:RefSeq mRNA;Acc:NM_074780]
WBGene00007763	2.99155	14.6156	-2.2885	0.0039915	0.0093565	C27B7.6	Protein C27B7.6 (C27B7.6) mRNA, complete cds [Source:RefSeq mRNA;Acc:NM_069146]
WBGene00045433	299.86	1463.74	-2.2873	1.692e-34	8.6067e-33	F49D11.10	Protein F49D11.10 (F49D11.10) mRNA, complete cds [Source:RefSeq mRNA;Acc:NM_001129008]
WBGene00019576	42.9014	209.232	-2.286	1.1887e-18	1.9221e-17	K09E3.5	Protein K09E3.5 (K09E3.5) mRNA, complete cds [Source:RefSeq mRNA;Acc:NM_078368]
WBGene00019678	523.963	2550.49	-2.2832	1.0119e-36	5.6906e-35	K12H4.3	Protein K12H4.3 (K12H4.3) mRNA, complete cds [Source:RefSeq mRNA;Acc:NM_066355]
WBGene00016053	2.70428	13.1618	-2.283	0.0069587	0.015438	C24D10.1	Protein C24D10.1 (C24D10.1) mRNA, complete cds [Source:RefSeq mRNA;Acc:NM_068332]
WBGene00020340	448.771	2182.03	-2.2816	1.2128e-26	3.7757e-25	T08B1.1	Protein T08B1.1 (T08B1.1) mRNA, complete cds [Source:RefSeq mRNA;Acc:NM_071142]
WBGene00016327	7.25227	35.1773	-2.2781	0.00027084	0.00080092	C32E12.1	Protein C32E12.1 (C32E12.1) mRNA, complete cds [Source:RefSeq mRNA;Acc:NM_059146]
WBGene00000677	1732.19	8400.99	-2.278	2.3206e-39	1.4834e-37	col-103	Protein COL-103 (col-103) mRNA, complete cds [Source:RefSeq mRNA;Acc:NM_067581]
WBGene00007220	16.618	80.5011	-2.2763	1.0313e-10	7.4802e-10	C01B9.1	Protein C01B9.1, isoform a (C01B9.1) mRNA, complete cds [Source:RefSeq mRNA;Acc:NM_001129103]
WBGene00006725	3601.86	17391	-2.2715	9.0965e-40	5.9134e-38	ubl-1	Protein UBL-1, isoform a (ubl-1) mRNA, complete cds [Source:RefSeq mRNA;Acc:NM_171089]
WBGene00014083	466.813	2251.49	-2.27	5.677e-36	3.1017e-34	ZK795.3	Protein ZK795.3 (ZK795.3) mRNA, complete cds [Source:RefSeq mRNA;Acc:NM_070003]
WBGene00045399	234.024	1127.28	-2.2681	1.3826e-25	4.0053e-24	Y47G6A.33	Protein Y47G6A.33 (Y47G6A.33) mRNA, complete cds [Source:RefSeq mRNA;Acc:NM_001129069]
WBGene00017767	280.133	1341.45	-2.2596	5.5485e-11	4.1483e-10	F25B4.4	Protein F25B4.4 (F25B4.4) mRNA, complete cds [Source:RefSeq mRNA;Acc:NM_072096]
WBGene00012205	537.293	2567.82	-2.2568	6.0937e-36	3.3011e-34	W02B12.10	Protein W02B12.10 (W02B12.10) mRNA, complete cds [Source:RefSeq mRNA;Acc:NM_064047]
WBGene00018898	2733.03	13060.1	-2.2566	8.7262e-13	7.9255e-12	F55F10.1	Protein F55F10.1, isoform b (F55F10.1) mRNA, complete cds [Source:RefSeq mRNA;Acc:NM_001276819]
WBGene00016737	13.7266	65.5412	-2.2554	8.1438e-08	4.1602e-07	miro-2	Protein MIRO-2 (miro-2) mRNA, complete cds [Source:RefSeq mRNA;Acc:NM_076909]
WBGene00044443	6.42401	30.6246	-2.2531	0.00019558	0.00059411	ZC21.10	Protein ZC21.10 (ZC21.10) mRNA, complete cds [Source:RefSeq mRNA;Acc:NM_001038295]
WBGene00016844	1413.59	6732.03	-2.2517	5.8434e-38	3.5239e-36	sucg-1	Protein SUCG-1 (sucg-1) mRNA, complete cds [Source:RefSeq mRNA;Acc:NM_068865]
WBGene00010478	2558.03	12168.6	-2.2501	5.7792e-30	2.2254e-28	K01G5.5	Protein K01G5.5 (K01G5.5) mRNA, complete cds [Source:RefSeq mRNA;Acc:NM_066969]
WBGene00016086	17.5285	83.3108	-2.2488	0.024708	0.048163	C25A11.1	Protein C25A11.1 (C25A11.1) mRNA, complete cds [Source:RefSeq mRNA;Acc:NM_077139]
WBGene00000877	955.902	4540.97	-2.2481	2.4091e-37	1.4042e-35	cyn-1	Protein CYN-1 (cyn-1) mRNA, complete cds [Source:RefSeq mRNA;Acc:NM_074160]
WBGene00020915	3052.34	14483	-2.2464	2.1875e-28	7.6551e-27	nol-5	Protein NOL-5 (nol-5) mRNA, complete cds [Source:RefSeq mRNA;Acc:NM_058733]
WBGene00012640	154.151	730.235	-2.244	2.9743e-29	1.1011e-27	Y38H8A.7	Protein Y38H8A.7 (Y38H8A.7) mRNA, complete cds [Source:RefSeq mRNA;Acc:NM_001028287]
WBGene00020422	796.01	3768.69	-2.2432	6.5716e-32	2.8838e-30	T10F2.2	Protein T10F2.2 (T10F2.2) mRNA, complete cds [Source:RefSeq mRNA;Acc:NM_065693]
WBGene00194906	110.636	523.522	-2.2424	1.9879e-26	6.0799e-25	Y53C12A.11	Protein Y53C12A.11 (Y53C12A.11) mRNA, complete cds [Source:RefSeq mRNA;Acc:NM_001267296]
WBGene00011062	102.606	482.487	-2.2334	3.8768e-25	1.0806e-23	R06C7.2	Protein R06C7.2 (R06C7.2) mRNA, complete cds [Source:RefSeq mRNA;Acc:NM_059643]
WBGene00002183	1969.82	9248.7	-2.2312	9.2396e-38	5.5199e-36	kat-1	Protein KAT-1 (kat-1) mRNA, complete cds [Source:RefSeq mRNA;Acc:NM_063054]
WBGene00021627	2.90763	13.6326	-2.2291	0.0053428	0.012159	Y47D7A.15	Protein Y47D7A.15 (Y47D7A.15) mRNA, complete cds [Source:RefSeq mRNA;Acc:NM_171448]
WBGene00219326	3.38066	15.8133	-2.2258	0.0028657	0.0069336	F36D3.16	Protein F36D3.16 (F36D3.16) mRNA, complete cds [Source:RefSeq mRNA;Acc:NM_001269780]
WBGene00013741	16.1253	75.4131	-2.2255	4.7665e-09	2.8654e-08	Y111B2A.21	Protein Y111B2A.21 (Y111B2A.21) mRNA, complete cds [Source:RefSeq mRNA;Acc:NM_067254]
WBGene00019800	681.384	3175.83	-2.2206	1.8962e-35	9.99e-34	mtss-1	Protein MTSS-1 (mtss-1) mRNA, complete cds [Source:RefSeq mRNA;Acc:NM_066534]
WBGene00002005	18091.5	83988.6	-2.2149	8.5592e-18	1.2764e-16	hsp-1	Protein HSP-1 (hsp-1) mRNA, complete cds [Source:RefSeq mRNA;Acc:NM_070667]
WBGene00015941	1016.7	4714.17	-2.2131	1.1638e-31	5.004e-30	C18A3.3	Protein C18A3.3 (C18A3.3) mRNA, complete cds [Source:RefSeq mRNA;Acc:NM_062724]
WBGene00002244	1727.2	7991.14	-2.21	2.8691e-21	5.7978e-20	laf-1	Protein LAF-1, isoform a (laf-1) mRNA, complete cds [Source:RefSeq mRNA;Acc:NM_001267929]
WBGene00012180	2.77204	12.7945	-2.2065	0.0087589	0.019007	W01D2.3	Protein W01D2.3 (W01D2.3) mRNA, complete cds [Source:RefSeq mRNA;Acc:NM_064668]
WBGene00004434	6444.5	29735	-2.206	7.0063e-38	4.2119e-36	rpl-22	Protein RPL-22, isoform a [Source:RefSeq mRNA;Acc:NM_062531]
WBGene00195189	38.6425	178.284	-2.2059	3.0009e-16	3.9068e-15	ZC449.8	Protein ZC449.8 (ZC449.8) mRNA, complete cds [Source:RefSeq mRNA;Acc:NM_001270087]
WBGene00020028	219.683	1013.44	-2.2058	8.1375e-17	1.1155e-15	R12C12.8	Protein R12C12.8, isoform b (R12C12.8) mRNA, complete cds [Source:RefSeq mRNA;Acc:NM_182238]
WBGene00000136	350.444	1615.08	-2.2043	4.6754e-12	3.9136e-11	amt-4	Protein AMT-4 (amt-4) mRNA, complete cds [Source:RefSeq mRNA;Acc:NM_076382]
WBGene00006212	4.09105	18.7746	-2.1982	0.0046696	0.010777	str-168	Protein STR-168 (str-168) mRNA, complete cds [Source:RefSeq mRNA;Acc:NM_068278]
WBGene00219374	38.6071	176.958	-2.1965	0.0049921	0.011443	C25A11.10	Protein C25A11.10 (C25A11.10) mRNA, complete cds [Source:RefSeq mRNA;Acc:NM_001270141]
WBGene00003993	686.358	3142.46	-2.1949	4.569e-22	9.9681e-21	pgl-2	Protein PGL-2 (pgl-2) mRNA, complete cds [Source:RefSeq mRNA;Acc:NM_066510]
WBGene00004094	1196.57	5462.05	-2.1905	7.5802e-20	1.3649e-18	ppw-2	Protein PPW-2 (ppw-2) mRNA, complete cds [Source:RefSeq mRNA;Acc:NM_059134]
WBGene00044288	4.37852	19.9829	-2.1903	0.0074033	0.016304	F30H5.5	Protein F30H5.5 (F30H5.5) mRNA, complete cds [Source:RefSeq mRNA;Acc:NM_001027383]
WBGene00016600	3.93937	17.9725	-2.1898	0.0010285	0.0027194	ets-5	Protein ETS-5, isoform b [Source:RefSeq mRNA;Acc:NM_001277027]
WBGene00021830	454.222	2071.52	-2.1892	9.6441e-34	4.706e-32	Y54E10A.10	Protein Y54E10A.10 (Y54E10A.10) mRNA, complete cds [Source:RefSeq mRNA;Acc:NM_058716]
WBGene00044340	2.51865	11.4535	-2.1851	0.018979	0.038075	nspc-5	Protein NSPC-5 (nspc-5) mRNA, complete cds [Source:RefSeq mRNA;Acc:NM_001029178]
WBGene00016356	2.53455	11.5201	-2.1843	0.018036	0.036405	C33F10.8	Protein C33F10.8 (C33F10.8) mRNA, complete cds [Source:RefSeq mRNA;Acc:NM_062463]
WBGene00001164	59.9228	271.728	-2.181	1.6094e-19	2.8109e-18	efn-3	Protein EFN-3 (efn-3) mRNA, complete cds [Source:RefSeq mRNA;Acc:NM_077849]
WBGene00004473	8620.3	39012.7	-2.1781	3.6885e-37	2.1115e-35	rps-4	Protein RPS-4 (rps-4) mRNA, complete cds [Source:RefSeq mRNA;Acc:NM_068702]
WBGene00020938	128.323	578.876	-2.1735	2.3379e-26	7.1166e-25	clec-218	Protein CLEC-218 (clec-218) mRNA, complete cds [Source:RefSeq mRNA;Acc:NM_072746]
WBGene00022852	421.556	1900.93	-2.1729	1.1884e-32	5.4653e-31	ZK1127.5	Protein ZK1127.5 (ZK1127.5) mRNA, complete cds [Source:RefSeq mRNA;Acc:NM_063044]
WBGene00004414	16988.6	76456.2	-2.1701	3.2831e-37	1.8907e-35	rpl-3	Protein RPL-3, isoform a (rpl-3) mRNA, complete cds [Source:RefSeq mRNA;Acc:NM_001026083]
WBGene00017456	55.5965	250.067	-2.1693	1.7775e-18	2.8218e-17	F14D2.8	Protein F14D2.8 (F14D2.8) mRNA, complete cds [Source:RefSeq mRNA;Acc:NM_182259]
WBGene00011576	343.641	1542.6	-2.1664	1.0687e-31	4.6054e-30	T07C12.12	Protein T07C12.12 (T07C12.12) mRNA, complete cds [Source:RefSeq mRNA;Acc:NM_171521]
WBGene00014112	302.701	1357.69	-2.1652	3.2674e-31	1.3533e-29	ZK856.11	Protein ZK856.11 (ZK856.11) mRNA, complete cds [Source:RefSeq mRNA;Acc:NM_073223]
WBGene00194706	282.635	1267.58	-2.1651	5.8857e-19	9.7807e-18	C53A5.16	Protein C53A5.16, isoform a (C53A5.16) mRNA, complete cds [Source:RefSeq mRNA;Acc:NM_001269664]
WBGene00017593	13.2853	59.474	-2.1624	7.5502e-08	3.8745e-07	F19C7.3	Protein F19C7.3 (F19C7.3) mRNA, complete cds [Source:RefSeq mRNA;Acc:NM_068193]
WBGene00007215	558.584	2496.17	-2.1599	2.2786e-33	1.0897e-31	C01A2.3	Protein C01A2.3 (C01A2.3) mRNA, complete cds [Source:RefSeq mRNA;Acc:NM_060955]
WBGene00012371	4.69973	20.9737	-2.1579	0.0006498	0.0017886	W09G3.8	Protein W09G3.8 (W09G3.8) mRNA, complete cds [Source:RefSeq mRNA;Acc:NM_001026502]
WBGene00004958	7.41991	33.0146	-2.1536	0.0003491	0.0010114	spe-4	Protein SPE-4 (spe-4) mRNA, complete cds [Source:RefSeq mRNA;Acc:NM_059694]
WBGene00022096	10.8364	48.1715	-2.1523	4.9355e-07	2.2746e-06	Y69A2AR.25	Protein Y69A2AR.25 (Y69A2AR.25) mRNA, complete cds [Source:RefSeq mRNA;Acc:NM_067821]
WBGene00012819	17.0891	75.5677	-2.1447	0.00025251	0.00075063	Y43F8B.9	Protein Y43F8B.9 (Y43F8B.9) mRNA, complete cds [Source:RefSeq mRNA;Acc:NM_075389]
WBGene00018118	118.956	524.925	-2.1417	8.0111e-25	2.1916e-23	F36H12.2	Protein F36H12.2 (F36H12.2) mRNA, complete cds [Source:RefSeq mRNA;Acc:NM_068367]
WBGene00010650	3.44855	15.2059	-2.1406	0.0047174	0.010872	K08C9.1	Protein K08C9.1 (K08C9.1) mRNA, complete cds [Source:RefSeq mRNA;Acc:NM_060533]
WBGene00004419	8809.56	38837.2	-2.1403	5.7489e-36	3.132e-34	rpl-7A	Protein RPL-7A, isoform a (rpl-7A) mRNA, complete cds [Source:RefSeq mRNA;Acc:NM_171316]
WBGene00010303	1239.25	5456.84	-2.1386	9.9016e-35	5.0907e-33	cri-3	Protein CRI-3 (cri-3) mRNA, complete cds [Source:RefSeq mRNA;Acc:NM_065300]
WBGene00021427	700.354	3079.88	-2.1367	3.1149e-33	1.4859e-31	Y38F2AR.9	Protein Y38F2AR.9 (Y38F2AR.9) mRNA, complete cds [Source:RefSeq mRNA;Acc:NM_067796]
WBGene00012247	25.1017	110.125	-2.1333	1.0661e-11	8.561e-11	W04E12.2	Protein W04E12.2 (W04E12.2) mRNA, complete cds [Source:RefSeq mRNA;Acc:NM_075424]
WBGene00022737	339.097	1486.75	-2.1324	1.0791e-30	4.3475e-29	ZK418.8	Protein ZK418.8 (ZK418.8) mRNA, complete cds [Source:RefSeq mRNA;Acc:NM_066146]
WBGene00001175	47.4835	207.913	-2.1305	6.6217e-17	9.1224e-16	egl-6	Protein EGL-6, isoform b [Source:RefSeq mRNA;Acc:NM_001270103]
WBGene00015228	45.6399	199.528	-2.1282	2.8285e-16	3.69e-15	B0511.2	Protein B0511.2 (B0511.2) mRNA, complete cds [Source:RefSeq mRNA;Acc:NM_060388]
WBGene00004491	3506.13	15313.1	-2.1268	2.2616e-35	1.1883e-33	rps-22	Protein RPS-22, isoform a [Source:RefSeq mRNA;Acc:NM_065080]
WBGene00007732	135.384	589.859	-2.1233	2.0717e-19	3.5792e-18	spe-44	Protein GMEB-4 (gmeb-4) mRNA, complete cds [Source:RefSeq mRNA;Acc:NM_069978]
WBGene00022159	287.901	1253.17	-2.1219	4.5871e-30	1.7879e-28	mppa-1	Protein MPPA-1 (mppa-1) mRNA, complete cds [Source:RefSeq mRNA;Acc:NM_058487]
WBGene00007616	279.498	1214.7	-2.1197	4.9035e-19	8.1982e-18	rpoa-12	Protein RPOA-12 (rpoa-12) mRNA, complete cds [Source:RefSeq mRNA;Acc:NM_074171]
WBGene00016644	229.391	996.512	-2.1191	1.3593e-28	4.8273e-27	C44C1.5	Protein C44C1.5, isoform b (C44C1.5) mRNA, complete cds [Source:RefSeq mRNA;Acc:NM_001029288]
WBGene00016431	111.366	482.182	-2.1143	1.2946e-23	3.1992e-22	C35A11.4	Protein C35A11.4 (C35A11.4) mRNA, complete cds [Source:RefSeq mRNA;Acc:NM_072029]
WBGene00010274	103.487	446.431	-2.109	7.5697e-08	3.8835e-07	F58G6.3	Protein F58G6.3 (F58G6.3) mRNA, complete cds [Source:RefSeq mRNA;Acc:NM_069312]
WBGene00003082	537.848	2320.03	-2.1089	1.3565e-31	5.781e-30	lsm-8	Protein LSM-8 (lsm-8) mRNA, complete cds [Source:RefSeq mRNA;Acc:NM_068563]
WBGene00004954	231.008	996.286	-2.1086	4.1373e-28	1.4193e-26	spd-3	Protein SPD-3 (spd-3) mRNA, complete cds [Source:RefSeq mRNA;Acc:NM_068635]
WBGene00007564	731.196	3151.21	-2.1076	1.0207e-32	4.7052e-31	mrps-22	Protein MRPS-22 (mrps-22) mRNA, complete cds [Source:RefSeq mRNA;Acc:NM_063880]
WBGene00008358	3.70201	15.9499	-2.1072	0.0033592	0.0080164	nspc-18	Protein NSPC-18 (nspc-18) mRNA, complete cds [Source:RefSeq mRNA;Acc:NM_171801]
WBGene00009559	499.833	2152.62	-2.1066	6.9615e-30	2.6647e-28	mtx-1	Protein MTX-1 (mtx-1) mRNA, complete cds [Source:RefSeq mRNA;Acc:NM_061168]
WBGene00021007	8.07857	34.761	-2.1053	0.014097	0.029191	W03F11.4	Protein W03F11.4 (W03F11.4) mRNA, complete cds [Source:RefSeq mRNA;Acc:NM_058544]
WBGene00007455	1638.91	7038.54	-2.1025	7.5802e-34	3.7178e-32	ugt-22	Protein UGT-22 (ugt-22) mRNA, complete cds [Source:RefSeq mRNA;Acc:NM_070232]
WBGene00044420	40.5528	173.979	-2.101	5.0812e-15	5.8665e-14	C50D2.10	Protein C50D2.10 (C50D2.10) mRNA, complete cds [Source:RefSeq mRNA;Acc:NM_001026866]
WBGene00004440	3751.35	16070.4	-2.0989	1.2636e-20	2.4232e-19	rpl-26	Protein RPL-26, isoform a (rpl-26) mRNA, complete cds [Source:RefSeq mRNA;Acc:NM_063422]
WBGene00194682	42.1271	180.359	-2.098	1.295e-09	8.2809e-09	F40D4.17	Protein F40D4.17 (F40D4.17) mRNA, complete cds [Source:RefSeq mRNA;Acc:NM_001269804]
WBGene00003730	599.799	2563.55	-2.0956	9.3576e-32	4.0692e-30	nhx-2	Protein NHX-2 (nhx-2) mRNA, complete cds [Source:RefSeq mRNA;Acc:NM_063213]
WBGene00012830	151.955	647.629	-2.0915	1.7129e-25	4.9175e-24	mrps-28	Protein MRPS-28 (mrps-28) mRNA, complete cds [Source:RefSeq mRNA;Acc:NM_075407]
WBGene00012177	6.35631	27.0535	-2.0896	0.00017665	0.00054055	decr-1.2	Protein DECR-1.2 (decr-1.2) mRNA, complete cds [Source:RefSeq mRNA;Acc:NM_063404]
WBGene00013180	12.0039	51.0606	-2.0887	2.9703e-07	1.4061e-06	cutl-10	Protein CUTL-10 (cutl-10) mRNA, complete cds [Source:RefSeq mRNA;Acc:NM_060499]
WBGene00022090	15.4327	65.577	-2.0872	4.2976e-07	1.9979e-06	Y69A2AR.19	Protein Y69A2AR.19 (Y69A2AR.19) mRNA, complete cds [Source:RefSeq mRNA;Acc:NM_067810]
WBGene00045271	28.9054	122.819	-2.0871	5.1962e-12	4.3287e-11	F07G6.10	Protein F07G6.10 (F07G6.10) mRNA, complete cds [Source:RefSeq mRNA;Acc:NM_001129651]
WBGene00010277	199.819	847.784	-2.085	8.6755e-13	7.8923e-12	F58G6.7	Protein F58G6.7 (F58G6.7) mRNA, complete cds [Source:RefSeq mRNA;Acc:NM_069313]
WBGene00019334	621.714	2634.45	-2.0832	2.9763e-18	4.6029e-17	K02F3.12	Protein K02F3.12, isoform a [Source:RefSeq mRNA;Acc:NM_001027485]
WBGene00017658	238.472	1007.81	-2.0793	1.1316e-08	6.4625e-08	F21C10.9	Protein F21C10.9 (F21C10.9) mRNA, complete cds [Source:RefSeq mRNA;Acc:NM_072959]
WBGene00012484	6693.23	28250.9	-2.0775	6.0027e-07	2.7317e-06	car-1	Protein CAR-1 (car-1) mRNA, complete cds [Source:RefSeq mRNA;Acc:NM_060853]
WBGene00008995	326.286	1377	-2.0773	4.1458e-29	1.5115e-27	F21A3.5	Protein F21A3.5 (F21A3.5) mRNA, complete cds [Source:RefSeq mRNA;Acc:NM_074465]
WBGene00001226	3539.64	14915.2	-2.0751	1.3869e-33	6.6996e-32	eif-3.C	Protein EIF-3.C (eif-3.C) mRNA, complete cds [Source:RefSeq mRNA;Acc:NM_060237]
WBGene00018563	7.58977	31.9701	-2.0746	6.7305e-05	0.00022158	F47D12.7	Protein F47D12.7 (F47D12.7) mRNA, complete cds [Source:RefSeq mRNA;Acc:NM_065979]
WBGene00022739	1599.22	6729.51	-2.0731	5.3344e-24	1.3585e-22	toe-1	Protein TOE-1 (toe-1) mRNA, complete cds [Source:RefSeq mRNA;Acc:NM_062381]
WBGene00004424	6455.64	27086.8	-2.069	6.115e-34	3.0069e-32	rpl-12	Protein RPL-12, isoform a (rpl-12) mRNA, complete cds [Source:RefSeq mRNA;Acc:NM_070141]
WBGene00017300	2214.14	9248.92	-2.0625	8.294e-33	3.8699e-31	rpc-2	Protein RPC-2 (rpc-2) mRNA, complete cds [Source:RefSeq mRNA;Acc:NM_065791]
WBGene00011691	112.277	468.21	-2.0601	2.3183e-22	5.1816e-21	T10C6.10	Protein T10C6.10, isoform a [Source:RefSeq mRNA;Acc:NM_074629]
WBGene00009628	439.559	1828.21	-2.0563	8.308e-24	2.0936e-22	tatn-1	Protein TATN-1 (tatn-1) mRNA, complete cds [Source:RefSeq mRNA;Acc:NM_078053]
WBGene00019917	3.44855	14.3386	-2.0558	0.015902	0.032462	clec-43	Protein CLEC-43 (clec-43) mRNA, complete cds [Source:RefSeq mRNA;Acc:NM_061458]
WBGene00006395	84.5214	351.19	-2.0549	3.4812e-20	6.4438e-19	taf-11.3	Protein TAF-11.3 (taf-11.3) mRNA, complete cds [Source:RefSeq mRNA;Acc:NM_066914]
WBGene00021899	1825.25	7568.74	-2.052	2.4018e-32	1.0915e-30	Y54H5A.1	Protein Y54H5A.1 (Y54H5A.1) mRNA, complete cds [Source:RefSeq mRNA;Acc:NM_065690]
WBGene00044517	6.1527	25.4748	-2.0498	0.00041162	0.0011759	Y32G9A.13	Protein Y32G9A.13 (Y32G9A.13) mRNA, complete cds [Source:RefSeq mRNA;Acc:NM_001038420]
WBGene00018865	5.32451	22.0334	-2.049	0.00099523	0.0026405	F55A12.6	Protein F55A12.6 (F55A12.6) mRNA, complete cds [Source:RefSeq mRNA;Acc:NM_059170]
WBGene00013738	484.183	2001.51	-2.0475	3.247e-16	4.2186e-15	elpc-2	Protein ELPC-2 (elpc-2) mRNA, complete cds [Source:RefSeq mRNA;Acc:NM_067247]
WBGene00020943	4.39455	18.1206	-2.0438	0.0031145	0.00748	W02D7.8	Protein W02D7.8 (W02D7.8) mRNA, complete cds [Source:RefSeq mRNA;Acc:NM_072745]
WBGene00021595	720.46	2962.74	-2.0399	1.4392e-25	4.1565e-24	Y46E12BL.2	Protein Y46E12BL.2 (Y46E12BL.2) mRNA, complete cds [Source:RefSeq mRNA;Acc:NM_064918]
WBGene00011811	44.1885	181.37	-2.0372	7.4955e-15	8.5357e-14	T16H12.1	Protein T16H12.1, isoform a [Source:RefSeq mRNA;Acc:NM_001268133]
WBGene00017944	29.2608	120.071	-2.0368	1.23e-06	5.3681e-06	F31D5.1	Protein F31D5.1 [Source:UniProtKB/TrEMBL;Acc:Q19933]
WBGene00010909	525.681	2155.94	-2.0361	1.2506e-29	4.7025e-28	M88.7	Protein M88.7 (M88.7) mRNA, complete cds [Source:RefSeq mRNA;Acc:NM_065519]
WBGene00002061	1637.56	6709.74	-2.0347	6.4497e-09	3.8022e-08	ife-3	Protein IFE-3, isoform a (ife-3) mRNA, complete cds [Source:RefSeq mRNA;Acc:NM_070723]
WBGene00018891	785.775	3213.58	-2.032	1.3437e-18	2.1581e-17	F55F8.3	Protein F55F8.3 (F55F8.3) mRNA, complete cds [Source:RefSeq mRNA;Acc:NM_059252]
WBGene00219218	34.771	141.975	-2.0297	1.1058e-12	9.9183e-12	Y73B6BL.288	Protein Y73B6BL.288 (Y73B6BL.288) mRNA, complete cds [Source:RefSeq mRNA;Acc:NM_001268353]
WBGene00008781	1512.91	6176.87	-2.0296	2.0298e-31	8.5176e-30	rpoa-2	Protein RPOA-2 (rpoa-2) mRNA, complete cds [Source:RefSeq mRNA;Acc:NM_060075]
WBGene00022351	333.701	1360.2	-2.0272	4.2672e-18	6.5256e-17	Y82E9BR.19	Protein Y82E9BR.19 (Y82E9BR.19) mRNA, complete cds [Source:RefSeq mRNA;Acc:NM_065011]
WBGene00004481	6578.2	26727.1	-2.0225	1.3757e-32	6.2964e-31	rps-12	Protein RPS-12 (rps-12) mRNA, complete cds [Source:RefSeq mRNA;Acc:NM_065820]
WBGene00018805	29.7837	120.793	-2.0199	7.8596e-07	3.5109e-06	F54D10.4	Protein F54D10.4 (F54D10.4) mRNA, complete cds [Source:RefSeq mRNA;Acc:NM_062255]
WBGene00021201	101.134	408.73	-2.0149	1.1902e-18	1.9229e-17	Y17G9B.4	Protein Y17G9B.4 (Y17G9B.4) mRNA, complete cds [Source:RefSeq mRNA;Acc:NM_068231]
WBGene00002010	4435.63	17908.9	-2.0135	6.4137e-32	2.821e-30	hsp-6	Protein HSP-6 (hsp-6) mRNA, complete cds [Source:RefSeq mRNA;Acc:NM_071890]
WBGene00012361	551.126	2224.37	-2.0129	3.1689e-29	1.1642e-27	mrpl-12	Protein MRPL-12 (mrpl-12) mRNA, complete cds [Source:RefSeq mRNA;Acc:NM_066959]
WBGene00008061	505.414	2034.1	-2.0089	9.7881e-13	8.8332e-12	C41G7.3	Protein C41G7.3 (C41G7.3) mRNA, complete cds [Source:RefSeq mRNA;Acc:NM_060127]
WBGene00005291	4.98726	20.0482	-2.0071	0.0014593	0.0037378	srh-70	Protein SRH-70 (srh-70) mRNA, complete cds [Source:RefSeq mRNA;Acc:NM_064272]
WBGene00001401	304.225	1220.61	-2.0044	6.772e-27	2.143e-25	fbf-1	Protein FBF-1 (fbf-1) mRNA, complete cds [Source:RefSeq mRNA;Acc:NM_062815]
WBGene00017927	3.63424	14.552	-2.0015	0.0081473	0.017777	F29C4.4	Protein F29C4.4 (F29C4.4) mRNA, complete cds [Source:RefSeq mRNA;Acc:NM_067462]
WBGene00019961	15.9235	63.75	-2.0013	1.455e-07	7.182e-07	R08E5.1	Protein R08E5.1 (R08E5.1) mRNA, complete cds [Source:RefSeq mRNA;Acc:NM_071643]
WBGene00016935	30.5139	122.129	-2.0009	9.7829e-12	7.8893e-11	ifta-1	Protein IFTA-1 (ifta-1) mRNA, complete cds [Source:RefSeq mRNA;Acc:NM_076539]
WBGene00007784	1314.13	5256.55	-2	3.3504e-14	3.5536e-13	ruvb-1	Protein RUVB-1 (ruvb-1) mRNA, complete cds [Source:RefSeq mRNA;Acc:NM_073166]
WBGene00050937	169.581	676.639	-1.9964	1.3135e-23	3.2417e-22	R02D5.8	Protein R02D5.8 (R02D5.8) mRNA, complete cds [Source:RefSeq mRNA;Acc:NM_001129509]
WBGene00000063	1624.32	6461.52	-1.992	6.6191e-31	2.7065e-29	act-1	Protein ACT-3 (act-3) mRNA, complete cds [Source:RefSeq mRNA;Acc:NM_073416]
WBGene00021112	395.845	1574.39	-1.9918	1.2672e-27	4.2409e-26	W09C3.4	Protein W09C3.4 (W09C3.4) mRNA, complete cds [Source:RefSeq mRNA;Acc:NM_059026]
WBGene00012237	80.2927	318.85	-1.9895	2.6394e-18	4.1051e-17	W04A8.2	Protein W04A8.2 (W04A8.2) mRNA, complete cds [Source:RefSeq mRNA;Acc:NM_061020]
WBGene00001303	1635.06	6478.43	-1.9863	2.0205e-30	8.0722e-29	emo-1	Protein EMO-1 (emo-1) mRNA, complete cds [Source:RefSeq mRNA;Acc:NM_073377]
WBGene00018723	51.4746	203.803	-1.9852	3.6785e-15	4.3013e-14	F53A3.7	Protein F53A3.7 [Source:UniProtKB/TrEMBL;Acc:Q9TXQ4]
WBGene00020687	1332.41	5273.05	-1.9846	4.9057e-30	1.9082e-28	ruvb-2	Protein RUVB-2 (ruvb-2) mRNA, complete cds [Source:RefSeq mRNA;Acc:NM_068666]
WBGene00001231	1014.11	4009.86	-1.9833	1.0096e-29	3.8338e-28	eif-3.H	Protein EIF-3.H (eif-3.H) mRNA, complete cds [Source:RefSeq mRNA;Acc:NM_058969]
WBGene00010187	5.07118	20.0452	-1.9829	0.0020546	0.0051136	F57B1.1	Protein F57B1.1 (F57B1.1) mRNA, complete cds [Source:RefSeq mRNA;Acc:NM_073881]
WBGene00022378	553.92	2189.57	-1.9829	5.8932e-25	1.6261e-23	Y94H6A.5	Protein Y94H6A.5, isoform a (Y94H6A.5) mRNA, complete cds [Source:RefSeq mRNA;Acc:NM_171295]
WBGene00016595	129.353	510.398	-1.9803	2.962e-08	1.606e-07	C42D4.2	Protein C42D4.2 (C42D4.2) mRNA, complete cds [Source:RefSeq mRNA;Acc:NM_068732]
WBGene00018711	4.05711	15.9897	-1.9786	0.0047232	0.010883	F52G3.3	Protein F52G3.3 (F52G3.3) mRNA, complete cds [Source:RefSeq mRNA;Acc:NM_078341]
WBGene00018926	6.35612	25.0284	-1.9773	0.00050127	0.0014108	F56A11.6	Protein F56A11.6 (F56A11.6) mRNA, complete cds [Source:RefSeq mRNA;Acc:NM_067549]
WBGene00008409	346.82	1365.54	-1.9772	1.1052e-26	3.4518e-25	mpst-1	Protein MPST-1 (mpst-1) mRNA, complete cds [Source:RefSeq mRNA;Acc:NM_073578]
WBGene00002850	2807.49	11050.2	-1.9767	1.0877e-09	6.9973e-09	let-716	Protein LET-716 (let-716) mRNA, complete cds [Source:RefSeq mRNA;Acc:NM_065997]
WBGene00000479	11284.1	44322.8	-1.9738	2.2505e-05	8.0262e-05	cgh-1	Protein CGH-1 (cgh-1) mRNA, complete cds [Source:RefSeq mRNA;Acc:NM_066245]
WBGene00006587	2960.61	11619.5	-1.9726	5.1229e-09	3.0643e-08	tnt-2	Protein TNT-2, isoform a [Source:RefSeq mRNA;Acc:NM_001029532]
WBGene00017681	40.7579	159.616	-1.9695	2.4524e-13	2.368e-12	F21F8.11	Protein F21F8.11 (F21F8.11) mRNA, complete cds [Source:RefSeq mRNA;Acc:NM_072738]
WBGene00044296	86.8888	340.164	-1.969	4.1206e-10	2.7805e-09	F10C1.9	Protein F10C1.9 (F10C1.9) mRNA, complete cds [Source:RefSeq mRNA;Acc:NM_001026904]
WBGene00007597	2.99155	11.711	-1.9689	0.024387	0.04763	C15A11.2	Protein C15A11.2 (C15A11.2) mRNA, complete cds [Source:RefSeq mRNA;Acc:NM_059686]
WBGene00010046	8.65526	33.8663	-1.9682	7.7283e-05	0.00025205	F54D1.1	Protein F54D1.1 (F54D1.1) mRNA, complete cds [Source:RefSeq mRNA;Acc:NM_069713]
WBGene00000397	43.0889	168.358	-1.9661	2.0097e-13	1.9623e-12	cdh-5	Protein CDH-5, isoform a [Source:RefSeq mRNA;Acc:NM_069085]
WBGene00019836	510.123	1989.37	-1.9634	1.9055e-18	3.02e-17	R02F2.7	Protein R02F2.7 (R02F2.7) mRNA, complete cds [Source:RefSeq mRNA;Acc:NM_065769]
WBGene00007870	96.5412	376.332	-1.9628	2.2055e-19	3.7932e-18	C32H11.7	Protein C32H11.7, isoform a [Source:RefSeq mRNA;Acc:NM_001047452]
WBGene00016250	3846	14961.4	-1.9598	2.9176e-14	3.116e-13	hsp-110	Protein C30C11.4 (C30C11.4) mRNA, complete cds [Source:RefSeq mRNA;Acc:NM_066467]
WBGene00013983	734.707	2856.63	-1.9591	1.6798e-28	5.9327e-27	ZK512.2	Protein ZK512.2, isoform a [Source:RefSeq mRNA;Acc:NM_001268051]
WBGene00003992	3754.55	14528.6	-1.9522	2.869e-17	4.0695e-16	pgl-1	Protein PGL-1, isoform b [Source:RefSeq mRNA;Acc:NM_001047601]
WBGene00019017	3504.33	13533.6	-1.9493	5.0331e-30	1.9499e-28	F57F4.4	Protein F57F4.4 (F57F4.4) mRNA, complete cds [Source:RefSeq mRNA;Acc:NM_072226]
WBGene00018455	52.2512	201.605	-1.948	1.3964e-14	1.5425e-13	fbxc-42	Protein FBXC-42 (fbxc-42) mRNA, complete cds [Source:RefSeq mRNA;Acc:NM_061476]
WBGene00010657	121.338	468.041	-1.9476	1.7838e-20	3.3769e-19	K08D8.3	Protein K08D8.3 (K08D8.3) mRNA, complete cds [Source:RefSeq mRNA;Acc:NM_070059]
WBGene00009334	603.209	2325.71	-1.9469	1.7814e-14	1.9432e-13	F32D8.12	Protein F32D8.12, isoform a [Source:RefSeq mRNA;Acc:NM_001028701]
WBGene00012887	817.017	3146.8	-1.9454	3.7267e-28	1.2831e-26	Y45F10D.7	Protein Y45F10D.7 (Y45F10D.7) mRNA, complete cds [Source:RefSeq mRNA;Acc:NM_070260]
WBGene00016166	610.473	2350.64	-1.9451	1.2745e-27	4.2581e-26	C27F2.4	Protein C27F2.4 (C27F2.4) mRNA, complete cds [Source:RefSeq mRNA;Acc:NM_065650]
WBGene00013267	294.715	1134.53	-1.9447	4.2413e-17	5.9283e-16	Y57A10A.27	Protein Y57A10A.27 (Y57A10A.27) mRNA, complete cds [Source:RefSeq mRNA;Acc:NM_064204]
WBGene00003764	26.3708	101.453	-1.9438	9.8843e-06	3.7306e-05	nlp-26	Protein NLP-26 (nlp-26) mRNA, complete cds [Source:RefSeq mRNA;Acc:NM_075401]
WBGene00006473	556.517	2137.66	-1.9415	3.0545e-27	9.962e-26	tag-124	Protein TAG-124 (tag-124) mRNA, complete cds [Source:RefSeq mRNA;Acc:NM_063661]
WBGene00017474	6.54188	25.0784	-1.9387	0.00068822	0.0018884	F14H12.7	Protein F14H12.7 (F14H12.7) mRNA, complete cds [Source:RefSeq mRNA;Acc:NM_076348]
WBGene00010193	232.94	892.661	-1.9382	5.249e-24	1.3403e-22	btb-20	Protein BTB-20 (btb-20) mRNA, complete cds [Source:RefSeq mRNA;Acc:NM_064615]
WBGene00022709	4.44634	17.0401	-1.9382	0.0041642	0.0097232	ZK354.8	Protein ZK354.8 (ZK354.8) mRNA, complete cds [Source:RefSeq mRNA;Acc:NM_068374]
WBGene00015672	3.29687	12.6327	-1.938	0.012463	0.026124	C10E2.1	Protein C10E2.1 (C10E2.1) mRNA, complete cds [Source:RefSeq mRNA;Acc:NM_078303]
WBGene00021074	411.514	1576.76	-1.9379	2.288e-26	6.9758e-25	W07E6.2	Protein W07E6.2 (W07E6.2) mRNA, complete cds [Source:RefSeq mRNA;Acc:NM_061344]
WBGene00020434	87.697	335.968	-1.9377	6.7381e-18	1.0127e-16	T11F8.2	Protein T11F8.2 (T11F8.2) mRNA, complete cds [Source:RefSeq mRNA;Acc:NM_068416]
WBGene00008912	6.86316	26.2314	-1.9344	0.00051366	0.0014427	F17C8.7	Protein F17C8.7 (F17C8.7) mRNA, complete cds [Source:RefSeq mRNA;Acc:NM_001027372]
WBGene00006224	5.35858	20.4791	-1.9342	0.0022794	0.0056234	str-180	Protein STR-180, isoform b [Source:RefSeq mRNA;Acc:NM_001028962]
WBGene00012937	7.70763	29.4566	-1.9342	0.00035913	0.0010388	Y47D3A.31	Protein Y47D3A.31 (Y47D3A.31) mRNA, complete cds [Source:RefSeq mRNA;Acc:NM_001027707]
WBGene00010829	5.20664	19.8918	-1.9337	0.0020567	0.0051183	M02B1.4	Protein M02B1.4 [Source:RefSeq mRNA;Acc:NM_070043]
WBGene00001598	4508.48	17220.5	-1.9334	1.6785e-12	1.4834e-11	glh-1	Protein GLH-1 (glh-1) mRNA, complete cds [Source:RefSeq mRNA;Acc:NM_059562]
WBGene00021040	31.6477	120.681	-1.931	3.5159e-11	2.6862e-10	W05G11.2	Protein W05G11.2 (W05G11.2) mRNA, complete cds [Source:RefSeq mRNA;Acc:NM_064731]
WBGene00020601	605.05	2306.69	-1.9307	2.9711e-27	9.7231e-26	T20B12.3	Protein T20B12.3 (T20B12.3) mRNA, complete cds [Source:RefSeq mRNA;Acc:NM_066233]
WBGene00020345	39.8598	151.741	-1.9286	2.32e-12	2.0104e-11	T08B2.4	Protein T08B2.4 (T08B2.4) mRNA, complete cds [Source:RefSeq mRNA;Acc:NM_059396]
WBGene00004432	5384.23	20493.8	-1.9284	4.9972e-26	1.4881e-24	rpl-20	60S ribosomal protein L18a [Source:UniProtKB/Swiss-Prot;Acc:O44480]
WBGene00002064	8551.4	32535.6	-1.9278	1.2024e-29	4.548e-28	iff-1	Protein IFF-1, isoform b [Source:RefSeq mRNA;Acc:NM_001268092]
WBGene00009649	26.9139	102.345	-1.927	4.7561e-10	3.1802e-09	F43C1.5	Protein F43C1.5 (F43C1.5) mRNA, complete cds [Source:RefSeq mRNA;Acc:NM_065447]
WBGene00004409	5604.48	21296.9	-1.926	5.7198e-30	2.207e-28	rla-1	Protein RLA-1 (rla-1) mRNA, complete cds [Source:RefSeq mRNA;Acc:NM_170818]
WBGene00020606	19.2205	72.9938	-1.9251	6.1154e-08	3.1773e-07	nhr-284	Protein NHR-284 (nhr-284) mRNA, complete cds [Source:RefSeq mRNA;Acc:NM_001028980]
WBGene00004909	6.3724	24.1927	-1.9247	0.0010379	0.0027404	snf-10	Protein SNF-10 (snf-10) mRNA, complete cds [Source:RefSeq mRNA;Acc:NM_073281]
WBGene00000196	399.208	1512.66	-1.9219	7.4519e-26	2.1952e-24	aars-1	Protein AARS-1, isoform a (aars-1) mRNA, complete cds [Source:RefSeq mRNA;Acc:NM_064043]
WBGene00001595	6742.01	25447.2	-1.9163	9.299e-10	6.0292e-09	gld-1	Protein GLD-1 (gld-1) mRNA, complete cds [Source:RefSeq mRNA;Acc:NM_059742]
WBGene00004015	2324.4	8766.48	-1.9151	7.8378e-29	2.8095e-27	phb-2	Protein PHB-2 (phb-2) mRNA, complete cds [Source:RefSeq mRNA;Acc:NM_062849]
WBGene00001566	581.82	2193.89	-1.9148	9.9589e-27	3.1206e-25	acdh-13	Protein ACDH-13, isoform a [Source:RefSeq mRNA;Acc:NM_069051]
WBGene00020311	264.55	996.184	-1.9129	4.4783e-24	1.1512e-22	T07D3.9	Protein T07D3.9, isoform a [Source:RefSeq mRNA;Acc:NM_061442]
WBGene00044081	1528.79	5754.34	-1.9123	3.5748e-22	7.8707e-21	D1086.11	Protein D1086.11, isoform b [Source:RefSeq mRNA;Acc:NM_001269624]
WBGene00020022	1487.64	5598.7	-1.9121	2.3325e-28	8.1475e-27	R12C12.1	Protein R12C12.1, isoform a [Source:RefSeq mRNA;Acc:NM_062808]
WBGene00005552	375.383	1412.1	-1.9114	3.6504e-25	1.0205e-23	sri-40	Protein SRI-40, isoform b (sri-40) mRNA, complete cds [Source:RefSeq mRNA;Acc:NM_001027251]
WBGene00018762	581.898	2188.94	-1.9114	1.0175e-26	3.183e-25	F53E10.6	Protein F53E10.6 (F53E10.6) mRNA, complete cds [Source:RefSeq mRNA;Acc:NM_071312]
WBGene00022237	24.3914	91.7563	-1.9114	6.5128e-09	3.8359e-08	Y73B6BL.14	Protein Y73B6BL.14 (Y73B6BL.14) mRNA, complete cds [Source:RefSeq mRNA;Acc:NM_068569]
WBGene00007050	1164.12	4375.51	-1.9102	3.484e-14	3.6851e-13	tag-184	Protein TAG-184 (tag-184) mRNA, complete cds [Source:RefSeq mRNA;Acc:NM_062922]
WBGene00018669	11.2756	42.3537	-1.9093	1.5666e-05	5.7214e-05	F52C6.12	Protein F52C6.12 (F52C6.12) mRNA, complete cds [Source:RefSeq mRNA;Acc:NM_061729]
WBGene00011641	119.209	446.959	-1.9067	6.3271e-15	7.2266e-14	T09A5.15	Protein T09A5.15 (T09A5.15) mRNA, complete cds [Source:RefSeq mRNA;Acc:NM_001027160]
WBGene00022706	7.25227	27.1877	-1.9064	0.00038705	0.0011128	ZK354.3	Protein ZK354.3 (ZK354.3) mRNA, complete cds [Source:RefSeq mRNA;Acc:NM_068376]
WBGene00008695	20.3361	76.1636	-1.9051	5.0264e-08	2.6452e-07	F11C3.1	Protein F11C3.1 (F11C3.1) mRNA, complete cds [Source:RefSeq mRNA;Acc:NM_061196]
WBGene00011063	3910.8	14638.6	-1.9042	7.7744e-29	2.792e-27	cpg-3	Protein CPG-3 (cpg-3) mRNA, complete cds [Source:RefSeq mRNA;Acc:NM_059646]
WBGene00017015	26.6744	99.697	-1.9021	1.8381e-09	1.1531e-08	D1014.2	Protein D1014.2 (D1014.2) mRNA, complete cds [Source:RefSeq mRNA;Acc:NM_072700]
WBGene00020182	59.8069	223.537	-1.9021	1.1301e-14	1.26e-13	ugt-53	Protein UGT-53 (ugt-53) mRNA, complete cds [Source:RefSeq mRNA;Acc:NM_071370]
WBGene00015897	38.6781	144.509	-1.9016	1.5458e-11	1.2194e-10	nhr-156	Protein NHR-156 (nhr-156) mRNA, complete cds [Source:RefSeq mRNA;Acc:NM_071679]
WBGene00022498	8.55349	31.9511	-1.9013	0.00016966	0.00052057	hsd-2	Protein HSD-2 (hsd-2) mRNA, complete cds [Source:RefSeq mRNA;Acc:NM_076450]
WBGene00010309	149.604	558.095	-1.8994	6.3307e-21	1.2503e-19	rpn-6.2	Protein RPN-6.2, isoform a [Source:RefSeq mRNA;Acc:NM_001268043]
WBGene00004483	7775.98	29002.8	-1.8991	3.5749e-29	1.3108e-27	rps-14	Protein RPS-14 (rps-14) mRNA, complete cds [Source:RefSeq mRNA;Acc:NM_066171]
WBGene00004444	2913.33	10852.6	-1.8973	5.4356e-11	4.0687e-10	rpl-30	Protein RPL-30, isoform a [Source:RefSeq mRNA;Acc:NM_060327]
WBGene00004478	9980.09	37163.5	-1.8968	3.0772e-29	1.1327e-27	rps-9	Protein RPS-9 (rps-9) mRNA, complete cds [Source:RefSeq mRNA;Acc:NM_063983]
WBGene00012324	123.129	458.476	-1.8967	1.5132e-09	9.5896e-09	rhy-1	Protein RHY-1 (rhy-1) mRNA, complete cds [Source:RefSeq mRNA;Acc:NM_063553]
WBGene00011753	483.178	1797.61	-1.8955	8.7912e-26	2.5818e-24	T13F3.6	Protein T13F3.6 (T13F3.6) mRNA, complete cds [Source:RefSeq mRNA;Acc:NM_074706]
WBGene00000781	3045.67	11328.8	-1.8952	4.5286e-12	3.7973e-11	cpr-1	Protein CPR-1 (cpr-1) mRNA, complete cds [Source:RefSeq mRNA;Acc:NM_073601]
WBGene00044574	14.9937	55.7511	-1.8946	2.1122e-06	8.9041e-06	F23G4.1	Protein F23G4.1 (F23G4.1) mRNA, complete cds [Source:RefSeq mRNA;Acc:NM_001038454]
WBGene00022792	952.154	3539.95	-1.8945	3.5064e-27	1.1378e-25	ZK686.2	Protein ZK686.2 (ZK686.2) mRNA, complete cds [Source:RefSeq mRNA;Acc:NM_066289]
WBGene00010266	1027.58	3818.25	-1.8937	3.7663e-23	8.9722e-22	dct-18	Protein DCT-18 (dct-18) mRNA, complete cds [Source:RefSeq mRNA;Acc:NM_064354]
WBGene00020191	62.6805	232.558	-1.8915	8.157e-15	9.2396e-14	clec-53	Protein CLEC-53 (clec-53) mRNA, complete cds [Source:RefSeq mRNA;Acc:NM_058846]
WBGene00018893	1296.21	4802.51	-1.8895	5.1272e-17	7.1147e-16	tag-345	Protein TAG-345 (tag-345) mRNA, complete cds [Source:RefSeq mRNA;Acc:NM_059254]
WBGene00022390	104.977	388.715	-1.8886	1.4207e-18	2.2741e-17	him-19	Protein HIM-19 (him-19) mRNA, complete cds [Source:RefSeq mRNA;Acc:NM_058388]
WBGene00021969	12.9142	47.797	-1.888	0.00019896	0.0006037	Y57G7A.6	Protein Y57G7A.6 (Y57G7A.6) mRNA, complete cds [Source:RefSeq mRNA;Acc:NM_061537]
WBGene00044253	35.5157	131.325	-1.8866	2.1265e-10	1.4872e-09	M117.6	Protein M117.6 (M117.6) mRNA, complete cds [Source:RefSeq mRNA;Acc:NM_001028150]
WBGene00021887	131.665	486.338	-1.8851	1.204e-19	2.1319e-18	fbxc-45	Protein FBXC-45 (fbxc-45) mRNA, complete cds [Source:RefSeq mRNA;Acc:NM_067870]
WBGene00006626	5343.91	19727.5	-1.8842	8.4941e-14	8.614e-13	tsn-1	Protein TSN-1 (tsn-1) mRNA, complete cds [Source:RefSeq mRNA;Acc:NM_062438]
WBGene00008641	546.118	2015.67	-1.884	8.0073e-21	1.5701e-19	pch-2	Protein PCH-2 (pch-2) mRNA, complete cds [Source:RefSeq mRNA;Acc:NM_063310]
WBGene00015266	250.095	922.848	-1.8836	2.1866e-10	1.5243e-09	BE0003N10.1	Protein BE0003N10.1 (BE0003N10.1) mRNA, complete cds [Source:RefSeq mRNA;Acc:NM_064923]
WBGene00004420	5504.33	20308.6	-1.8834	1.3945e-28	4.9431e-27	rpl-9	Protein RPL-9 (rpl-9) mRNA, complete cds [Source:RefSeq mRNA;Acc:NM_066259]
WBGene00015954	112.373	414.58	-1.8834	1.0964e-07	5.5084e-07	C18B2.3	Protein C18B2.3 (C18B2.3) mRNA, complete cds [Source:RefSeq mRNA;Acc:NM_076218]
WBGene00018416	2923.54	10775.1	-1.8819	3.454e-10	2.3513e-09	retr-1	Protein RETR-1, isoform c (retr-1) mRNA, complete cds [Source:RefSeq mRNA;Acc:NM_181908]
WBGene00004445	3493.77	12869.5	-1.8811	2.4972e-28	8.6912e-27	rpl-31	Protein RPL-31, isoform a [Source:RefSeq mRNA;Acc:NM_060990]
WBGene00001774	215.202	791.316	-1.8786	5.4766e-22	1.1827e-20	gst-26	Protein GST-26 (gst-26) mRNA, complete cds [Source:RefSeq mRNA;Acc:NM_064714]
WBGene00018901	231.082	847.669	-1.8751	1.4208e-22	3.2552e-21	F55G1.5	Protein F55G1.5 (F55G1.5) mRNA, complete cds [Source:RefSeq mRNA;Acc:NM_068797]
WBGene00019162	3548.45	13010.1	-1.8744	4.812e-28	1.6391e-26	eif-1.A	Protein EIF-1.A (eif-1.A) mRNA, complete cds [Source:RefSeq mRNA;Acc:NM_068249]
WBGene00011043	793.107	2903.57	-1.8722	2.8429e-21	5.757e-20	rbm-28	Protein RBM-28 (rbm-28) mRNA, complete cds [Source:RefSeq mRNA;Acc:NM_064676]
WBGene00011538	559.259	2046.54	-1.8716	2.1651e-23	5.2624e-22	T06E6.1	Protein T06E6.1 (T06E6.1) mRNA, complete cds [Source:RefSeq mRNA;Acc:NM_074423]
WBGene00003994	1456.95	5321.09	-1.8688	1.9615e-06	8.3036e-06	pgl-3	Protein PGL-3, isoform a [Source:RefSeq mRNA;Acc:NM_071877]
WBGene00009902	255.225	931.851	-1.8683	1.5225e-10	1.0818e-09	F49E12.9	Protein F49E12.9, isoform a (F49E12.9) mRNA, complete cds [Source:RefSeq mRNA;Acc:NM_063362]
WBGene00017969	651.421	2376.43	-1.8671	1.3899e-15	1.6977e-14	F32A5.3	Protein F32A5.3 (F32A5.3) mRNA, complete cds [Source:RefSeq mRNA;Acc:NM_063108]
WBGene00008692	108.458	395.56	-1.8668	4.5413e-18	6.9283e-17	scav-4	Protein SCAV-4 (scav-4) mRNA, complete cds [Source:RefSeq mRNA;Acc:NM_077756]
WBGene00004442	3551.98	12940.2	-1.8652	5.7559e-28	1.9502e-26	rpl-28	Protein RPL-28 (rpl-28) mRNA, complete cds [Source:RefSeq mRNA;Acc:NM_073779]
WBGene00004493	10452.3	38066.2	-1.8647	3.6535e-28	1.2601e-26	rps-24	Protein RPS-24 (rps-24) mRNA, complete cds [Source:RefSeq mRNA;Acc:NM_067514]
WBGene00017556	40.9579	149.044	-1.8635	1.3471e-11	1.0693e-10	F18A12.7	Protein F18A12.7 (F18A12.7) mRNA, complete cds [Source:RefSeq mRNA;Acc:NM_062134]
WBGene00020467	370.901	1347.15	-1.8608	9.2452e-24	2.3146e-22	T12F5.2	Protein T12F5.2 (T12F5.2) mRNA, complete cds [Source:RefSeq mRNA;Acc:NM_058807]
WBGene00000175	613.576	2227.86	-1.8603	1.3059e-25	3.7888e-24	aqp-7	Protein AQP-7 (aqp-7) mRNA, complete cds [Source:RefSeq mRNA;Acc:NM_076114]
WBGene00045511	5.17283	18.7601	-1.8586	0.0038232	0.0090081	F11A5.18	Protein F11A5.18 (F11A5.18) mRNA, complete cds [Source:RefSeq mRNA;Acc:NM_001269772]
WBGene00017475	9.46736	34.2842	-1.8565	0.00044592	0.001267	F14H12.8	Protein F14H12.8 (F14H12.8) mRNA, complete cds [Source:RefSeq mRNA;Acc:NM_076349]
WBGene00000270	189.441	685.958	-1.8564	7.117e-21	1.397e-19	bre-5	Protein BRE-5, isoform a [Source:RefSeq mRNA;Acc:NM_001268683]
WBGene00004916	1589.03	5741.21	-1.8532	7.9772e-27	2.5161e-25	snr-3	Protein SNR-3 (snr-3) mRNA, complete cds [Source:RefSeq mRNA;Acc:NM_062905]
WBGene00001228	1355.05	4895.63	-1.8531	1.1959e-24	3.221e-23	eif-3.E	Protein EIF-3.E (eif-3.E) mRNA, complete cds [Source:RefSeq mRNA;Acc:NM_060384]
WBGene00019935	86.6193	312.461	-1.8509	1.604e-16	2.1421e-15	R07E4.1	Protein R07E4.1, isoform a [Source:RefSeq mRNA;Acc:NM_001029668]
WBGene00012179	1950.75	7035.49	-1.8506	6.6514e-12	5.4557e-11	W01D2.1	Protein W01D2.1 (W01D2.1) mRNA, complete cds [Source:RefSeq mRNA;Acc:NM_064671]
WBGene00017816	2595.49	9353.52	-1.8495	6.2883e-23	1.4778e-21	F26B1.2	Protein F26B1.2, isoform a [Source:RefSeq mRNA;Acc:NM_170880]
WBGene00000378	3024.47	10895	-1.8489	2.3534e-27	7.7678e-26	cct-2	Protein CCT-2 (cct-2) mRNA, complete cds [Source:RefSeq mRNA;Acc:NM_171985]
WBGene00001581	2889.33	10399.2	-1.8477	3.6352e-27	1.1756e-25	gfi-1	Protein GFI-1 (gfi-1) mRNA, complete cds [Source:RefSeq mRNA;Acc:NM_072225]
WBGene00013138	5.07112	18.2509	-1.8476	0.0056867	0.012866	Y53C10A.10	Protein Y53C10A.10 (Y53C10A.10) mRNA, complete cds [Source:RefSeq mRNA;Acc:NM_060641]
WBGene00003499	565.1	2032.7	-1.8468	1.4915e-17	2.1685e-16	mut-2	Protein MUT-2, isoform a [Source:RefSeq mRNA;Acc:NM_059433]
WBGene00004914	1570.98	5648.8	-1.8463	1.4757e-26	4.5643e-25	snr-1	Protein SNR-1 (snr-1) mRNA, complete cds [Source:RefSeq mRNA;Acc:NM_070626]
WBGene00002013	9.51746	34.2138	-1.8459	0.00013071	0.00041004	hsp-12.6	Protein HSP-12.6 (hsp-12.6) mRNA, complete cds [Source:RefSeq mRNA;Acc:NM_069267]
WBGene00002032	1141.04	4101.54	-1.8458	3.3574e-26	1.0108e-24	htp-1	Protein HTP-1 (htp-1) mRNA, complete cds [Source:RefSeq mRNA;Acc:NM_068398]
WBGene00011493	5.52799	19.8664	-1.8455	0.0033665	0.0080307	T05F1.8	Protein T05F1.8 (T05F1.8) mRNA, complete cds [Source:RefSeq mRNA;Acc:NM_060160]
WBGene00010677	3268.78	11739.7	-1.8446	2.1235e-15	2.5595e-14	K08F4.2	Protein K08F4.2 (K08F4.2) mRNA, complete cds [Source:RefSeq mRNA;Acc:NM_069441]
WBGene00007686	1497.61	5377.34	-1.8442	1.9149e-25	5.4727e-24	tomm-40	Protein TOMM-40 (tomm-40) mRNA, complete cds [Source:RefSeq mRNA;Acc:NM_063511]
WBGene00013622	6.30451	22.633	-1.844	0.0022664	0.0055951	clec-238	Protein CLEC-238 (clec-238) mRNA, complete cds [Source:RefSeq mRNA;Acc:NM_074885]
WBGene00010581	72.9911	261.266	-1.8397	5.0903e-10	3.3942e-09	K05C4.4	Protein K05C4.4 (K05C4.4) mRNA, complete cds [Source:RefSeq mRNA;Acc:NM_061163]
WBGene00016983	55.0557	196.93	-1.8387	3.7573e-13	3.5442e-12	C56G2.15	Protein C56G2.15 (C56G2.15) mRNA, complete cds [Source:RefSeq mRNA;Acc:NM_065990]
WBGene00022128	335.067	1197.97	-1.8381	4.7866e-23	1.1304e-21	Y71F9B.6	Protein Y71F9B.6 (Y71F9B.6) mRNA, complete cds [Source:RefSeq mRNA;Acc:NM_058630]
WBGene00009042	4.85148	17.3117	-1.8352	0.0063964	0.014315	F22B5.4	Protein F22B5.4 (F22B5.4) mRNA, complete cds [Source:RefSeq mRNA;Acc:NM_063380]
WBGene00043279	66.3647	236.803	-1.8352	9.2355e-10	5.9956e-09	F22D6.8	Protein F22D6.8 (F22D6.8) mRNA, complete cds [Source:RefSeq mRNA;Acc:NM_001047186]
WBGene00006351	1328.8	4738.48	-1.8343	2.7402e-26	8.3147e-25	sur-5	Protein SUR-5 (sur-5) mRNA, complete cds [Source:RefSeq mRNA;Acc:NM_076828]
WBGene00015929	9.48345	33.8163	-1.8342	0.00074804	0.0020362	C17H12.3	Protein C17H12.3 (C17H12.3) mRNA, complete cds [Source:RefSeq mRNA;Acc:NM_068640]
WBGene00012481	1023.39	3645.98	-1.833	7.4157e-09	4.3405e-08	Y18D10A.11	Protein Y18D10A.11 (Y18D10A.11) mRNA, complete cds [Source:RefSeq mRNA;Acc:NM_060848]
WBGene00012992	480.304	1710.95	-1.8328	2.6957e-24	7.0431e-23	mrpl-20	Protein MRPL-20 (mrpl-20) mRNA, complete cds [Source:RefSeq mRNA;Acc:NM_064416]
WBGene00002238	4050.87	14429.2	-1.8327	1.8035e-19	3.1411e-18	kars-1	Protein KARS-1, isoform a [Source:RefSeq mRNA;Acc:NM_063052]
WBGene00017235	84.7075	301.701	-1.8326	7.3101e-16	9.1624e-15	F08B4.3	Protein F08B4.3 (F08B4.3) mRNA, complete cds [Source:RefSeq mRNA;Acc:NM_069084]
WBGene00001856	1650.38	5877.69	-1.8325	1.374e-24	3.6698e-23	hil-5	Protein HIL-5 (hil-5) mRNA, complete cds [Source:RefSeq mRNA;Acc:NM_059277]
WBGene00004427	9038.7	32191.5	-1.8325	1.6543e-27	5.4981e-26	rpl-15	Protein RPL-15 (rpl-15) mRNA, complete cds [Source:RefSeq mRNA;Acc:NM_067563]
WBGene00000693	13053.9	46442.4	-1.831	6.076e-27	1.9323e-25	col-119	Protein COL-119 (col-119) mRNA, complete cds [Source:RefSeq mRNA;Acc:NM_069160]
WBGene00016303	290.561	1033.46	-1.8306	1.2244e-17	1.7965e-16	fbxc-32	Protein FBXC-32 (fbxc-32) mRNA, complete cds [Source:RefSeq mRNA;Acc:NM_061459]
WBGene00004412	7680.97	27308.3	-1.83	2.7225e-27	8.94e-26	rpl-1	Protein RPL-1, isoform a [Source:RefSeq mRNA;Acc:NM_058660]
WBGene00016040	9.58529	34.0665	-1.8295	0.00015521	0.00047961	C24A11.1	Protein C24A11.1 (C24A11.1) mRNA, complete cds [Source:RefSeq mRNA;Acc:NM_059184]
WBGene00021350	12745.5	45293.2	-1.8293	2.4017e-27	7.9135e-26	Y37E3.8	Protein Y37E3.8, isoform a (Y37E3.8) mRNA, complete cds [Source:RefSeq mRNA;Acc:NM_058526]
WBGene00002045	6686.48	23757.5	-1.8291	3.5248e-27	1.1418e-25	icd-1	Protein ICD-1 (icd-1) mRNA, complete cds [Source:RefSeq mRNA;Acc:NM_062935]
WBGene00077781	5.52812	19.622	-1.8276	0.0034072	0.0081167	F40E3.7	Protein F40E3.7 (F40E3.7) mRNA, complete cds [Source:RefSeq mRNA;Acc:NM_001136301]
WBGene00019658	142.285	504.818	-1.827	4.81e-19	8.0561e-18	K11H12.1	Protein K11H12.1 (K11H12.1) mRNA, complete cds [Source:RefSeq mRNA;Acc:NM_067562]
WBGene00017758	371.624	1317.16	-1.8255	1.7275e-09	1.0872e-08	F23H11.2	Protein F23H11.2 (F23H11.2) mRNA, complete cds [Source:RefSeq mRNA;Acc:NM_064886]
WBGene00016918	487.4	1726.69	-1.8248	4.0889e-16	5.2591e-15	C54E4.2	Protein C54E4.2, isoform a (C54E4.2) mRNA, complete cds [Source:RefSeq mRNA;Acc:NM_001027927]
WBGene00012999	982.891	3475.58	-1.8222	1.2086e-25	3.517e-24	rpoa-1	Protein RPOA-1, isoform a [Source:RefSeq mRNA;Acc:NM_001027279]
WBGene00008413	730.104	2580.84	-1.8217	1.2691e-24	3.4039e-23	D2030.3	Protein D2030.3 (D2030.3) mRNA, complete cds [Source:RefSeq mRNA;Acc:NM_059717]
WBGene00009149	5.07099	17.9044	-1.82	0.01617	0.032951	F26D2.10	Protein F26D2.10 (F26D2.10) mRNA, complete cds [Source:RefSeq mRNA;Acc:NM_074751]
WBGene00016027	898.84	3172.1	-1.8193	1.8742e-07	9.1082e-07	C23H5.8	Protein C23H5.8, isoform a [Source:RefSeq mRNA;Acc:NM_067762]
WBGene00016874	291.044	1026.76	-1.8188	5.688e-10	3.777e-09	C52B11.5	Protein C52B11.5 (C52B11.5) mRNA, complete cds [Source:RefSeq mRNA;Acc:NM_075835]
WBGene00004415	15922.6	56164.5	-1.8186	3.8061e-27	1.2267e-25	rpl-4	Protein RPL-4 (rpl-4) mRNA, complete cds [Source:RefSeq mRNA;Acc:NM_059015]
WBGene00021711	11.5791	40.8408	-1.8185	0.016795	0.034129	wago-11	Protein WAGO-11 (wago-11) mRNA, complete cds [Source:RefSeq mRNA;Acc:NM_062192]
WBGene00010089	868.334	3050.8	-1.8129	5.6019e-25	1.5479e-23	hpo-31	Protein HPO-31 (hpo-31) mRNA, complete cds [Source:RefSeq mRNA;Acc:NM_001028805]
WBGene00001487	4.17491	14.6394	-1.81	0.014955	0.030768	frk-1	Protein FRK-1, isoform b [Source:RefSeq mRNA;Acc:NM_001268529]
WBGene00007337	12.7287	44.559	-1.8076	3.3486e-05	0.00011606	C05C12.5	Protein C05C12.5 (C05C12.5) mRNA, complete cds [Source:RefSeq mRNA;Acc:NM_069712]
WBGene00008130	70.101	245.09	-1.8058	3.5459e-11	2.7081e-10	fbxa-140	Protein FBXA-140 (fbxa-140) mRNA, complete cds [Source:RefSeq mRNA;Acc:NM_060866]
WBGene00012330	316.188	1104.28	-1.8043	2.7363e-20	5.0911e-19	zip-3	Protein ZIP-3 (zip-3) mRNA, complete cds [Source:RefSeq mRNA;Acc:NM_064518]
WBGene00021486	3260.9	11386.1	-1.8039	4.6471e-26	1.3903e-24	lbp-9	Protein LBP-9, isoform a [Source:RefSeq mRNA;Acc:NM_001038422]
WBGene00006707	126.576	441.42	-1.8022	4.8837e-07	2.2524e-06	ubc-12	Protein UBC-12 (ubc-12) mRNA, complete cds [Source:RefSeq mRNA;Acc:NM_060623]
WBGene00000229	14218.8	49575.1	-1.8018	1.3615e-26	4.218e-25	atp-2	Protein ATP-2 (atp-2) mRNA, complete cds [Source:RefSeq mRNA;Acc:NM_065710]
WBGene00019461	5.76353	20.0773	-1.8005	0.0049833	0.011428	K07A3.3	Protein K07A3.3, isoform b [Source:RefSeq mRNA;Acc:NM_001026391]
WBGene00000733	5318.19	18519.9	-1.8001	4.6917e-26	1.4014e-24	col-160	Protein COL-160 (col-160) mRNA, complete cds [Source:RefSeq mRNA;Acc:NM_073883]
WBGene00195085	626.245	2180.84	-1.8001	5.4122e-24	1.3765e-22	C56E6.9	Protein C56E6.9 (C56E6.9) mRNA, complete cds [Source:RefSeq mRNA;Acc:NM_001267189]
WBGene00000169	186.017	647.511	-1.7995	1.9258e-16	2.547e-15	aqp-1	Protein AQP-1, isoform a [Source:RefSeq mRNA;Acc:NM_063109]
WBGene00017281	6.40622	22.2949	-1.7992	0.0027261	0.0066216	F09D12.2	Protein F09D12.2 (F09D12.2) mRNA, complete cds [Source:RefSeq mRNA;Acc:NM_067947]
WBGene00000007	156.957	545.887	-1.7982	1.9418e-13	1.8999e-12	aat-6	Protein AAT-6, isoform b (aat-6) mRNA, complete cds [Source:RefSeq mRNA;Acc:NM_001129542]
WBGene00007101	1059.44	3684.23	-1.7981	7.3578e-25	2.0215e-23	B0024.11	Protein B0024.11 (B0024.11) mRNA, complete cds [Source:RefSeq mRNA;Acc:NM_073252]
WBGene00004430	8290.4	28819.6	-1.7975	1.6654e-26	5.118e-25	rpl-18	Protein RPL-18 (rpl-18) mRNA, complete cds [Source:RefSeq mRNA;Acc:NM_070254]
WBGene00017565	375.124	1303.94	-1.7974	2.5676e-08	1.4032e-07	ddo-2	Protein DDO-2, isoform a [Source:RefSeq mRNA;Acc:NM_072507]
WBGene00020128	907.502	3151.37	-1.796	1.9029e-24	5.0334e-23	R193.2	Protein R193.2 (R193.2) mRNA, complete cds [Source:RefSeq mRNA;Acc:NM_075817]
WBGene00001232	1209.61	4200.1	-1.7959	2.7857e-22	6.183e-21	eif-3.I	Protein EIF-3.I (eif-3.I) mRNA, complete cds [Source:RefSeq mRNA;Acc:NM_058587]
WBGene00013030	556.783	1931.25	-1.7943	1.4611e-23	3.5922e-22	Y49E10.4	Protein Y49E10.4 (Y49E10.4) mRNA, complete cds [Source:RefSeq mRNA;Acc:NM_067212]
WBGene00014216	6.25447	21.6861	-1.7938	0.0029782	0.0071767	ZK1086.2	Protein ZK1086.2 (ZK1086.2) mRNA, complete cds [Source:RefSeq mRNA;Acc:NM_077902]
WBGene00004416	11688.4	40524.8	-1.7937	1.8813e-26	5.7633e-25	rpl-5	Protein RPL-5 (rpl-5) mRNA, complete cds [Source:RefSeq mRNA;Acc:NM_063410]
WBGene00015378	109.065	377.946	-1.793	5.013e-15	5.7912e-14	C03B1.7	Protein C03B1.7, isoform a [Source:RefSeq mRNA;Acc:NM_001270111]
WBGene00010368	20.4038	70.6984	-1.7928	1.0286e-06	4.5313e-06	H06A10.1	Protein H06A10.1 (H06A10.1) mRNA, complete cds [Source:RefSeq mRNA;Acc:NM_077854]
WBGene00004151	118.159	409.171	-1.792	5.4835e-07	2.5133e-06	pqn-68	Protein PQN-68, isoform a (pqn-68) mRNA, complete cds [Source:RefSeq mRNA;Acc:NM_001047703]
WBGene00018863	288.002	996.811	-1.7912	2.4461e-10	1.6966e-09	F55A12.2	Protein F55A12.2, isoform c [Source:RefSeq mRNA;Acc:NM_001026323]
WBGene00004489	7011.53	24264.3	-1.791	2.4095e-26	7.3229e-25	rps-20	Protein RPS-20 (rps-20) mRNA, complete cds [Source:RefSeq mRNA;Acc:NM_170948]
WBGene00010771	162.378	561.521	-1.79	2.3557e-18	3.6969e-17	K11D2.5	Protein K11D2.5 (K11D2.5) mRNA, complete cds [Source:RefSeq mRNA;Acc:NM_001026397]
WBGene00010070	3135.38	10837.9	-1.7894	1.6601e-25	4.773e-24	nep-17	Protein NEP-17, isoform a (nep-17) mRNA, complete cds [Source:RefSeq mRNA;Acc:NM_001267466]
WBGene00004428	8093.71	27973.9	-1.7892	3.2821e-26	9.8963e-25	rpl-16	Protein RPL-16 (rpl-16) mRNA, complete cds [Source:RefSeq mRNA;Acc:NM_065320]
WBGene00010227	272.9	942.844	-1.7886	2.8607e-21	5.7869e-20	F58A4.2	Protein F58A4.2 (F58A4.2) mRNA, complete cds [Source:RefSeq mRNA;Acc:NM_066723]
WBGene00022765	2328.26	8042.89	-1.7885	1.8752e-25	5.3673e-24	ZK546.14	Protein ZK546.14, isoform a [Source:RefSeq mRNA;Acc:NM_062506]
WBGene00012316	2009.09	6936.55	-1.7877	1.877e-20	3.5401e-19	ctps-1	Protein CTPS-1 (ctps-1) mRNA, complete cds [Source:RefSeq mRNA;Acc:NM_074842]
WBGene00006936	3210.68	11064.3	-1.785	9.4701e-24	2.3647e-22	vars-2	Protein VARS-2 (vars-2) mRNA, complete cds [Source:RefSeq mRNA;Acc:NM_060976]
WBGene00019095	57.033	196.177	-1.7823	4.3113e-11	3.2666e-10	F59A7.8	Protein F59A7.8 (F59A7.8) mRNA, complete cds [Source:RefSeq mRNA;Acc:NM_071147]
WBGene00018661	25.8123	88.6661	-1.7803	5.0371e-08	2.6494e-07	F52C6.4	Protein F52C6.4 (F52C6.4) mRNA, complete cds [Source:RefSeq mRNA;Acc:NM_061725]
WBGene00004411	1839.47	6318.03	-1.7802	2.6459e-10	1.8233e-09	rpc-1	Protein RPC-1 (rpc-1) mRNA, complete cds [Source:RefSeq mRNA;Acc:NM_068726]
WBGene00012768	4501.93	15451.5	-1.7791	9.5925e-26	2.8085e-24	eef-1B.2	Protein EEF-1B.2, isoform b (eef-1B.2) mRNA, complete cds [Source:RefSeq mRNA;Acc:NM_001129339]
WBGene00018679	351.69	1206.91	-1.7789	5.4552e-22	1.1794e-20	F52C12.2	Protein F52C12.2 (F52C12.2) mRNA, complete cds [Source:RefSeq mRNA;Acc:NM_171282]
WBGene00020168	645.885	2214.78	-1.7778	6.9811e-09	4.0979e-08	mct-5	Protein T02G5.12 (T02G5.12) mRNA, complete cds [Source:RefSeq mRNA;Acc:NM_063063]
WBGene00007773	177.187	607.514	-1.7776	6.773e-08	3.5028e-07	C27C12.3	Protein C27C12.3 (C27C12.3) mRNA, complete cds [Source:RefSeq mRNA;Acc:NM_078066]
WBGene00012658	349.76	1199.21	-1.7776	9.7137e-22	2.0538e-20	Y39A1A.21	Protein Y39A1A.21, isoform a (Y39A1A.21) mRNA, complete cds [Source:RefSeq mRNA;Acc:NM_001027669]
WBGene00021088	6241.73	21398.6	-1.7775	3.0623e-20	5.6795e-19	W08E12.7	Protein W08E12.7 (W08E12.7) mRNA, complete cds [Source:RefSeq mRNA;Acc:NM_067910]
WBGene00017404	7.79306	26.7046	-1.7768	0.001002	0.0026571	F12E12.3	Protein F12E12.3 (F12E12.3) mRNA, complete cds [Source:RefSeq mRNA;Acc:NM_062236]
WBGene00004484	9686.61	33190.8	-1.7767	5.9875e-26	1.7774e-24	rps-15	Protein RPS-15 (rps-15) mRNA, complete cds [Source:RefSeq mRNA;Acc:NM_059983]
WBGene00020389	968.591	3310.11	-1.7729	3.2244e-24	8.3899e-23	T10B5.3	Protein T10B5.3 (T10B5.3) mRNA, complete cds [Source:RefSeq mRNA;Acc:NM_071118]
WBGene00009300	93.0537	317.031	-1.7685	1.2664e-05	4.7066e-05	F31F6.1	Protein F31F6.1 (F31F6.1) mRNA, complete cds [Source:RefSeq mRNA;Acc:NM_078067]
WBGene00000931	3563.22	12112.8	-1.7653	6.32e-13	5.8241e-12	dao-5	Protein DAO-5, isoform a (dao-5) mRNA, complete cds [Source:RefSeq mRNA;Acc:NM_001025833]
WBGene00010419	12881.4	43782.5	-1.7651	1.4349e-25	4.1503e-24	H28O16.1	Protein H28O16.1, isoform d [Source:RefSeq mRNA;Acc:NM_001026358]
WBGene00016493	2876.18	9769.83	-1.7642	2.5983e-25	7.3819e-24	C37A2.7	Protein C37A2.7 (C37A2.7) mRNA, complete cds [Source:RefSeq mRNA;Acc:NM_059543]
WBGene00004421	14588.7	49498.7	-1.7625	9.913e-26	2.8935e-24	rpl-10	Protein RPL-10 (rpl-10) mRNA, complete cds [Source:RefSeq mRNA;Acc:NM_063306]
WBGene00012123	11.8503	40.1944	-1.7621	7.7679e-05	0.00025321	T28D6.3	Protein T28D6.3 (T28D6.3) mRNA, complete cds [Source:RefSeq mRNA;Acc:NM_067061]
WBGene00004469	12688.1	43015.4	-1.7614	1.2438e-25	3.6141e-24	rps-0	Protein RPS-0 (rps-0) mRNA, complete cds [Source:RefSeq mRNA;Acc:NM_065577]
WBGene00017279	5.47626	18.5599	-1.7609	0.0081934	0.017871	F09C12.8	Protein F09C12.8 (F09C12.8) mRNA, complete cds [Source:RefSeq mRNA;Acc:NM_062547]
WBGene00007959	196.04	664.257	-1.7606	3.2696e-19	5.5585e-18	C35C5.10	Protein C35C5.10, isoform b [Source:RefSeq mRNA;Acc:NM_001129643]
WBGene00001168	72089.8	244152	-1.7599	2.947e-24	7.6786e-23	eef-1A.1	Protein EEF-1A.1 (eef-1A.1) mRNA, complete cds [Source:RefSeq mRNA;Acc:NM_066119]
WBGene00011247	420.628	1424.6	-1.7599	5.2272e-22	1.1327e-20	mrpl-49	Protein MRPL-49 (mrpl-49) mRNA, complete cds [Source:RefSeq mRNA;Acc:NM_073778]
WBGene00021785	365.481	1237.46	-1.7595	1.5542e-21	3.2049e-20	Y51H7C.7	Protein Y51H7C.7 (Y51H7C.7) mRNA, complete cds [Source:RefSeq mRNA;Acc:NM_061564]
WBGene00004093	897.106	3036.49	-1.7591	5.2566e-09	3.1394e-08	ppw-1	Protein PPW-1, isoform a [Source:RefSeq mRNA;Acc:NM_170849]
WBGene00015920	2242.98	7587.84	-1.7583	1.1078e-24	2.9964e-23	C17G10.9	Eukaryotic translation initiation factor 3 subunit L [Source:UniProtKB/Swiss-Prot;Acc:Q95QW0]
WBGene00004417	12162.7	41118.2	-1.7573	1.7764e-25	5.092e-24	rpl-6	Protein RPL-6 (rpl-6) mRNA, complete cds [Source:RefSeq mRNA;Acc:NM_066183]
WBGene00011006	476.511	1609.78	-1.7563	1.3109e-17	1.9219e-16	ugt-47	Protein UGT-47 (ugt-47) mRNA, complete cds [Source:RefSeq mRNA;Acc:NM_073194]
WBGene00007000	2592.21	8750.15	-1.7551	8.7411e-25	2.3811e-23	tufm-1	Protein TUFM-1 (tufm-1) mRNA, complete cds [Source:RefSeq mRNA;Acc:NM_065222]
WBGene00010847	612.114	2064.47	-1.7539	6.8372e-23	1.6049e-21	M04B2.4	Protein M04B2.4 (M04B2.4) mRNA, complete cds [Source:RefSeq mRNA;Acc:NM_069770]
WBGene00013400	5.62976	18.9871	-1.7539	0.0091984	0.019865	Y62H9A.12	Protein Y62H9A.12 (Y62H9A.12) mRNA, complete cds [Source:RefSeq mRNA;Acc:NM_077592]
WBGene00015502	200.026	674.571	-1.7538	3.6827e-19	6.2332e-18	madf-7	Protein MADF-7 (madf-7) mRNA, complete cds [Source:RefSeq mRNA;Acc:NM_059326]
WBGene00004132	6588.06	22215.6	-1.7536	9.4919e-08	4.8066e-07	ifet-1	Protein IFET-1 (ifet-1) mRNA, complete cds [Source:RefSeq mRNA;Acc:NM_065508]
WBGene00004451	26.4409	89.1396	-1.7533	3.0286e-08	1.6411e-07	rpl-37	Protein RPL-37 (rpl-37) mRNA, complete cds [Source:RefSeq mRNA;Acc:NM_065326]
WBGene00004471	10395.8	34995.1	-1.7512	2.6528e-25	7.5255e-24	rps-2	Protein RPS-2 (rps-2) mRNA, complete cds [Source:RefSeq mRNA;Acc:NM_068921]
WBGene00001865	741.054	2486.47	-1.7464	2.8652e-05	0.00010062	him-6	Protein HIM-6 (him-6) mRNA, complete cds [Source:RefSeq mRNA;Acc:NM_069989]
WBGene00009035	5260.56	17649.8	-1.7464	3.9487e-09	2.3994e-08	F22B3.4	Protein F22B3.4 (F22B3.4) mRNA, complete cds [Source:RefSeq mRNA;Acc:NM_069755]
WBGene00004408	16507.6	55374.1	-1.7461	3.0655e-25	8.6708e-24	rla-0	Protein RLA-0 (rla-0) mRNA, complete cds [Source:RefSeq mRNA;Acc:NM_060365]
WBGene00007352	6883.33	23054.2	-1.7438	1.9731e-08	1.0952e-07	cdc-48.1	Protein CDC-48.1 (cdc-48.1) mRNA, complete cds [Source:RefSeq mRNA;Acc:NM_063872]
WBGene00002227	5.42622	18.1581	-1.7426	0.0075382	0.01657	klp-17	Protein KLP-17 (klp-17) mRNA, complete cds [Source:RefSeq mRNA;Acc:NM_064045]
WBGene00004476	10337.7	34576.3	-1.7419	6.7835e-19	1.1253e-17	rps-7	Protein RPS-7 (rps-7) mRNA, complete cds [Source:RefSeq mRNA;Acc:NM_060307]
WBGene00008688	1473.3	4921.83	-1.7401	2.3088e-23	5.6046e-22	F11A10.7	Protein F11A10.7 (F11A10.7) mRNA, complete cds [Source:RefSeq mRNA;Acc:NM_069890]
WBGene00008936	819.674	2732.02	-1.7368	6.8717e-23	1.611e-21	F18E2.1	Protein F18E2.1, isoform a [Source:RefSeq mRNA;Acc:NM_001269523]
WBGene00017132	999.855	3332.43	-1.7368	3.6725e-13	3.4676e-12	mel-47	Maternal effect lethal protein 47 [Source:UniProtKB/Swiss-Prot;Acc:Q09293]
WBGene00022610	635.612	2116.19	-1.7353	1.62e-16	2.1604e-15	ZC416.6	Protein ZC416.6 (ZC416.6) mRNA, complete cds [Source:RefSeq mRNA;Acc:NM_067984]
WBGene00015385	33.488	111.35	-1.7334	5.7531e-09	3.4178e-08	C03B8.2	Protein C03B8.2 (C03B8.2) mRNA, complete cds [Source:RefSeq mRNA;Acc:NM_066279]
WBGene00003957	274.902	913.058	-1.7318	3.5538e-20	6.572e-19	pcp-2	Protein PCP-2 (pcp-2) mRNA, complete cds [Source:RefSeq mRNA;Acc:NM_069198]
WBGene00004342	79.2478	263.188	-1.7317	8.7051e-14	8.8047e-13	rfs-1	RAD51-like protein 1 [Source:UniProtKB/Swiss-Prot;Acc:P34348]
WBGene00004425	11421.1	37912.7	-1.731	8.0284e-25	2.1932e-23	rpl-13	Protein RPL-13, isoform b (rpl-13) mRNA, complete cds [Source:RefSeq mRNA;Acc:NM_001025847]
WBGene00002077	6311	20945.8	-1.7307	1.0971e-06	4.82e-06	imb-3	Protein IMB-3 (imb-3) mRNA, complete cds [Source:RefSeq mRNA;Acc:NM_058314]
WBGene00011350	911.112	3023.63	-1.7306	7.9328e-07	3.5411e-06	perm-1	Protein PERM-1 (perm-1) mRNA, complete cds [Source:RefSeq mRNA;Acc:NM_063260]
WBGene00018443	62.2401	206.352	-1.7292	3.0795e-12	2.6258e-11	btb-7	Protein BTB-7 (btb-7) mRNA, complete cds [Source:RefSeq mRNA;Acc:NM_061652]
WBGene00011064	845.964	2801.12	-1.7273	8.2903e-23	1.9365e-21	R06C7.5	Protein R06C7.5, isoform a [Source:RefSeq mRNA;Acc:NM_059648]
WBGene00012858	700.003	2317.82	-1.7273	7.8032e-22	1.6664e-20	Y44F5A.1	Protein Y44F5A.1 (Y44F5A.1) mRNA, complete cds [Source:RefSeq mRNA;Acc:NM_065450]
WBGene00008874	3.98941	13.2046	-1.7268	0.025196	0.048989	F15H10.7	Protein F15H10.7 (F15H10.7) mRNA, complete cds [Source:RefSeq mRNA;Acc:NM_073273]
WBGene00001816	342.748	1134.11	-1.7263	1.023e-20	1.9856e-19	haf-6	Protein HAF-6 (haf-6) mRNA, complete cds [Source:RefSeq mRNA;Acc:NM_058427]
WBGene00003162	3575.4	11802.3	-1.7229	4.4263e-24	1.1394e-22	mdh-2	Protein MDH-2 (mdh-2) mRNA, complete cds [Source:RefSeq mRNA;Acc:NM_066056]
WBGene00013605	308.279	1016.78	-1.7217	7.0153e-19	1.1608e-17	Y95D11A.1	Protein Y95D11A.1 (Y95D11A.1) mRNA, complete cds [Source:RefSeq mRNA;Acc:NM_060451]
WBGene00020600	1123.23	3704.47	-1.7216	4.846e-23	1.1431e-21	T20B12.1	Protein T20B12.1 (T20B12.1) mRNA, complete cds [Source:RefSeq mRNA;Acc:NM_066235]
WBGene00022599	5449.82	17968.1	-1.7212	3.4575e-24	8.9723e-23	ZC395.10	Protein ZC395.10 (ZC395.10) mRNA, complete cds [Source:RefSeq mRNA;Acc:NM_065725]
WBGene00010055	2168.91	7149.68	-1.7209	1.3431e-23	3.3106e-22	F54D5.12	Protein F54D5.12 (F54D5.12) mRNA, complete cds [Source:RefSeq mRNA;Acc:NM_064064]
WBGene00019642	4.61412	15.2029	-1.7202	0.02095	0.041512	K11C4.1	Protein K11C4.1 (K11C4.1) mRNA, complete cds [Source:RefSeq mRNA;Acc:NM_072350]
WBGene00020498	1014.58	3339.11	-1.7186	6.8915e-15	7.8572e-14	T14B4.1	Protein T14B4.1 (T14B4.1) mRNA, complete cds [Source:RefSeq mRNA;Acc:NM_062974]
WBGene00013544	698.886	2295.89	-1.7159	2.0131e-20	3.7811e-19	Y75B8A.7	Protein Y75B8A.7 (Y75B8A.7) mRNA, complete cds [Source:RefSeq mRNA;Acc:NM_067179]
WBGene00004472	11282.8	37018.5	-1.7141	1.947e-24	5.143e-23	rps-3	Protein RPS-3 (rps-3) mRNA, complete cds [Source:RefSeq mRNA;Acc:NM_065948]
WBGene00019219	411.327	1349.03	-1.7136	6.7167e-21	1.3224e-19	H20J04.4	Protein H20J04.4, isoform a (H20J04.4) mRNA, complete cds [Source:RefSeq mRNA;Acc:NM_001047323]
WBGene00020068	1835.21	6014.48	-1.7125	6.3422e-11	4.7087e-10	cra-1	Protein CRA-1 (cra-1) mRNA, complete cds [Source:RefSeq mRNA;Acc:NM_066093]
WBGene00021345	79.8914	261.586	-1.7112	3.5392e-12	3.0019e-11	Y37B11A.3	Protein Y37B11A.3 (Y37B11A.3) mRNA, complete cds [Source:RefSeq mRNA;Acc:NM_065848]
WBGene00019878	51.1881	167.595	-1.7111	3.6008e-11	2.7478e-10	R05D3.3	Protein R05D3.3 (R05D3.3) mRNA, complete cds [Source:RefSeq mRNA;Acc:NM_066445]
WBGene00004413	14583.3	47678.3	-1.709	2.5707e-24	6.7439e-23	rpl-2	Protein RPL-2 (rpl-2) mRNA, complete cds [Source:RefSeq mRNA;Acc:NM_075539]
WBGene00022148	1172.37	3832.74	-1.709	4.5816e-18	6.9841e-17	Y71G12B.8	Protein Y71G12B.8 (Y71G12B.8) mRNA, complete cds [Source:RefSeq mRNA;Acc:NM_058490]
WBGene00020499	355.396	1161.47	-1.7085	2.2269e-20	4.1746e-19	T14B4.2	Protein T14B4.2 (T14B4.2) mRNA, complete cds [Source:RefSeq mRNA;Acc:NM_062973]
WBGene00004315	1442.82	4713.47	-1.7079	2.2992e-13	2.2299e-12	rbd-1	Protein RBD-1 (rbd-1) mRNA, complete cds [Source:RefSeq mRNA;Acc:NM_070031]
WBGene00004429	9748.96	31824.3	-1.7068	3.2797e-24	8.5223e-23	rpl-17	Protein RPL-17, isoform a (rpl-17) mRNA, complete cds [Source:RefSeq mRNA;Acc:NM_170799]
WBGene00015818	308.754	1007.43	-1.7062	8.8409e-20	1.5845e-18	C16A11.5	Protein C16A11.5 (C16A11.5) mRNA, complete cds [Source:RefSeq mRNA;Acc:NM_062342]
WBGene00004470	13653.5	44493.5	-1.7043	3.9065e-24	1.011e-22	rps-1	Protein RPS-1 (rps-1) mRNA, complete cds [Source:RefSeq mRNA;Acc:NM_065509]
WBGene00003785	2362.24	7697.59	-1.7042	6.2953e-10	4.1585e-09	nos-3	Protein NOS-3, isoform a (nos-3) mRNA, complete cds [Source:RefSeq mRNA;Acc:NM_063701]
WBGene00010904	1876.38	6111.28	-1.7035	0.00013688	0.00042772	ugt-62	Protein UGT-62 (ugt-62) mRNA, complete cds [Source:RefSeq mRNA;Acc:NM_065517]
WBGene00013894	1576.19	5131.3	-1.7029	2.1417e-12	1.8644e-11	ZC434.8	Protein ZC434.8 (ZC434.8) mRNA, complete cds [Source:RefSeq mRNA;Acc:NM_060313]
WBGene00001227	2196.36	7149.93	-1.7028	7.3228e-23	1.7147e-21	eif-3.D	Protein EIF-3.D (eif-3.D) mRNA, complete cds [Source:RefSeq mRNA;Acc:NM_066583]
WBGene00019134	8.14841	26.5161	-1.7023	0.0013151	0.0033998	F59H6.3	Protein F59H6.3 (F59H6.3) mRNA, complete cds [Source:RefSeq mRNA;Acc:NM_061751]
WBGene00013238	1865.77	6052.9	-1.6979	3.8593e-23	9.1824e-22	trap-4	Protein TRAP-4 (trap-4) mRNA, complete cds [Source:RefSeq mRNA;Acc:NM_067153]
WBGene00022791	667.164	2163.91	-1.6975	1.488e-07	7.3316e-07	ZK686.1	Protein ZK686.1 (ZK686.1) mRNA, complete cds [Source:RefSeq mRNA;Acc:NM_066292]
WBGene00020171	551.718	1789.14	-1.6973	5.2048e-19	8.6794e-18	T02H6.1	Protein T02H6.1, isoform a [Source:RefSeq mRNA;Acc:NM_061396]
WBGene00015191	276.883	897.686	-1.6969	4.4387e-19	7.4536e-18	B0432.10	Protein B0432.10 (B0432.10) mRNA, complete cds [Source:RefSeq mRNA;Acc:NM_061292]
WBGene00013895	189.963	615.765	-1.6967	3.5975e-18	5.5369e-17	ZC434.9	Protein ZC434.9, isoform e (ZC434.9) mRNA, complete cds [Source:RefSeq mRNA;Acc:NM_001264427]
WBGene00022394	593.456	1923.14	-1.6962	1.5712e-13	1.5548e-12	Y97E10AL.3	Protein Y97E10AL.3 (Y97E10AL.3) mRNA, complete cds [Source:RefSeq mRNA;Acc:NM_072652]
WBGene00000765	1053.56	3411.35	-1.6951	9.2689e-14	9.3483e-13	coq-5	Protein COQ-5 (coq-5) mRNA, complete cds [Source:RefSeq mRNA;Acc:NM_066303]
WBGene00000539	143.436	463.703	-1.6928	1.9078e-16	2.5249e-15	cln-3.1	Protein CLN-3.1, isoform b (cln-3.1) mRNA, complete cds [Source:RefSeq mRNA;Acc:NM_001269387]
WBGene00011408	958.391	3095.79	-1.6916	6.5391e-12	5.3682e-11	T04A8.6	Protein T04A8.6 (T04A8.6) mRNA, complete cds [Source:RefSeq mRNA;Acc:NM_065558]
WBGene00000206	3479.6	11237.3	-1.6913	2.7349e-23	6.6055e-22	asb-1	Protein ASB-1 (asb-1) mRNA, complete cds [Source:RefSeq mRNA;Acc:NM_065537]
WBGene00000093	265.729	857.551	-1.6903	8.2472e-19	1.3529e-17	agt-1	Protein AGT-1, isoform a [Source:RefSeq mRNA;Acc:NM_001047589]
WBGene00012486	5.61191	18.0998	-1.6894	0.0098793	0.021164	Y18D10A.21	Protein Y18D10A.21 (Y18D10A.21) mRNA, complete cds [Source:RefSeq mRNA;Acc:NM_060858]
WBGene00004487	8363.69	26950.5	-1.6881	9.2971e-24	2.3245e-22	rps-18	Protein RPS-18 (rps-18) mRNA, complete cds [Source:RefSeq mRNA;Acc:NM_070393]
WBGene00021420	1562.65	5034.61	-1.6879	1.4275e-22	3.2667e-21	trap-3	Protein TRAP-3 (trap-3) mRNA, complete cds [Source:RefSeq mRNA;Acc:NM_067797]
WBGene00004449	6473.11	20840.5	-1.6869	4.7535e-16	6.0813e-15	rpl-35	Protein RPL-35 (rpl-35) mRNA, complete cds [Source:RefSeq mRNA;Acc:NM_066301]
WBGene00004917	1710.86	5508.09	-1.6868	1.1872e-22	2.743e-21	snr-4	Protein SNR-4 (snr-4) mRNA, complete cds [Source:RefSeq mRNA;Acc:NM_073603]
WBGene00018305	464.069	1493.83	-1.6866	1.2102e-20	2.3279e-19	exos-8	Protein EXOS-8 (exos-8) mRNA, complete cds [Source:RefSeq mRNA;Acc:NM_062975]
WBGene00021613	536.537	1725.3	-1.6851	5.3827e-18	8.1729e-17	Y47A7.1	Protein Y47A7.1 (Y47A7.1) mRNA, complete cds [Source:RefSeq mRNA;Acc:NM_071994]
WBGene00016277	1058.29	3402.44	-1.6848	4.2589e-22	9.3234e-21	C30G12.6	Protein C30G12.6, isoform b (C30G12.6) mRNA, complete cds [Source:RefSeq mRNA;Acc:NM_063121]
WBGene00021276	988.25	3169.15	-1.6811	4.8296e-14	5.0335e-13	Y23H5B.5	Protein Y23H5B.5 (Y23H5B.5) mRNA, complete cds [Source:RefSeq mRNA;Acc:NM_058589]
WBGene00015326	1991.53	6381.57	-1.68	1.3423e-22	3.0865e-21	ivd-1	Protein IVD-1 (ivd-1) mRNA, complete cds [Source:RefSeq mRNA;Acc:NM_068319]
WBGene00013169	13.8781	44.4395	-1.679	8.8942e-05	0.00028685	Y53F4B.23	Protein Y53F4B.23 (Y53F4B.23) mRNA, complete cds [Source:RefSeq mRNA;Acc:NM_064708]
WBGene00018341	2077.1	6645.74	-1.6779	1.1489e-22	2.6577e-21	F42A10.5	Protein F42A10.5 (F42A10.5) mRNA, complete cds [Source:RefSeq mRNA;Acc:NM_065937]
WBGene00003829	1253.98	4011.26	-1.6775	1.2184e-11	9.7319e-11	nud-1	Protein NUD-1 (nud-1) mRNA, complete cds [Source:RefSeq mRNA;Acc:NM_067348]
WBGene00015413	1548.71	4952.24	-1.677	2.0876e-22	4.7099e-21	pdhb-1	Protein PDHB-1 (pdhb-1) mRNA, complete cds [Source:RefSeq mRNA;Acc:NM_067939]
WBGene00001430	154.581	494.266	-1.6769	1.8915e-13	1.8535e-12	fkb-5	Protein FKB-5, isoform b [Source:RefSeq mRNA;Acc:NM_058856]
WBGene00021739	79.6541	254.674	-1.6768	1.1122e-06	4.8828e-06	Y50D4A.5	Protein Y50D4A.5 (Y50D4A.5) mRNA, complete cds [Source:RefSeq mRNA;Acc:NM_001029081]
WBGene00004488	5522.49	17644.4	-1.6758	2.4476e-23	5.9265e-22	rps-19	Protein RPS-19 (rps-19) mRNA, complete cds [Source:RefSeq mRNA;Acc:NM_060154]
WBGene00023490	12.5931	40.2313	-1.6757	0.00020784	0.00062847	F36A2.14	Protein F36A2.14 (F36A2.14) mRNA, complete cds [Source:RefSeq mRNA;Acc:NM_001026280]
WBGene00020690	4.09124	13.0583	-1.6744	0.025244	0.049074	T22E5.1	Protein T22E5.1, isoform a [Source:RefSeq mRNA;Acc:NM_001047824]
WBGene00022222	38.2197	121.775	-1.6718	6.6747e-09	3.9264e-08	Y73B3A.21	Protein Y73B3A.21 (Y73B3A.21) mRNA, complete cds [Source:RefSeq mRNA;Acc:NM_075681]
WBGene00022638	6.50806	20.7293	-1.6714	0.01387	0.02877	scl-27	Protein SCL-27 (scl-27) mRNA, complete cds [Source:RefSeq mRNA;Acc:NM_070788]
WBGene00013129	580.264	1847.46	-1.6708	1.5699e-19	2.7445e-18	Y52B11A.10	Protein Y52B11A.10 (Y52B11A.10) mRNA, complete cds [Source:RefSeq mRNA;Acc:NM_060460]
WBGene00004433	7792.88	24803.8	-1.6703	4.4298e-19	7.4452e-18	rpl-21	Protein RPL-21 (rpl-21) mRNA, complete cds [Source:RefSeq mRNA;Acc:NM_066373]
WBGene00004702	1034.36	3287.11	-1.6681	1.0562e-21	2.2234e-20	rsp-5	Protein RSP-5, isoform a [Source:RefSeq mRNA;Acc:NM_062906]
WBGene00017759	1849.29	5875.81	-1.6678	2.2541e-22	5.0616e-21	sucl-2	Protein SUCL-2 (sucl-2) mRNA, complete cds [Source:RefSeq mRNA;Acc:NM_064887]
WBGene00009993	1862.69	5917.43	-1.6676	2.158e-22	4.8574e-21	F53F4.11	Protein F53F4.11 (F53F4.11) mRNA, complete cds [Source:RefSeq mRNA;Acc:NM_073974]
WBGene00044318	494.873	1571.92	-1.6674	5.2601e-09	3.1405e-08	tag-267	Protein TAG-267 (tag-267) mRNA, complete cds [Source:RefSeq mRNA;Acc:NM_064827]
WBGene00016652	1207.6	3834.45	-1.6669	8.4312e-22	1.7945e-20	got-2.1	Protein GOT-2.1 (got-2.1) mRNA, complete cds [Source:RefSeq mRNA;Acc:NM_059012]
WBGene00022470	508.19	1613.68	-1.6669	1.9814e-20	3.7253e-19	mrpl-19	Protein MRPL-19 (mrpl-19) mRNA, complete cds [Source:RefSeq mRNA;Acc:NM_058980]
WBGene00018961	262.942	834.61	-1.6664	6.7065e-16	8.4501e-15	mrps-16	Protein MRPS-16 (mrps-16) mRNA, complete cds [Source:RefSeq mRNA;Acc:NM_001027036]
WBGene00007578	614.842	1949.47	-1.6648	0.0016418	0.0041612	C14B1.7	Protein C14B1.7, isoform a (C14B1.7) mRNA, complete cds [Source:RefSeq mRNA;Acc:NM_001267948]
WBGene00044758	235.101	745.439	-1.6648	8.0486e-18	1.204e-16	Y37H2A.12	Protein Y37H2A.12, isoform a (Y37H2A.12) mRNA, complete cds [Source:RefSeq mRNA;Acc:NM_001269858]
WBGene00004475	10235.2	32433.9	-1.664	3.6648e-23	8.7412e-22	rps-6	Protein RPS-6, isoform a [Source:RefSeq mRNA;Acc:NM_061034]
WBGene00000671	178.628	565.973	-1.6638	8.3199e-17	1.1388e-15	col-96	Protein COL-96 (col-96) mRNA, complete cds [Source:RefSeq mRNA;Acc:NM_181982]
WBGene00012664	2855.33	9044.58	-1.6634	1.3712e-22	3.1491e-21	Y39B6A.1	Protein Y39B6A.1 (Y39B6A.1) mRNA, complete cds [Source:RefSeq mRNA;Acc:NM_171608]
WBGene00001031	1747.16	5533.8	-1.6633	3.651e-22	8.0292e-21	dnj-13	Protein DNJ-13 (dnj-13) mRNA, complete cds [Source:RefSeq mRNA;Acc:NM_064067]
WBGene00004426	7299.43	23108.9	-1.6626	5.7253e-23	1.3472e-21	rpl-14	Protein RPL-14 (rpl-14) mRNA, complete cds [Source:RefSeq mRNA;Acc:NM_060175]
WBGene00007859	629.703	1993.25	-1.6624	6.7469e-21	1.327e-19	mrps-31	Protein MRPS-31 (mrps-31) mRNA, complete cds [Source:RefSeq mRNA;Acc:NM_065335]
WBGene00018207	51.7104	163.506	-1.6608	2.2473e-10	1.5638e-09	F39G3.2	Protein F39G3.2 (F39G3.2) mRNA, complete cds [Source:RefSeq mRNA;Acc:NM_071872]
WBGene00001427	2027.63	6401.77	-1.6587	2.5782e-22	5.7423e-21	fkb-2	Protein FKB-2 (fkb-2) mRNA, complete cds [Source:RefSeq mRNA;Acc:NM_001026551]
WBGene00013804	304.813	962.397	-1.6587	9.6455e-19	1.5716e-17	Y116A8C.27	Protein Y116A8C.27, isoform a [Source:RefSeq mRNA;Acc:NM_001268991]
WBGene00000502	906.438	2861.36	-1.6584	3.0668e-21	6.1778e-20	chp-1	Protein CHP-1 (chp-1) mRNA, complete cds [Source:RefSeq mRNA;Acc:NM_059118]
WBGene00015106	7.04885	22.2457	-1.6581	0.0071276	0.015769	B0280.11	Protein B0280.11 (B0280.11) mRNA, complete cds [Source:RefSeq mRNA;Acc:NM_066159]
WBGene00016392	1670.79	5272.67	-1.658	9.9813e-16	1.2405e-14	sdha-2	Protein SDHA-2 (sdha-2) mRNA, complete cds [Source:RefSeq mRNA;Acc:NM_060397]
WBGene00000008	5.46023	17.2219	-1.6572	0.011142	0.023608	aat-7	Protein AAT-7 (aat-7) mRNA, complete cds [Source:RefSeq mRNA;Acc:NM_061559]
WBGene00008458	335.535	1057.82	-1.6566	5.0832e-11	3.8168e-10	E02H1.6	Protein E02H1.6 (E02H1.6) mRNA, complete cds [Source:RefSeq mRNA;Acc:NM_063664]
WBGene00020216	1143.29	3601.16	-1.6553	1.1306e-21	2.3773e-20	trap-2	Protein TRAP-2 (trap-2) mRNA, complete cds [Source:RefSeq mRNA;Acc:NM_075749]
WBGene00016524	346.888	1092.11	-1.6546	4.0233e-19	6.7918e-18	C39B5.6	Protein C39B5.6 (C39B5.6) mRNA, complete cds [Source:RefSeq mRNA;Acc:NM_065109]
WBGene00017635	48.1264	151.375	-1.6532	7.7343e-10	5.0604e-09	F20D6.5	Protein F20D6.5 (F20D6.5) mRNA, complete cds [Source:RefSeq mRNA;Acc:NM_072703]
WBGene00021747	41.8702	131.687	-1.6531	0.0052363	0.011938	Y50D4C.2	Protein Y50D4C.2 (Y50D4C.2) mRNA, complete cds [Source:RefSeq mRNA;Acc:NM_070956]
WBGene00019105	38.2374	120.181	-1.6522	9.8598e-09	5.6884e-08	asp-8	Protein ASP-8 (asp-8) mRNA, complete cds [Source:RefSeq mRNA;Acc:NM_071424]
WBGene00011591	46.8767	147.331	-1.6521	7.8539e-10	5.1334e-09	T07F10.5	Protein T07F10.5 (T07F10.5) mRNA, complete cds [Source:RefSeq mRNA;Acc:NM_073820]
WBGene00012657	51.3551	161.402	-1.6521	3.1363e-10	2.1465e-09	Y39A1A.20	Protein Y39A1A.20 (Y39A1A.20) mRNA, complete cds [Source:RefSeq mRNA;Acc:NM_066956]
WBGene00021791	35.5813	111.786	-1.6516	4.8447e-07	2.2356e-06	Y51H7C.13	Protein Y51H7C.13 (Y51H7C.13) mRNA, complete cds [Source:RefSeq mRNA;Acc:NM_061575]
WBGene00185048	136.621	429.139	-1.6513	6.9634e-13	6.3893e-12	urm-1	Protein URM-1 (urm-1) mRNA, complete cds [Source:RefSeq mRNA;Acc:NM_001268151]
WBGene00009329	563.493	1769.17	-1.6506	1.1854e-12	1.0598e-11	F32D8.4	Protein F32D8.4 (F32D8.4) mRNA, complete cds [Source:RefSeq mRNA;Acc:NM_073374]
WBGene00018890	1654.16	5181.85	-1.6474	9.0443e-22	1.9207e-20	F55F8.2	Protein F55F8.2, isoform a [Source:RefSeq mRNA;Acc:NM_059251]
WBGene00015463	1331.62	4165.87	-1.6454	2.9567e-21	5.9685e-20	hpo-9	Protein HPO-9 (hpo-9) mRNA, complete cds [Source:RefSeq mRNA;Acc:NM_072438]
WBGene00009123	408.351	1277.17	-1.6451	2.4633e-19	4.2215e-18	F25H2.12	Protein F25H2.12, isoform a [Source:RefSeq mRNA;Acc:NM_060367]
WBGene00022491	455.156	1419.54	-1.641	1.5119e-19	2.6531e-18	Y119D3B.14	Protein Y119D3B.14 (Y119D3B.14) mRNA, complete cds [Source:RefSeq mRNA;Acc:NM_064944]
WBGene00021715	416.299	1297.81	-1.6404	2.7546e-19	4.6997e-18	Y49F6B.2	Protein Y49F6B.2 (Y49F6B.2) mRNA, complete cds [Source:RefSeq mRNA;Acc:NM_062162]
WBGene00000887	511.434	1592.46	-1.6386	9.5771e-20	1.7101e-18	cyn-11	Protein CYN-11 (cyn-11) mRNA, complete cds [Source:RefSeq mRNA;Acc:NM_063454]
WBGene00008333	76.3085	237.555	-1.6383	5.9198e-06	2.3216e-05	C55A6.4	Protein C55A6.4 (C55A6.4) mRNA, complete cds [Source:RefSeq mRNA;Acc:NM_073521]
WBGene00013192	5.105	15.89	-1.6381	0.018357	0.03697	Y54E2A.7	Protein Y54E2A.7 (Y54E2A.7) mRNA, complete cds [Source:RefSeq mRNA;Acc:NM_064662]
WBGene00015348	23.2613	72.3877	-1.6378	0.00041479	0.0011842	C02F5.5	Protein C02F5.5 (C02F5.5) mRNA, complete cds [Source:RefSeq mRNA;Acc:NM_066401]
WBGene00019796	20.3862	63.3971	-1.6368	0.014017	0.029041	M151.4	Protein M151.4 (M151.4) mRNA, complete cds [Source:RefSeq mRNA;Acc:NM_062197]
WBGene00017874	1114.04	3464.25	-1.6367	3.436e-21	6.8997e-20	acdh-9	Protein ACDH-9 (acdh-9) mRNA, complete cds [Source:RefSeq mRNA;Acc:NM_061431]
WBGene00001337	3661.48	11380.6	-1.6361	1.2244e-11	9.7751e-11	ears-1	Protein EARS-1 (ears-1) mRNA, complete cds [Source:RefSeq mRNA;Acc:NM_060310]
WBGene00021261	6.54194	20.3305	-1.6359	0.0069071	0.015332	Y22D7AR.7	Protein Y22D7AR.7 (Y22D7AR.7) mRNA, complete cds [Source:RefSeq mRNA;Acc:NM_065043]
WBGene00013550	396.64	1232.6	-1.6358	4.237e-19	7.1338e-18	Y75B8A.14	Protein Y75B8A.14 (Y75B8A.14) mRNA, complete cds [Source:RefSeq mRNA;Acc:NM_067186]
WBGene00012130	271.902	844.778	-1.6355	2.8825e-11	2.2165e-10	T28F3.4	Protein T28F3.4, isoform a [Source:RefSeq mRNA;Acc:NM_070670]
WBGene00004698	1890.57	5869.93	-1.6345	1.476e-21	3.0502e-20	rsp-1	Protein RSP-1, isoform a [Source:RefSeq mRNA;Acc:NM_064041]
WBGene00044616	5.96714	18.5254	-1.6344	0.010507	0.022383	M01A12.4	Protein M01A12.4 (M01A12.4) mRNA, complete cds [Source:RefSeq mRNA;Acc:NM_001037889]
WBGene00004492	11783.7	36575.6	-1.6341	1.8811e-22	4.2618e-21	rps-23	Protein RPS-23 (rps-23) mRNA, complete cds [Source:RefSeq mRNA;Acc:NM_069964]
WBGene00000776	11874.2	36851.7	-1.6339	3.3833e-22	7.4663e-21	cpl-1	Protein CPL-1, isoform a [Source:RefSeq mRNA;Acc:NM_001269789]
WBGene00000499	180.245	559.201	-1.6334	4.1423e-06	1.6699e-05	chk-2	Protein CHK-2 (chk-2) mRNA, complete cds [Source:RefSeq mRNA;Acc:NM_001029100]
WBGene00014165	3025.58	9386.13	-1.6333	9.0698e-22	1.924e-20	puf-12	Protein PUF-12 (puf-12) mRNA, complete cds [Source:RefSeq mRNA;Acc:NM_063777]
WBGene00012978	1189.42	3683.79	-1.6309	8.2635e-11	6.0484e-10	Y48B6A.1	Protein Y48B6A.1 (Y48B6A.1) mRNA, complete cds [Source:RefSeq mRNA;Acc:NM_064555]
WBGene00019498	245.075	758.572	-1.6301	2.1868e-17	3.1319e-16	K07E8.7	Protein K07E8.7 (K07E8.7) mRNA, complete cds [Source:RefSeq mRNA;Acc:NM_061377]
WBGene00020097	6701.56	20738.5	-1.6297	1.7668e-11	1.388e-10	larp-1	Protein LARP-1, isoform a (larp-1) mRNA, complete cds [Source:RefSeq mRNA;Acc:NM_001047402]
WBGene00002059	2271.45	7025.61	-1.629	1.2353e-21	2.589e-20	ife-1	Protein IFE-1, isoform b (ife-1) mRNA, complete cds [Source:RefSeq mRNA;Acc:NM_001268268]
WBGene00016460	273.673	846.337	-1.6288	1.2153e-17	1.7845e-16	C35E7.8	Protein C35E7.8 (C35E7.8) mRNA, complete cds [Source:RefSeq mRNA;Acc:NM_060424]
WBGene00017259	5.83136	18.0172	-1.6275	0.014116	0.029226	F08F1.9	Protein F08F1.9 (F08F1.9) mRNA, complete cds [Source:RefSeq mRNA;Acc:NM_077024]
WBGene00004494	10531	32536.4	-1.6274	3.0369e-22	6.725e-21	rps-25	Protein RPS-25 (rps-25) mRNA, complete cds [Source:RefSeq mRNA;Acc:NM_068494]
WBGene00017319	597.446	1844.04	-1.626	6.9966e-20	1.2646e-18	mrps-9	Protein MRPS-9 (mrps-9) mRNA, complete cds [Source:RefSeq mRNA;Acc:NM_066414]
WBGene00011919	8.46957	26.1365	-1.6257	0.017211	0.034881	T22C1.9	Protein T22C1.9 (T22C1.9) mRNA, complete cds [Source:RefSeq mRNA;Acc:NM_059794]
WBGene00013880	769.37	2374.1	-1.6256	2.9978e-20	5.5652e-19	mppb-1	Protein MPPB-1 (mppb-1) mRNA, complete cds [Source:RefSeq mRNA;Acc:NM_069175]
WBGene00004422	13113.7	40438.1	-1.6246	5.055e-22	1.0979e-20	rpl-11.1	Protein RPL-11.1 (rpl-11.1) mRNA, complete cds [Source:RefSeq mRNA;Acc:NM_071607]
WBGene00003119	853.17	2628.26	-1.6232	1.6672e-20	3.1624e-19	mac-1	Protein MAC-1 (mac-1) mRNA, complete cds [Source:RefSeq mRNA;Acc:NM_064413]
WBGene00000423	607.478	1871.11	-1.623	1.4446e-08	8.1573e-08	ced-9	Protein CED-9 (ced-9) mRNA, complete cds [Source:RefSeq mRNA;Acc:NM_066883]
WBGene00020273	617.805	1902.86	-1.6229	1.0214e-19	1.817e-18	T05H4.10	Protein T05H4.10 (T05H4.10) mRNA, complete cds [Source:RefSeq mRNA;Acc:NM_072228]
WBGene00016653	3568.14	10986.4	-1.6225	1.0405e-21	2.1975e-20	C44E4.4	Protein C44E4.4 (C44E4.4) mRNA, complete cds [Source:RefSeq mRNA;Acc:NM_059010]
WBGene00194998	35.9566	110.661	-1.6218	2.2243e-05	7.9403e-05	C16C4.18	Protein C16C4.18 (C16C4.18) mRNA, complete cds [Source:RefSeq mRNA;Acc:NM_001267111]
WBGene00013727	153.169	471.233	-1.6213	2.4668e-15	2.9492e-14	Y111B2A.1	Protein Y111B2A.1 (Y111B2A.1) mRNA, complete cds [Source:RefSeq mRNA;Acc:NM_067230]
WBGene00206386	47.4494	145.948	-1.621	2.3491e-09	1.4579e-08	K10C2.12	Protein K10C2.12 (K10C2.12) mRNA, complete cds [Source:RefSeq mRNA;Acc:NM_001270113]
WBGene00003507	611.038	1878.15	-1.62	1.2521e-19	2.215e-18	mut-14	Protein MUT-14 (mut-14) mRNA, complete cds [Source:RefSeq mRNA;Acc:NM_072089]
WBGene00004374	7932.46	24370	-1.6193	1.9838e-05	7.1417e-05	rme-2	Protein RME-2 (rme-2) mRNA, complete cds [Source:RefSeq mRNA;Acc:NM_068414]
WBGene00017916	292.944	899.839	-1.619	1.0409e-17	1.5379e-16	F29A7.6	Protein F29A7.6 (F29A7.6) mRNA, complete cds [Source:RefSeq mRNA;Acc:NM_061948]
WBGene00020502	34.5514	106.096	-1.6186	7.3217e-08	3.7643e-07	T14B4.8	Protein T14B4.8 (T14B4.8) mRNA, complete cds [Source:RefSeq mRNA;Acc:NM_062969]
WBGene00000767	1009.28	3098.6	-1.6183	1.5984e-15	1.9413e-14	coq-8	Protein COQ-8 (coq-8) mRNA, complete cds [Source:RefSeq mRNA;Acc:NM_065613]
WBGene00011109	775.896	2381.55	-1.618	0.00065822	0.00181	R07E5.1	Protein R07E5.1 (R07E5.1) mRNA, complete cds [Source:RefSeq mRNA;Acc:NM_065492]
WBGene00014111	557.37	1708.9	-1.6164	1.8416e-19	3.1989e-18	rpc-25	Protein RPC-25 (rpc-25) mRNA, complete cds [Source:RefSeq mRNA;Acc:NM_073224]
WBGene00015731	121.044	370.874	-1.6154	4.3021e-05	0.00014613	C13B7.6	Protein C13B7.6 (C13B7.6) mRNA, complete cds [Source:RefSeq mRNA;Acc:NM_071263]
WBGene00022021	1496.56	4584.57	-1.6151	4.7409e-07	2.1918e-06	Y61A9LA.10	Protein Y61A9LA.10 (Y61A9LA.10) mRNA, complete cds [Source:RefSeq mRNA;Acc:NM_071844]
WBGene00021207	10.5653	32.3582	-1.6148	0.00087653	0.0023539	Y18H1A.1	Protein Y18H1A.1 (Y18H1A.1) mRNA, complete cds [Source:RefSeq mRNA;Acc:NM_058368]
WBGene00021560	310.376	950.375	-1.6145	2.0632e-12	1.7985e-11	coh-4	Protein COH-4 (coh-4) mRNA, complete cds [Source:RefSeq mRNA;Acc:NM_071760]
WBGene00000259	560.095	1714.7	-1.6142	2.5755e-19	4.406e-18	bpl-1	Protein BPL-1, isoform a [Source:RefSeq mRNA;Acc:NM_062856]
WBGene00012074	103.352	316.362	-1.614	5.1133e-05	0.00017173	T27A8.2	Protein T27A8.2 (T27A8.2) mRNA, complete cds [Source:RefSeq mRNA;Acc:NM_078225]
WBGene00003580	162.84	498.366	-1.6137	3.1695e-10	2.1669e-09	ndx-3	Protein NDX-3 (ndx-3) mRNA, complete cds [Source:RefSeq mRNA;Acc:NM_062511]
WBGene00013967	522.572	1597.97	-1.6125	3.3495e-19	5.6864e-18	ZK287.7	Protein ZK287.7 (ZK287.7) mRNA, complete cds [Source:RefSeq mRNA;Acc:NM_073097]
WBGene00016899	8.13056	24.8544	-1.6121	0.0040959	0.0095848	C53C11.1	Protein C53C11.1 (C53C11.1) mRNA, complete cds [Source:RefSeq mRNA;Acc:NM_078411]
WBGene00021857	2718.65	8309.85	-1.6119	6.1149e-09	3.6137e-08	iffb-1	Protein IFFB-1 (iffb-1) mRNA, complete cds [Source:RefSeq mRNA;Acc:NM_065135]
WBGene00004477	16336	49922	-1.6116	5.8298e-22	1.2548e-20	rps-8	Protein RPS-8 (rps-8) mRNA, complete cds [Source:RefSeq mRNA;Acc:NM_068766]
WBGene00008172	377.137	1151.9	-1.6109	4.1048e-18	6.2873e-17	C48B4.9	Protein C48B4.9 (C48B4.9) mRNA, complete cds [Source:RefSeq mRNA;Acc:NM_066711]
WBGene00007122	954.293	2913.29	-1.6101	2.7371e-20	5.0911e-19	B0250.5	Protein B0250.5 (B0250.5) mRNA, complete cds [Source:RefSeq mRNA;Acc:NM_075542]
WBGene00011340	79.5846	242.948	-1.6101	1.1786e-05	4.4034e-05	ugt-30	Protein UGT-30 (ugt-30) mRNA, complete cds [Source:RefSeq mRNA;Acc:NM_074328]
WBGene00008354	196.242	598.65	-1.6091	3.5104e-16	4.5454e-15	gcsh-1	Protein GCSH-1 (gcsh-1) mRNA, complete cds [Source:RefSeq mRNA;Acc:NM_078013]
WBGene00004435	10136.4	30892.1	-1.6077	8.3262e-22	1.7741e-20	rpl-23	Protein RPL-23 (rpl-23) mRNA, complete cds [Source:RefSeq mRNA;Acc:NM_065830]
WBGene00004441	11615.2	35390.7	-1.6074	9.2717e-22	1.9647e-20	rpl-27	Protein RPL-27 (rpl-27) mRNA, complete cds [Source:RefSeq mRNA;Acc:NM_058504]
WBGene00006359	646.532	1969.8	-1.6073	1.3054e-06	5.6798e-06	swp-1	Protein SWP-1, isoform d [Source:RefSeq mRNA;Acc:NM_001025951]
WBGene00019587	31.8475	96.96	-1.6062	2.3451e-07	1.1285e-06	K09F6.4	Protein K09F6.4 [Source:UniProtKB/TrEMBL;Acc:O16729]
WBGene00010812	318.259	968.461	-1.6055	1.0773e-14	1.2039e-13	mrpl-35	Protein MRPL-35 (mrpl-35) mRNA, complete cds [Source:RefSeq mRNA;Acc:NM_065323]
WBGene00004446	6790.9	20649.3	-1.6044	1.4742e-21	3.0496e-20	rpl-32	Protein RPL-32, isoform a [Source:RefSeq mRNA;Acc:NM_001267265]
WBGene00004450	3824.31	11626.3	-1.6041	1.5087e-20	2.8759e-19	rpl-36	Protein RPL-36 (rpl-36) mRNA, complete cds [Source:RefSeq mRNA;Acc:NM_066172]
WBGene00020868	1571.09	4775.01	-1.6037	1.0311e-20	1.9994e-19	eif-1	Protein EIF-1 (eif-1) mRNA, complete cds [Source:RefSeq mRNA;Acc:NM_001267167]
WBGene00006613	1043.06	3169.66	-1.6035	3.5871e-20	6.6271e-19	trm-1	Protein TRM-1 (trm-1) mRNA, complete cds [Source:RefSeq mRNA;Acc:NM_074112]
WBGene00006463	1491.29	4528.55	-1.6025	1.1882e-20	2.2902e-19	nduf-2.2	Protein NDUF-2.2 (nduf-2.2) mRNA, complete cds [Source:RefSeq mRNA;Acc:NM_066022]
WBGene00022235	7721.66	23435.5	-1.6017	1.905e-21	3.9031e-20	sqd-1	Protein SQD-1, isoform b (sqd-1) mRNA, complete cds [Source:RefSeq mRNA;Acc:NM_001028403]
WBGene00019140	92.2438	279.611	-1.5999	2.5738e-12	2.2164e-11	bath-3	Protein BATH-3 (bath-3) mRNA, complete cds [Source:RefSeq mRNA;Acc:NM_061756]
WBGene00012633	12.4248	37.6464	-1.5993	0.00040406	0.0011554	Y38H6C.21	Protein Y38H6C.21 (Y38H6C.21) mRNA, complete cds [Source:RefSeq mRNA;Acc:NM_075563]
WBGene00022042	6090.83	18452.4	-1.5991	2.0637e-21	4.2192e-20	icd-2	Protein ICD-2, isoform a (icd-2) mRNA, complete cds [Source:RefSeq mRNA;Acc:NM_058348]
WBGene00003026	3628.64	10985.4	-1.5981	0.00023996	0.00071734	lin-41	Protein LIN-41, isoform b (lin-41) mRNA, complete cds [Source:RefSeq mRNA;Acc:NM_001025828]
WBGene00019247	1494.11	4521.11	-1.5974	7.3745e-09	4.3182e-08	syp-4	Protein SYP-4 (syp-4) mRNA, complete cds [Source:RefSeq mRNA;Acc:NM_059559]
WBGene00016388	8.08052	24.4472	-1.5971	0.0038329	0.0090276	C34B2.3	Protein C34B2.3 (C34B2.3) mRNA, complete cds [Source:RefSeq mRNA;Acc:NM_060393]
WBGene00009701	1807.57	5467.67	-1.5969	3.3067e-13	3.1439e-12	egg-3	Protein EGG-3 (egg-3) mRNA, complete cds [Source:RefSeq mRNA;Acc:NM_063940]
WBGene00011915	155.363	469.928	-1.5968	1.0451e-14	1.1699e-13	T22C1.4	Protein T22C1.4 (T22C1.4) mRNA, complete cds [Source:RefSeq mRNA;Acc:NM_059789]
WBGene00001234	987.694	2986.74	-1.5964	4.7117e-20	8.6053e-19	eif-6	Protein EIF-6 (eif-6) mRNA, complete cds [Source:RefSeq mRNA;Acc:NM_060871]
WBGene00013447	316.938	958.157	-1.5961	1.1594e-11	9.2716e-11	nars-2	Protein NARS-2 (nars-2) mRNA, complete cds [Source:RefSeq mRNA;Acc:NM_067077]
WBGene00017718	124.94	377.725	-1.5961	3.4599e-08	1.8585e-07	F22F4.5	Protein F22F4.5 (F22F4.5) mRNA, complete cds [Source:RefSeq mRNA;Acc:NM_001029428]
WBGene00017765	1263.25	3817.96	-1.5957	2.5962e-20	4.8384e-19	gcst-1	Protein GCST-1 (gcst-1) mRNA, complete cds [Source:RefSeq mRNA;Acc:NM_072101]
WBGene00012652	804.268	2429.71	-1.595	2.7464e-15	3.2592e-14	Y39A1A.14	Protein Y39A1A.14 (Y39A1A.14) mRNA, complete cds [Source:RefSeq mRNA;Acc:NM_066948]
WBGene00021351	2896.71	8743.86	-1.5939	6.0913e-21	1.2055e-19	Y37E3.10	Protein Y37E3.10 (Y37E3.10) mRNA, complete cds [Source:RefSeq mRNA;Acc:NM_058529]
WBGene00004479	5489.77	16560.3	-1.5929	5.1633e-21	1.0271e-19	rps-10	Protein RPS-10 (rps-10) mRNA, complete cds [Source:RefSeq mRNA;Acc:NM_058997]
WBGene00044323	138.379	417.069	-1.5917	2.0933e-14	2.2667e-13	tag-281	Protein TAG-281 (tag-281) mRNA, complete cds [Source:RefSeq mRNA;Acc:NM_064251]
WBGene00001000	1234.33	3720.06	-1.5916	1.1553e-08	6.5919e-08	dim-1	Protein DIM-1, isoform a [Source:RefSeq mRNA;Acc:NM_001029249]
WBGene00004439	5536.13	16685.5	-1.5916	3.2753e-11	2.5084e-10	rpl-25.2	Protein RPL-25.2 (rpl-25.2) mRNA, complete cds [Source:RefSeq mRNA;Acc:NM_059862]
WBGene00006897	23.5151	70.7331	-1.5888	3.3324e-06	1.3611e-05	ver-4	Protein VER-4 (ver-4) mRNA, complete cds [Source:RefSeq mRNA;Acc:NM_077434]
WBGene00001027	827.874	2489.49	-1.5884	1.391e-19	2.4473e-18	dnj-9	Protein DNJ-9 (dnj-9) mRNA, complete cds [Source:RefSeq mRNA;Acc:NM_062471]
WBGene00021014	405.418	1219.08	-1.5883	5.4676e-18	8.2887e-17	W03G9.2	Protein W03G9.2 (W03G9.2) mRNA, complete cds [Source:RefSeq mRNA;Acc:NM_059087]
WBGene00019168	2253.99	6772.77	-1.5873	4.6102e-05	0.00015598	H06I04.3	Protein H06I04.3, isoform c [Source:RefSeq mRNA;Acc:NM_001027464]
WBGene00021645	281.466	845.736	-1.5872	2.3266e-17	3.3247e-16	Y47G6A.19	Protein Y47G6A.19, isoform c [Source:RefSeq mRNA;Acc:NM_001129067]
WBGene00010905	555.072	1666.98	-1.5865	1.0949e-18	1.7765e-17	mrps-34	Protein MRPS-34 (mrps-34) mRNA, complete cds [Source:RefSeq mRNA;Acc:NM_065518]
WBGene00017928	362.302	1086.29	-1.5841	1.1592e-07	5.8025e-07	tut-1	Protein TUT-1 (tut-1) mRNA, complete cds [Source:RefSeq mRNA;Acc:NM_067464]
WBGene00004480	7323.2	21931.2	-1.5824	3.8586e-21	7.7241e-20	rps-11	Protein RPS-11 (rps-11) mRNA, complete cds [Source:RefSeq mRNA;Acc:NM_069785]
WBGene00014209	558.996	1673.51	-1.582	6.8122e-13	6.2665e-12	ZK1067.3	Protein ZK1067.3 (ZK1067.3) mRNA, complete cds [Source:RefSeq mRNA;Acc:NM_063564]
WBGene00004978	1544.44	4621.31	-1.5812	3.6063e-20	6.6562e-19	spg-7	Protein SPG-7 (spg-7) mRNA, complete cds [Source:RefSeq mRNA;Acc:NM_058764]
WBGene00018159	243.961	729.896	-1.581	1.8475e-16	2.4468e-15	F37F2.2	Protein F37F2.2 (F37F2.2) mRNA, complete cds [Source:RefSeq mRNA;Acc:NM_058454]
WBGene00004383	988.752	2956.82	-1.5804	2.1491e-19	3.7062e-18	rnh-2	Protein RNH-2 (rnh-2) mRNA, complete cds [Source:RefSeq mRNA;Acc:NM_063395]
WBGene00007305	8.35013	24.9487	-1.5791	0.0043757	0.010177	C04G2.2	Protein C04G2.2 (C04G2.2) mRNA, complete cds [Source:RefSeq mRNA;Acc:NM_069431]
WBGene00012457	72.9086	217.834	-1.5791	7.2907e-06	2.8137e-05	acbp-6	Protein ACBP-6 (acbp-6) mRNA, complete cds [Source:RefSeq mRNA;Acc:NM_064151]
WBGene00004486	7948.06	23744	-1.5789	6.9581e-21	1.3672e-19	rps-17	Protein RPS-17 (rps-17) mRNA, complete cds [Source:RefSeq mRNA;Acc:NM_059394]
WBGene00006964	1302.9	3891.97	-1.5788	7.3748e-10	4.8351e-09	xrn-2	Protein XRN-2 (xrn-2) mRNA, complete cds [Source:RefSeq mRNA;Acc:NM_064557]
WBGene00012210	235.304	702.535	-1.578	3.3526e-16	4.3441e-15	W02D9.4	Protein W02D9.4 (W02D9.4) mRNA, complete cds [Source:RefSeq mRNA;Acc:NM_060778]
WBGene00007488	410.988	1226.06	-1.5769	6.9831e-18	1.0478e-16	dph-2	Protein DPH-2, isoform a [Source:RefSeq mRNA;Acc:NM_001267328]
WBGene00019013	382.329	1138.84	-1.5747	1.5813e-17	2.2939e-16	F57C9.7	Protein F57C9.7 (F57C9.7) mRNA, complete cds [Source:RefSeq mRNA;Acc:NM_059056]
WBGene00010476	838.954	2498.86	-1.5746	2.458e-19	4.2161e-18	rnf-113	Protein RNF-113 (rnf-113) mRNA, complete cds [Source:RefSeq mRNA;Acc:NM_066974]
WBGene00008459	396.125	1179.61	-1.5743	5.1584e-08	2.7073e-07	mrpl-53	Protein MRPL-53 (mrpl-53) mRNA, complete cds [Source:RefSeq mRNA;Acc:NM_001026887]
WBGene00009643	9.63507	28.6928	-1.5743	0.0023415	0.0057628	F42G4.6	Protein F42G4.6 (F42G4.6) mRNA, complete cds [Source:RefSeq mRNA;Acc:NM_064378]
WBGene00020999	1175.73	3501.17	-1.5743	2.5917e-16	3.4018e-15	W03F9.1	Protein W03F9.1 (W03F9.1) mRNA, complete cds [Source:RefSeq mRNA;Acc:NM_070737]
WBGene00008385	4844.6	14424.3	-1.5741	1.1645e-06	5.0997e-06	D1081.7	Protein D1081.7, isoform a (D1081.7) mRNA, complete cds [Source:RefSeq mRNA;Acc:NM_059901]
WBGene00016577	13.6763	40.6992	-1.5733	0.00027451	0.00081114	clec-3	Protein CLEC-3 (clec-3) mRNA, complete cds [Source:RefSeq mRNA;Acc:NM_062025]
WBGene00020433	347.351	1033.63	-1.5733	5.5697e-05	0.00018569	T11F8.1	Protein T11F8.1 (T11F8.1) mRNA, complete cds [Source:RefSeq mRNA;Acc:NM_068417]
WBGene00022363	641.056	1905.61	-1.5717	7.5194e-19	1.241e-17	Y92H12BL.1	Protein Y92H12BL.1 (Y92H12BL.1) mRNA, complete cds [Source:RefSeq mRNA;Acc:NM_170800]
WBGene00017641	4904.55	14571.8	-1.571	3.7144e-08	1.9891e-07	csr-1	Protein CSR-1, isoform a [Source:RefSeq mRNA;Acc:NM_001047473]
WBGene00021485	16.768	49.8076	-1.5707	0.00091525	0.0024462	Y40A1A.3	Protein Y40A1A.3 (Y40A1A.3) mRNA, complete cds [Source:RefSeq mRNA;Acc:NM_075968]
WBGene00043705	167.723	498.002	-1.5701	9.1524e-15	1.0324e-13	egrh-2	Protein EGRH-2 (egrh-2) mRNA, complete cds [Source:RefSeq mRNA;Acc:NM_067618]
WBGene00001808	406.629	1207.22	-1.5699	7.5253e-09	4.3998e-08	gut-2	Protein GUT-2, isoform a [Source:RefSeq mRNA;Acc:NM_001269582]
WBGene00011152	126.404	375.15	-1.5694	0.0011264	0.0029493	R09A8.1	Protein R09A8.1, isoform c [Source:RefSeq mRNA;Acc:NM_001270267]
WBGene00012095	667.927	1982.24	-1.5694	2.4853e-13	2.3974e-12	pssy-2	Protein PSSY-2 (pssy-2) mRNA, complete cds [Source:RefSeq mRNA;Acc:NM_067385]
WBGene00016508	1117.51	3315.33	-1.5689	2.8862e-15	3.4124e-14	C37H5.5	Protein C37H5.5 (C37H5.5) mRNA, complete cds [Source:RefSeq mRNA;Acc:NM_071891]
WBGene00018866	1145.85	3396.61	-1.5677	3.9954e-15	4.6492e-14	nath-10	Protein NATH-10 (nath-10) mRNA, complete cds [Source:RefSeq mRNA;Acc:NM_059173]
WBGene00006572	257.13	762.059	-1.5674	5.1763e-13	4.8024e-12	tin-9.1	Protein TIN-9.1, isoform a [Source:RefSeq mRNA;Acc:NM_068693]
WBGene00006394	793.76	2351.07	-1.5665	3.8949e-19	6.5866e-18	taf-11.2	Protein TAF-11.2 (taf-11.2) mRNA, complete cds [Source:RefSeq mRNA;Acc:NM_059618]
WBGene00020576	368.597	1091.74	-1.5665	1.6945e-17	2.4525e-16	T19D12.1	Protein T19D12.1 [Source:UniProtKB/TrEMBL;Acc:Q22579]
WBGene00007615	574.935	1702.69	-1.5663	1.4817e-18	2.3679e-17	set-31	Protein SET-31 (set-31) mRNA, complete cds [Source:RefSeq mRNA;Acc:NM_074168]
WBGene00011119	703.837	2081.62	-1.5644	1.0865e-18	1.7642e-17	R07E5.13	Protein R07E5.13 (R07E5.13) mRNA, complete cds [Source:RefSeq mRNA;Acc:NM_065493]
WBGene00009270	1220.05	3606.84	-1.5638	6.0904e-11	4.5322e-10	F30F8.1	Protein F30F8.1 (F30F8.1) mRNA, complete cds [Source:RefSeq mRNA;Acc:NM_059762]
WBGene00022250	242.552	717.028	-1.5637	6.8369e-16	8.6031e-15	Y73B6BL.29	Protein Y73B6BL.29 (Y73B6BL.29) mRNA, complete cds [Source:RefSeq mRNA;Acc:NM_068561]
WBGene00011959	361.951	1069.86	-1.5636	2.9427e-17	4.1709e-16	T23G4.3	Protein T23G4.3 (T23G4.3) mRNA, complete cds [Source:RefSeq mRNA;Acc:NM_070244]
WBGene00008634	12.02	35.5256	-1.5634	0.0005793	0.0016114	F10A3.4	Protein F10A3.4 (F10A3.4) mRNA, complete cds [Source:RefSeq mRNA;Acc:NM_182387]
WBGene00010925	64.2031	189.638	-1.5625	3.5362e-10	2.4056e-09	M153.2	Protein M153.2 (M153.2) mRNA, complete cds [Source:RefSeq mRNA;Acc:NM_077632]
WBGene00015797	48.0084	141.802	-1.5625	6.9602e-09	4.0893e-08	C15F1.8	Protein C15F1.8 (C15F1.8) mRNA, complete cds [Source:RefSeq mRNA;Acc:NM_063031]
WBGene00006574	976.327	2877.77	-1.5595	3.6678e-07	1.7189e-06	tin-13	Protein TIN-13 (tin-13) mRNA, complete cds [Source:RefSeq mRNA;Acc:NM_059969]
WBGene00000773	1074.87	3167.47	-1.5592	2.7484e-19	4.6933e-18	cpf-1	Protein CPF-1 (cpf-1) mRNA, complete cds [Source:RefSeq mRNA;Acc:NM_063421]
WBGene00004495	4433.02	13058	-1.5586	2.1865e-20	4.1028e-19	rps-26	Protein RPS-26 (rps-26) mRNA, complete cds [Source:RefSeq mRNA;Acc:NM_061170]
WBGene00015487	718.313	2114.78	-1.5578	2.1838e-07	1.0541e-06	mrps-17	Protein MRPS-17 (mrps-17) mRNA, complete cds [Source:RefSeq mRNA;Acc:NM_066008]
WBGene00014224	377.813	1111.63	-1.5569	2.7177e-15	3.2291e-14	mrps-23	Protein MRPS-23 (mrps-23) mRNA, complete cds [Source:RefSeq mRNA;Acc:NM_066698]
WBGene00044360	5.88335	17.3093	-1.5568	0.014233	0.029437	C33C12.11	Protein C33C12.11 (C33C12.11) mRNA, complete cds [Source:RefSeq mRNA;Acc:NM_001026839]
WBGene00009285	2264.21	6660.11	-1.5565	4.4333e-08	2.3485e-07	F31C3.3	Protein F31C3.3 (F31C3.3) mRNA, complete cds [Source:RefSeq mRNA;Acc:NM_061224]
WBGene00020027	826.642	2431.38	-1.5564	3.1093e-08	1.6811e-07	R12C12.7	Protein R12C12.7 (R12C12.7) mRNA, complete cds [Source:RefSeq mRNA;Acc:NM_062809]
WBGene00012756	505.551	1483.83	-1.5534	4.2852e-14	4.4881e-13	Y41C4A.9	Protein Y41C4A.9 (Y41C4A.9) mRNA, complete cds [Source:RefSeq mRNA;Acc:NM_067115]
WBGene00023419	209.929	614.89	-1.5504	2.6294e-08	1.4341e-07	F53F4.16	Protein F53F4.16 (F53F4.16) mRNA, complete cds [Source:RefSeq mRNA;Acc:NM_001028792]
WBGene00010325	943.159	2762.25	-1.5503	1.8557e-09	1.1633e-08	exos-3	Protein EXOS-3 (exos-3) mRNA, complete cds [Source:RefSeq mRNA;Acc:NM_060350]
WBGene00010195	545.76	1598.11	-1.55	2.5142e-10	1.7394e-09	pot-2	Protein POT-2 (pot-2) mRNA, complete cds [Source:RefSeq mRNA;Acc:NM_064616]
WBGene00007857	472.039	1382.04	-1.5498	1.3158e-08	7.4609e-08	C31H5.6	Protein C31H5.6, isoform a [Source:RefSeq mRNA;Acc:NM_060030]
WBGene00022045	163.671	479.066	-1.5494	1.7584e-14	1.9192e-13	mrpl-55	Protein MRPL-55 (mrpl-55) mRNA, complete cds [Source:RefSeq mRNA;Acc:NM_067529]
WBGene00206482	29.8019	87.222	-1.5493	1.5826e-06	6.7913e-06	B0416.10	Protein B0416.10 (B0416.10) mRNA, complete cds [Source:RefSeq mRNA;Acc:NM_001270143]
WBGene00020682	1756.38	5138.04	-1.5486	1.2546e-19	2.2175e-18	T22D1.3	Protein T22D1.3, isoform a [Source:RefSeq mRNA;Acc:NM_001028224]
WBGene00019724	139.981	409.297	-1.5479	2.2418e-13	2.18e-12	M02B7.2	Protein M02B7.2 (M02B7.2) mRNA, complete cds [Source:RefSeq mRNA;Acc:NM_068017]
WBGene00021754	1499.58	4383.89	-1.5477	1.6725e-14	1.8276e-13	hpo-29	Protein HPO-29 (hpo-29) mRNA, complete cds [Source:RefSeq mRNA;Acc:NM_064779]
WBGene00013141	27.7544	81.0962	-1.5469	4.1476e-06	1.6717e-05	Y53C12A.6	Protein Y53C12A.6, isoform a [Source:RefSeq mRNA;Acc:NM_001267294]
WBGene00014057	21.7227	63.4038	-1.5454	0.018606	0.03744	ZK673.1	Protein ZK673.1, isoform b [Source:RefSeq mRNA;Acc:NM_001267320]
WBGene00000005	133.949	390.829	-1.5449	2.4183e-13	2.3363e-12	aat-4	Protein AAT-4 (aat-4) mRNA, complete cds [Source:RefSeq mRNA;Acc:NM_001028211]
WBGene00000935	3155.88	9203.18	-1.5441	1.746e-09	1.0977e-08	daz-1	Protein DAZ-1 (daz-1) mRNA, complete cds [Source:RefSeq mRNA;Acc:NM_062635]
WBGene00004452	3171.71	9246.59	-1.5437	6.3035e-20	1.1436e-18	rpl-38	Protein RPL-38 (rpl-38) mRNA, complete cds [Source:RefSeq mRNA;Acc:NM_074459]
WBGene00021686	1753.62	5112.19	-1.5436	1.7883e-19	3.1176e-18	Y48G8AL.5	Protein Y48G8AL.5 (Y48G8AL.5) mRNA, complete cds [Source:RefSeq mRNA;Acc:NM_058429]
WBGene00022232	458.161	1335.49	-1.5434	2.4578e-17	3.5017e-16	exos-2	Protein EXOS-2 (exos-2) mRNA, complete cds [Source:RefSeq mRNA;Acc:NM_068577]
WBGene00009459	9.75482	28.4284	-1.5431	0.0053412	0.012156	F36A2.12	Protein F36A2.12 (F36A2.12) mRNA, complete cds [Source:RefSeq mRNA;Acc:NM_059987]
WBGene00003925	2423.36	7059.72	-1.5426	1.278e-19	2.2546e-18	pas-4	Protein PAS-4 (pas-4) mRNA, complete cds [Source:RefSeq mRNA;Acc:NM_059959]
WBGene00011601	643.129	1871.6	-1.5411	1.1754e-15	1.4514e-14	zim-3	Protein ZIM-3 (zim-3) mRNA, complete cds [Source:RefSeq mRNA;Acc:NM_069552]
WBGene00000751	13241.3	38515.7	-1.5404	9.2877e-20	1.6615e-18	col-178	Protein COL-178 (col-178) mRNA, complete cds [Source:RefSeq mRNA;Acc:NM_077468]
WBGene00006787	1512.79	4394.47	-1.5385	1.0081e-05	3.7981e-05	unc-52	Protein UNC-52, isoform e [Source:RefSeq mRNA;Acc:NM_064643]
WBGene00019322	15074.3	43781.2	-1.5382	5.158e-20	9.3848e-19	ahcy-1	Protein AHCY-1 (ahcy-1) mRNA, complete cds [Source:RefSeq mRNA;Acc:NM_059554]
WBGene00004787	151.85	440.893	-1.5378	8.8013e-14	8.8926e-13	sft-1	Protein SFT-1 (sft-1) mRNA, complete cds [Source:RefSeq mRNA;Acc:NM_065256]
WBGene00011689	253.862	736.885	-1.5374	1.5769e-05	5.7579e-05	T10C6.7	Protein T10C6.7 (T10C6.7) mRNA, complete cds [Source:RefSeq mRNA;Acc:NM_074627]
WBGene00013204	463.107	1343.88	-1.537	1.8838e-17	2.7061e-16	Y54E5B.2	Protein Y54E5B.2 (Y54E5B.2) mRNA, complete cds [Source:RefSeq mRNA;Acc:NM_061183]
WBGene00022851	1260.66	3657.99	-1.5369	6.9008e-19	1.1428e-17	ZK1127.4	Protein ZK1127.4 (ZK1127.4) mRNA, complete cds [Source:RefSeq mRNA;Acc:NM_063046]
WBGene00013243	393.443	1141.58	-1.5368	4.681e-17	6.5239e-16	Y56A3A.31	Protein Y56A3A.31 (Y56A3A.31) mRNA, complete cds [Source:RefSeq mRNA;Acc:NM_067162]
WBGene00020087	242.449	703.341	-1.5365	4.1091e-07	1.9154e-06	R119.1	Protein R119.1 (R119.1) mRNA, complete cds [Source:RefSeq mRNA;Acc:NM_058322]
WBGene00004014	2493.75	7229.71	-1.5356	1.9437e-19	3.3641e-18	phb-1	Protein PHB-1 (phb-1) mRNA, complete cds [Source:RefSeq mRNA;Acc:NM_058528]
WBGene00012460	311.5	902.794	-1.5352	1.5823e-16	2.116e-15	dhps-1	Protein DHPS-1 (dhps-1) mRNA, complete cds [Source:RefSeq mRNA;Acc:NM_064156]
WBGene00019617	3364.53	9750.94	-1.5351	2.1237e-19	3.6657e-18	K10C2.1	Protein K10C2.1 (K10C2.1) mRNA, complete cds [Source:RefSeq mRNA;Acc:NM_076678]
WBGene00015013	21.6194	62.6336	-1.5346	2.6825e-05	9.4493e-05	btb-3	Protein BTB-3 (btb-3) mRNA, complete cds [Source:RefSeq mRNA;Acc:NM_061761]
WBGene00000064	10237.6	29648.9	-1.5341	7.0237e-20	1.2683e-18	act-2	Protein ACT-2 (act-2) mRNA, complete cds [Source:RefSeq mRNA;Acc:NM_073417]
WBGene00014123	769.29	2226.49	-1.5332	1.6832e-18	2.6743e-17	elpc-3	Protein ELPC-3 (elpc-3) mRNA, complete cds [Source:RefSeq mRNA;Acc:NM_073654]
WBGene00008731	44.7938	129.572	-1.5324	5.2661e-07	2.4235e-06	F13B12.3	Protein F13B12.3 (F13B12.3) mRNA, complete cds [Source:RefSeq mRNA;Acc:NM_069526]
WBGene00014801	26.3354	76.1788	-1.5324	6.3811e-06	2.4895e-05	K08E5.1	Protein K08E5.1, isoform b (K08E5.1) mRNA, complete cds [Source:RefSeq mRNA;Acc:NM_001268137]
WBGene00010690	141.463	408.848	-1.5311	4.4889e-13	4.189e-12	K08H2.3	Protein K08H2.3 (K08H2.3) mRNA, complete cds [Source:RefSeq mRNA;Acc:NM_077795]
WBGene00017889	503.534	1454.17	-1.53	1.3862e-17	2.0215e-16	F28B3.10	Protein F28B3.10 (F28B3.10) mRNA, complete cds [Source:RefSeq mRNA;Acc:NM_059083]
WBGene00000122	2241.33	6470.83	-1.5296	2.2981e-19	3.9455e-18	aly-3	Protein ALY-3, isoform a (aly-3) mRNA, complete cds [Source:RefSeq mRNA;Acc:NM_001083228]
WBGene00009495	21.4676	61.9789	-1.5296	3.3136e-05	0.00011499	hrg-6	Protein HRG-6, isoform a [Source:RefSeq mRNA;Acc:NM_001268599]
WBGene00019075	595.965	1720.16	-1.5292	8.0445e-11	5.9016e-10	F59A3.2	Protein F59A3.2 (F59A3.2) mRNA, complete cds [Source:RefSeq mRNA;Acc:NM_001262990]
WBGene00012187	302.157	871.872	-1.5288	5.6846e-16	7.2099e-15	rpb-11	Protein RPB-11 (rpb-11) mRNA, complete cds [Source:RefSeq mRNA;Acc:NM_064541]
WBGene00008400	1540.06	4441.89	-1.5282	9.9001e-12	7.9771e-11	drh-3	Protein DRH-3 (drh-3) mRNA, complete cds [Source:RefSeq mRNA;Acc:NM_059760]
WBGene00021934	3363.46	9701.35	-1.5282	2.2052e-11	1.7156e-10	cct-8	Protein CCT-8 (cct-8) mRNA, complete cds [Source:RefSeq mRNA;Acc:NM_067634]
WBGene00017855	909.209	2622.22	-1.5281	2.5275e-07	1.2111e-06	F27C1.6	Protein F27C1.6 (F27C1.6) mRNA, complete cds [Source:RefSeq mRNA;Acc:NM_059189]
WBGene00019677	272.477	785.468	-1.5274	2.9305e-06	1.2092e-05	K12H4.2	Protein K12H4.2 (K12H4.2) mRNA, complete cds [Source:RefSeq mRNA;Acc:NM_066356]
WBGene00013729	1045.2	3010.03	-1.526	4.4421e-08	2.3525e-07	Y111B2A.3	Protein Y111B2A.3 (Y111B2A.3) mRNA, complete cds [Source:RefSeq mRNA;Acc:NM_067232]
WBGene00003934	9608.48	27658.6	-1.5253	3.1232e-07	1.473e-06	pat-10	Protein PAT-10 (pat-10) mRNA, complete cds [Source:RefSeq mRNA;Acc:NM_059100]
WBGene00016978	163.548	470.715	-1.5251	7.1674e-14	7.3463e-13	C56G2.3	Protein C56G2.3 (C56G2.3) mRNA, complete cds [Source:RefSeq mRNA;Acc:NM_065987]
WBGene00019692	578.476	1664.8	-1.525	1.3221e-12	1.1776e-11	M01A10.1	Protein M01A10.1 (M01A10.1) mRNA, complete cds [Source:RefSeq mRNA;Acc:NM_059226]
WBGene00009119	7211.55	20750.9	-1.5248	9.5334e-16	1.1887e-14	ndk-1	Protein NDK-1 (ndk-1) mRNA, complete cds [Source:RefSeq mRNA;Acc:NM_060360]
WBGene00022742	622.335	1790.34	-1.5245	7.2852e-18	1.0923e-16	ZK430.7	Protein ZK430.7 (ZK430.7) mRNA, complete cds [Source:RefSeq mRNA;Acc:NM_062380]
WBGene00010556	14727.2	42355.3	-1.5241	6.7214e-20	1.216e-18	rack-1	Protein RACK-1 (rack-1) mRNA, complete cds [Source:RefSeq mRNA;Acc:NM_069458]
WBGene00022373	902.046	2593.49	-1.5236	2.4635e-18	3.8534e-17	mrpl-15	Protein MRPL-15 (mrpl-15) mRNA, complete cds [Source:RefSeq mRNA;Acc:NM_058453]
WBGene00019543	1815.5	5217.85	-1.5231	5.9746e-17	8.2368e-16	cif-1	Protein CIF-1 (cif-1) mRNA, complete cds [Source:RefSeq mRNA;Acc:NM_068217]
WBGene00010238	272.767	783.799	-1.5228	8.0756e-08	4.1276e-07	F58B4.5	Protein F58B4.5 (F58B4.5) mRNA, complete cds [Source:RefSeq mRNA;Acc:NM_073387]
WBGene00012465	642.296	1845.34	-1.5226	9.8394e-18	1.4593e-16	Y17G7B.12	Protein Y17G7B.12 (Y17G7B.12) mRNA, complete cds [Source:RefSeq mRNA;Acc:NM_064159]
WBGene00014078	1487.2	4271.42	-1.5221	7.6246e-19	1.2572e-17	ZK792.5	Protein ZK792.5 (ZK792.5) mRNA, complete cds [Source:RefSeq mRNA;Acc:NM_069811]
WBGene00003059	1135.53	3260.6	-1.5218	2.1114e-18	3.338e-17	lpd-2	Protein LPD-2 (lpd-2) mRNA, complete cds [Source:RefSeq mRNA;Acc:NM_059405]
WBGene00020391	3376.51	9695.73	-1.5218	1.295e-18	2.0865e-17	cct-7	Protein CCT-7, isoform a [Source:RefSeq mRNA;Acc:NM_071121]
WBGene00010582	1755.56	5039.56	-1.5214	6.8848e-19	1.1411e-17	K05C4.5	Protein K05C4.5 (K05C4.5) mRNA, complete cds [Source:RefSeq mRNA;Acc:NM_061166]
WBGene00011391	366.282	1051.47	-1.5214	1.5717e-16	2.1034e-15	mrps-12	Protein MRPS-12 (mrps-12) mRNA, complete cds [Source:RefSeq mRNA;Acc:NM_075622]
WBGene00020757	1606.75	4611.8	-1.5212	4.3683e-10	2.9311e-09	ucr-2.3	Protein UCR-2.3 (ucr-2.3) mRNA, complete cds [Source:RefSeq mRNA;Acc:NM_064883]
WBGene00016014	1658.14	4752.97	-1.5193	8.7222e-19	1.426e-17	C23G10.7	Protein C23G10.7, isoform c [Source:RefSeq mRNA;Acc:NM_001038261]
WBGene00006489	639.242	1831.88	-1.5189	1.3347e-17	1.9509e-16	zhit-3	Protein ZHIT-3 (zhit-3) mRNA, complete cds [Source:RefSeq mRNA;Acc:NM_073226]
WBGene00021697	2843.98	8133.61	-1.516	6.0814e-11	4.5308e-10	gcn-1	Protein GCN-1 [Source:UniProtKB/TrEMBL;Acc:B3CJ34]
WBGene00004448	2828.77	8088.87	-1.5158	2.0605e-11	1.6076e-10	rpl-34	Protein RPL-34 (rpl-34) mRNA, complete cds [Source:RefSeq mRNA;Acc:NM_069929]
WBGene00012059	1352.12	3865.97	-1.5156	1.3103e-18	2.1062e-17	T26G10.1	Protein T26G10.1 (T26G10.1) mRNA, complete cds [Source:RefSeq mRNA;Acc:NM_066668]
WBGene00015461	1097.68	3137.18	-1.515	2.995e-18	4.6281e-17	C05C8.2	Protein C05C8.2 (C05C8.2) mRNA, complete cds [Source:RefSeq mRNA;Acc:NM_072436]
WBGene00000833	5865.27	16729.6	-1.5121	2.8239e-19	4.8052e-18	cts-1	Protein CTS-1 (cts-1) mRNA, complete cds [Source:RefSeq mRNA;Acc:NM_066863]
WBGene00016412	1338.04	3815.73	-1.5118	2.2264e-18	3.5054e-17	mrps-26	Protein MRPS-26 (mrps-26) mRNA, complete cds [Source:RefSeq mRNA;Acc:NM_065712]
WBGene00019275	682.236	1945.29	-1.5116	1.1125e-17	1.6399e-16	rpac-40	Protein RPAC-40 (rpac-40) mRNA, complete cds [Source:RefSeq mRNA;Acc:NM_071765]
WBGene00009289	720.279	2048.02	-1.5076	1.4591e-17	2.1231e-16	exos-7	Protein EXOS-7 (exos-7) mRNA, complete cds [Source:RefSeq mRNA;Acc:NM_075623]
WBGene00003989	2466.18	7009.53	-1.507	1.1348e-11	9.0862e-11	pfn-1	Protein PFN-1 (pfn-1) mRNA, complete cds [Source:RefSeq mRNA;Acc:NM_060857]
WBGene00007111	1991.62	5659.25	-1.5067	1.3178e-07	6.5469e-07	B0035.12	Protein B0035.12 (B0035.12) mRNA, complete cds [Source:RefSeq mRNA;Acc:NM_069735]
WBGene00017620	886.226	2517.85	-1.5064	8.5231e-18	1.272e-16	F20A1.9	Protein F20A1.9 (F20A1.9) mRNA, complete cds [Source:RefSeq mRNA;Acc:NM_072385]
WBGene00009319	2402.45	6822.31	-1.5058	9.9832e-19	1.6238e-17	mccc-1	Protein MCCC-1 (21ur-13999) mRNA, complete cds [Source:RefSeq mRNA;Acc:NM_069376]
WBGene00001864	282.718	802.019	-1.5043	2.6509e-15	3.1575e-14	him-5	Protein HIM-5, isoform a [Source:RefSeq mRNA;Acc:NM_001269626]
WBGene00006945	1260.33	3575.45	-1.5043	1.5909e-18	2.534e-17	wars-1	Protein WARS-1 (wars-1) mRNA, complete cds [Source:RefSeq mRNA;Acc:NM_075282]
WBGene00004190	422.942	1199.65	-1.5041	1.7668e-16	2.3448e-15	pars-2	Protein PARS-2, isoform d (pars-2) mRNA, complete cds [Source:RefSeq mRNA;Acc:NM_001129053]
WBGene00011123	304.057	861.719	-1.5029	1.2665e-15	1.5569e-14	nuaf-3	Protein NUAF-3, isoform b [Source:RefSeq mRNA;Acc:NM_001028158]
WBGene00017749	364.129	1031.56	-1.5023	1.2177e-10	8.7626e-10	rpoa-49	Protein RPOA-49 [Source:UniProtKB/TrEMBL;Acc:Q95X83]
WBGene00008514	3368.24	9541.19	-1.5022	8.0435e-19	1.3206e-17	F02A9.4	Protein F02A9.4, isoform a (F02A9.4) mRNA, complete cds [Source:RefSeq mRNA;Acc:NM_066612]
WBGene00017087	345.326	977.654	-1.5014	1.0757e-15	1.3309e-14	E01A2.5	Protein E01A2.5 (E01A2.5) mRNA, complete cds [Source:RefSeq mRNA;Acc:NM_058902]
WBGene00015937	19.3206	54.6643	-1.5005	0.00010399	0.0003322	C17H12.12	Protein C17H12.12 (C17H12.12) mRNA, complete cds [Source:RefSeq mRNA;Acc:NM_068641]
WBGene00014120	1027.37	2906.59	-1.5004	7.2995e-18	1.0936e-16	ZK858.7	Protein ZK858.7 (ZK858.7) mRNA, complete cds [Source:RefSeq mRNA;Acc:NM_060051]
WBGene00009220	84.9108	240.136	-1.4998	1.0168e-10	7.3806e-10	F28D9.4	Protein F28D9.4 (F28D9.4) mRNA, complete cds [Source:RefSeq mRNA;Acc:NM_060473]
WBGene00017210	591.152	1671.19	-1.4993	4.0927e-14	4.2982e-13	F07E5.5	Protein F07E5.5 (F07E5.5) mRNA, complete cds [Source:RefSeq mRNA;Acc:NM_061767]
WBGene00010608	920.745	2602.71	-1.4991	1.1075e-17	1.635e-16	K07A1.1	Protein K07A1.1 (K07A1.1) mRNA, complete cds [Source:RefSeq mRNA;Acc:NM_060139]
WBGene00021562	2804.24	7925.87	-1.499	9.0659e-19	1.4796e-17	nuo-5	Protein NUO-5, isoform c [Source:RefSeq mRNA;Acc:NM_182321]
WBGene00011280	371.102	1048.85	-1.4989	3.9025e-16	5.0226e-15	R74.6	Protein R74.6 (R74.6) mRNA, complete cds [Source:RefSeq mRNA;Acc:NM_065441]
WBGene00020166	2560.21	7235.48	-1.4988	1.067e-18	1.734e-17	T02G5.7	Protein T02G5.7 (T02G5.7) mRNA, complete cds [Source:RefSeq mRNA;Acc:NM_063055]
WBGene00009735	124.482	351.757	-1.4986	3.6621e-11	2.7923e-10	F45G2.9	Protein F45G2.9 (F45G2.9) mRNA, complete cds [Source:RefSeq mRNA;Acc:NM_067375]
WBGene00007312	259.295	732.18	-1.4976	4.6181e-15	5.3512e-14	C04H5.1	Protein C04H5.1 (C04H5.1) mRNA, complete cds [Source:RefSeq mRNA;Acc:NM_064620]
WBGene00019794	16.4645	46.4835	-1.4974	0.00028041	0.00082731	M151.2	Protein M151.2 (M151.2) mRNA, complete cds [Source:RefSeq mRNA;Acc:NM_062199]
WBGene00013433	187.208	528.499	-1.4973	1.1978e-13	1.1963e-12	Y66D12A.7	Protein Y66D12A.7 (Y66D12A.7) mRNA, complete cds [Source:RefSeq mRNA;Acc:NM_067094]
WBGene00016411	466.942	1317.89	-1.4969	1.7435e-16	2.3171e-15	C34E10.10	Protein C34E10.10 (C34E10.10) mRNA, complete cds [Source:RefSeq mRNA;Acc:NM_065709]
WBGene00009440	1918.7	5413.05	-1.4963	2.1301e-18	3.362e-17	idhg-1	Protein IDHG-1 (idhg-1) mRNA, complete cds [Source:RefSeq mRNA;Acc:NM_065526]
WBGene00000081	1803.01	5084.56	-1.4957	2.5013e-18	3.9062e-17	ads-1	Protein ADS-1 (ads-1) mRNA, complete cds [Source:RefSeq mRNA;Acc:NM_064784]
WBGene00009771	823.98	2323.4	-1.4956	1.3146e-17	1.9259e-16	F46B6.6	Protein F46B6.6, isoform a (F46B6.6) mRNA, complete cds [Source:RefSeq mRNA;Acc:NM_001028765]
WBGene00019076	940.869	2652.44	-1.4953	7.6854e-10	5.0301e-09	mrpl-24	Protein MRPL-24 (mrpl-24) mRNA, complete cds [Source:RefSeq mRNA;Acc:NM_059212]
WBGene00016139	927.951	2615.2	-1.4948	1.0325e-17	1.5267e-16	ntl-9	Protein NTL-9 (ntl-9) mRNA, complete cds [Source:RefSeq mRNA;Acc:NM_065647]
WBGene00003093	3124.85	8803.68	-1.4943	2.8957e-08	1.5718e-07	lys-4	Protein LYS-4 (lys-4) mRNA, complete cds [Source:RefSeq mRNA;Acc:NM_069791]
WBGene00003130	1638.45	4615.3	-1.4941	4.3159e-16	5.5436e-15	map-2	Protein MAP-2, isoform b (map-2) mRNA, complete cds [Source:RefSeq mRNA;Acc:NM_001268978]
WBGene00013597	2099.51	5907.12	-1.4924	1.9901e-18	3.1514e-17	gpi-1	Protein GPI-1, isoform a (gpi-1) mRNA, complete cds [Source:RefSeq mRNA;Acc:NM_001026666]
WBGene00017261	1315.6	3699.5	-1.4916	6.3684e-18	9.5936e-17	acl-6	Protein ACL-6, isoform a [Source:RefSeq mRNA;Acc:NM_001028598]
WBGene00015768	45.4401	127.744	-1.4912	7.1604e-08	3.6913e-07	C14C11.4	Protein C14C11.4 (C14C11.4) mRNA, complete cds [Source:RefSeq mRNA;Acc:NM_072087]
WBGene00007681	1120.05	3148.29	-1.491	6.8987e-18	1.036e-16	C18D11.3	Protein C18D11.3 (C18D11.3) mRNA, complete cds [Source:RefSeq mRNA;Acc:NM_067131]
WBGene00002214	2564.44	7207.83	-1.4909	2.7085e-18	4.1992e-17	klc-1	Protein KLC-1, isoform b [Source:RefSeq mRNA;Acc:NM_001268605]
WBGene00018335	1102.18	3097.43	-1.4907	0.00021309	0.00064182	F42A9.6	Protein F42A9.6, isoform a [Source:RefSeq mRNA;Acc:NM_001268385]
WBGene00012714	2258.33	6345.23	-1.4904	1.3216e-17	1.9347e-16	abce-1	Protein ABCE-1 (abce-1) mRNA, complete cds [Source:RefSeq mRNA;Acc:NM_067316]
WBGene00008151	680.577	1909.79	-1.4886	4.2399e-17	5.9283e-16	C47E12.7	Protein C47E12.7 (C47E12.7) mRNA, complete cds [Source:RefSeq mRNA;Acc:NM_069397]
WBGene00013734	484.91	1359.27	-1.487	7.1647e-12	5.8492e-11	Y111B2A.10	Protein Y111B2A.10, isoform a [Source:RefSeq mRNA;Acc:NM_067239]
WBGene00019680	829.472	2323.7	-1.4862	2.3181e-17	3.315e-16	K12H4.5	Protein K12H4.5 (K12H4.5) mRNA, complete cds [Source:RefSeq mRNA;Acc:NM_066353]
WBGene00010843	116.212	325.538	-1.4861	1.2485e-11	9.9515e-11	M03C11.6	Protein M03C11.6 (M03C11.6) mRNA, complete cds [Source:RefSeq mRNA;Acc:NM_066898]
WBGene00007330	2478.4	6941.81	-1.4859	2.7086e-18	4.1992e-17	C05C10.3	Protein C05C10.3 (C05C10.3) mRNA, complete cds [Source:RefSeq mRNA;Acc:NM_063743]
WBGene00004436	7846.63	21971.4	-1.4855	2.735e-13	2.6225e-12	rpl-24.1	Protein RPL-24.1 (rpl-24.1) mRNA, complete cds [Source:RefSeq mRNA;Acc:NM_058998]
WBGene00022873	28.5186	79.8063	-1.4846	5.0247e-06	1.9958e-05	ZK1240.9	Protein ZK1240.9 (ZK1240.9) mRNA, complete cds [Source:RefSeq mRNA;Acc:NM_061837]
WBGene00003826	1390.09	3886.36	-1.4832	2.5851e-11	1.9957e-10	ntl-3	Protein NTL-3, isoform a (ntl-3) mRNA, complete cds [Source:RefSeq mRNA;Acc:NM_001083183]
WBGene00002046	1254.83	3507.6	-1.483	1.1085e-17	1.6352e-16	icln-1	Protein ICLN-1, isoform b (icln-1) mRNA, complete cds [Source:RefSeq mRNA;Acc:NM_001026117]
WBGene00001185	6.03503	16.8623	-1.4824	0.021717	0.042909	egl-17	Protein EGL-17 (egl-17) mRNA, complete cds [Source:RefSeq mRNA;Acc:NM_075706]
WBGene00009276	538.563	1504.82	-1.4824	1.3092e-16	1.7693e-15	F30F8.9	Protein F30F8.9, isoform b (F30F8.9) mRNA, complete cds [Source:RefSeq mRNA;Acc:NM_182081]
WBGene00013001	690.507	1928.52	-1.4818	4.0444e-17	5.6695e-16	Y48E1B.2	Protein Y48E1B.2, isoform a [Source:RefSeq mRNA;Acc:NM_064444]
WBGene00009650	1181.21	3291.96	-1.4787	1.3485e-17	1.968e-16	ccnk-1	Protein CCNK-1 (ccnk-1) mRNA, complete cds [Source:RefSeq mRNA;Acc:NM_074214]
WBGene00018660	71.6079	199.502	-1.4782	0.0017478	0.0044067	F52C6.3	Protein F52C6.3 (F52C6.3) mRNA, complete cds [Source:RefSeq mRNA;Acc:NM_061726]
WBGene00008266	1567.16	4363.02	-1.4772	2.3e-13	2.2299e-12	C53A5.6	Protein C53A5.6, isoform a (C53A5.6) mRNA, complete cds [Source:RefSeq mRNA;Acc:NM_001269667]
WBGene00004298	669.25	1862.97	-1.477	2.0699e-10	1.4535e-09	rad-54	Protein RAD-54 (rad-54) mRNA, complete cds [Source:RefSeq mRNA;Acc:NM_060037]
WBGene00004447	4556.84	12681.5	-1.4766	8.414e-12	6.8313e-11	rpl-33	Protein RPL-33 (rpl-33) mRNA, complete cds [Source:RefSeq mRNA;Acc:NM_063067]
WBGene00022428	135.252	376.343	-1.4764	2.5984e-12	2.2366e-11	Y104H12D.4	Protein Y104H12D.4 (Y104H12D.4) mRNA, complete cds [Source:RefSeq mRNA;Acc:NM_171253]
WBGene00017924	261.56	727.7	-1.4762	4.9001e-09	2.9366e-08	mrps-21	Protein MRPS-21 (mrps-21) mRNA, complete cds [Source:RefSeq mRNA;Acc:NM_068207]
WBGene00004454	7472.93	20786.6	-1.4759	1.5293e-18	2.4399e-17	rpl-41	Protein RPL-41 (rpl-41) mRNA, complete cds [Source:RefSeq mRNA;Acc:NM_063974]
WBGene00017327	26.9296	74.8702	-1.4752	8.8048e-06	3.3515e-05	F10C1.8	Protein F10C1.8, isoform a [Source:RefSeq mRNA;Acc:NM_062731]
WBGene00013029	333.758	927.512	-1.4746	2.67e-15	3.1783e-14	glrx-5	Protein GLRX-5 (glrx-5) mRNA, complete cds [Source:RefSeq mRNA;Acc:NM_067209]
WBGene00185078	276.407	768.08	-1.4745	1.6007e-14	1.7561e-13	F40G9.17	Protein F40G9.17 (F40G9.17) mRNA, complete cds [Source:RefSeq mRNA;Acc:NM_001267902]
WBGene00007234	496.567	1379.53	-1.4741	4.3367e-16	5.5666e-15	C01G10.7	Protein C01G10.7 (C01G10.7) mRNA, complete cds [Source:RefSeq mRNA;Acc:NM_074315]
WBGene00019458	538.273	1494.32	-1.4731	2.637e-16	3.4566e-15	K06H7.7	Protein K06H7.7 (K06H7.7) mRNA, complete cds [Source:RefSeq mRNA;Acc:NM_066362]
WBGene00010351	25360.5	70400.7	-1.473	0.000171	0.00052435	cbd-1	Protein CBD-1 (cbd-1) mRNA, complete cds [Source:RefSeq mRNA;Acc:NM_069744]
WBGene00011017	749.157	2078.8	-1.4724	4.5859e-06	1.8325e-05	R04F11.5	Protein R04F11.5 (R04F11.5) mRNA, complete cds [Source:RefSeq mRNA;Acc:NM_073688]
WBGene00017999	392.869	1089.84	-1.472	1.3208e-15	1.6195e-14	emc-6	Protein EMC-6 (emc-6) mRNA, complete cds [Source:RefSeq mRNA;Acc:NM_068857]
WBGene00021277	1299.07	3602.01	-1.4713	1.1554e-10	8.3421e-10	Y23H5B.6	Protein Y23H5B.6 (Y23H5B.6) mRNA, complete cds [Source:RefSeq mRNA;Acc:NM_058588]
WBGene00007712	468.786	1299.39	-1.4708	5.4321e-16	6.9171e-15	mrpl-34	Protein MRPL-34 (mrpl-34) mRNA, complete cds [Source:RefSeq mRNA;Acc:NM_060285]
WBGene00022586	1144.68	3172.7	-1.4708	2.4116e-17	3.4409e-16	ZC308.4	Protein ZC308.4, isoform a (ZC308.4) mRNA, complete cds [Source:RefSeq mRNA;Acc:NM_059438]
WBGene00019254	195.616	541.935	-1.4701	1.8017e-09	1.131e-08	H31G24.3	Protein H31G24.3 (H31G24.3) mRNA, complete cds [Source:RefSeq mRNA;Acc:NM_058897]
WBGene00004418	19604.8	54305.4	-1.4699	1.2904e-18	2.0812e-17	rpl-7	Protein RPL-7 (rpl-7) mRNA, complete cds [Source:RefSeq mRNA;Acc:NM_058275]
WBGene00010781	360.248	997.77	-1.4697	1.7302e-12	1.5269e-11	K11H3.4	Protein K11H3.4 (K11H3.4) mRNA, complete cds [Source:RefSeq mRNA;Acc:NM_066783]
WBGene00004143	7528.18	20846.7	-1.4694	1.6544e-07	8.0976e-07	pqn-59	Protein PQN-59 (pqn-59) mRNA, complete cds [Source:RefSeq mRNA;Acc:NM_058326]
WBGene00019838	475.105	1315.55	-1.4694	1.375e-14	1.5224e-13	R02F2.9	Protein R02F2.9 (R02F2.9) mRNA, complete cds [Source:RefSeq mRNA;Acc:NM_065773]
WBGene00015640	24.8327	68.6105	-1.4662	0.0015379	0.0039223	C09E7.6	Protein C09E7.6 (C09E7.6) mRNA, complete cds [Source:RefSeq mRNA;Acc:NM_066044]
WBGene00007162	114.815	317.077	-1.4655	1.1632e-08	6.6352e-08	fbxa-153	Protein FBXA-153 (fbxa-153) mRNA, complete cds [Source:RefSeq mRNA;Acc:NM_074480]
WBGene00003541	21.0625	58.1357	-1.4647	8.7896e-05	0.00028396	nas-22	Protein NAS-22 (nas-22) mRNA, complete cds [Source:RefSeq mRNA;Acc:NM_073507]
WBGene00019141	513.895	1417.45	-1.4638	5.9767e-16	7.5603e-15	bath-5	Protein BATH-5 (bath-5) mRNA, complete cds [Source:RefSeq mRNA;Acc:NM_061757]
WBGene00019396	950.175	2619.96	-1.4633	5.0504e-17	7.0233e-16	K04F10.3	Protein K04F10.3, isoform b (K04F10.3) mRNA, complete cds [Source:RefSeq mRNA;Acc:NM_001129019]
WBGene00011501	1942.3	5354.67	-1.463	5.2437e-12	4.3645e-11	rmd-1	Protein RMD-1, isoform b (rmd-1) mRNA, complete cds [Source:RefSeq mRNA;Acc:NM_001268101]
WBGene00009043	14.0138	38.6294	-1.4629	0.00090503	0.0024213	F22B5.5	Protein F22B5.5 (F22B5.5) mRNA, complete cds [Source:RefSeq mRNA;Acc:NM_063381]
WBGene00022864	24.1741	66.6202	-1.4625	2.5883e-05	9.1463e-05	ZK1236.5	Protein ZK1236.5 (ZK1236.5) mRNA, complete cds [Source:RefSeq mRNA;Acc:NM_001038298]
WBGene00004499	5793.61	15954.6	-1.4614	2.6244e-18	4.085e-17	rps-30	Protein RPS-30 (rps-30) mRNA, complete cds [Source:RefSeq mRNA;Acc:NM_072606]
WBGene00015098	133.985	368.758	-1.4606	4.3508e-12	3.6578e-11	snpc-3.1	Protein B0273.3 (B0273.3) mRNA, complete cds [Source:RefSeq mRNA;Acc:NM_068418]
WBGene00003081	585.527	1610.46	-1.4597	1.3945e-06	6.0381e-06	lsm-7	Protein LSM-7 (lsm-7) mRNA, complete cds [Source:RefSeq mRNA;Acc:NM_069633]
WBGene00012110	652.489	1794.3	-1.4594	2.7112e-16	3.549e-15	T28A8.4	Protein T28A8.4 (T28A8.4) mRNA, complete cds [Source:RefSeq mRNA;Acc:NM_067393]
WBGene00194707	380.977	1046.97	-1.4584	3.3891e-15	3.9765e-14	C53A5.17	Protein C53A5.17 (C53A5.17) mRNA, complete cds [Source:RefSeq mRNA;Acc:NM_001269663]
WBGene00010766	1169.88	3214.63	-1.4583	3.5566e-17	5.0114e-16	K11B4.1	Protein K11B4.1 (K11B4.1) mRNA, complete cds [Source:RefSeq mRNA;Acc:NM_061179]
WBGene00016993	276.842	760.204	-1.4573	1.7944e-14	1.9563e-13	CD4.8	Protein CD4.8 (CD4.8) mRNA, complete cds [Source:RefSeq mRNA;Acc:NM_072077]
WBGene00018407	153.856	422.397	-1.457	1.0885e-06	4.7845e-06	F44B9.2	Protein F44B9.2 (F44B9.2) mRNA, complete cds [Source:RefSeq mRNA;Acc:NM_066347]
WBGene00011195	2085.28	5720.25	-1.4558	2.8735e-09	1.769e-08	sao-1	Protein SAO-1, isoform c (sao-1) mRNA, complete cds [Source:RefSeq mRNA;Acc:NM_001269621]
WBGene00010035	17.3946	47.6967	-1.4553	0.00032416	0.00094417	F54C8.1	Protein F54C8.1 (F54C8.1) mRNA, complete cds [Source:RefSeq mRNA;Acc:NM_066674]
WBGene00000214	20467	56117.7	-1.4552	4.2394e-18	6.4884e-17	asp-1	Protein ASP-1 (asp-1) mRNA, complete cds [Source:RefSeq mRNA;Acc:NM_171587]
WBGene00012651	793.295	2174.36	-1.4547	1.9503e-16	2.5759e-15	orc-4	Protein ORC-4 (orc-4) mRNA, complete cds [Source:RefSeq mRNA;Acc:NM_066947]
WBGene00004474	12548.2	34388.1	-1.4544	2.6141e-18	4.0724e-17	rps-5	Protein RPS-5 (rps-5) mRNA, complete cds [Source:RefSeq mRNA;Acc:NM_069676]
WBGene00012615	2775.73	7606.81	-1.4544	1.0062e-17	1.49e-16	dct-16	Protein DCT-16, isoform a [Source:RefSeq mRNA;Acc:NM_001269994]
WBGene00015670	234.981	643.112	-1.4525	2.0317e-11	1.5883e-10	C10B5.1	Protein C10B5.1 (C10B5.1) mRNA, complete cds [Source:RefSeq mRNA;Acc:NM_072812]
WBGene00009962	25.7969	70.5754	-1.452	0.0069287	0.015377	F53B6.7	Protein F53B6.7 (F53B6.7) mRNA, complete cds [Source:RefSeq mRNA;Acc:NM_060008]
WBGene00014221	497.789	1361.82	-1.4519	9.8733e-16	1.2279e-14	ZK1098.4	Protein ZK1098.4 (ZK1098.4) mRNA, complete cds [Source:RefSeq mRNA;Acc:NM_066705]
WBGene00018636	1463.31	4003.02	-1.4519	3.884e-17	5.4606e-16	F49E8.2	Protein F49E8.2, isoform a (F49E8.2) mRNA, complete cds [Source:RefSeq mRNA;Acc:NM_001268374]
WBGene00015137	58.1218	158.991	-1.4518	1.078e-08	6.1875e-08	B0310.1	Protein B0310.1, isoform a (B0310.1) mRNA, complete cds [Source:RefSeq mRNA;Acc:NM_001129615]
WBGene00011513	279.604	764.642	-1.4514	6.1576e-06	2.4074e-05	fbxa-197	Protein FBXA-197 (fbxa-197) mRNA, complete cds [Source:RefSeq mRNA;Acc:NM_074562]
WBGene00016442	463.526	1267.59	-1.4514	1.1798e-15	1.4559e-14	C35D10.5	Protein C35D10.5 (C35D10.5) mRNA, complete cds [Source:RefSeq mRNA;Acc:NM_065612]
WBGene00012795	194.922	532.972	-1.4512	4.6047e-11	3.4738e-10	Y43E12A.3	Protein Y43E12A.3, isoform a (Y43E12A.3) mRNA, complete cds [Source:RefSeq mRNA;Acc:NM_001268596]
WBGene00003949	1973.31	5394.46	-1.4509	1.7806e-17	2.5694e-16	pbs-3	Protein PBS-3 (pbs-3) mRNA, complete cds [Source:RefSeq mRNA;Acc:NM_062512]
WBGene00004431	15845.8	43315.3	-1.4508	2.9378e-18	4.5471e-17	rpl-19	Protein RPL-19 (rpl-19) mRNA, complete cds [Source:RefSeq mRNA;Acc:NM_059207]
WBGene00001498	1843.24	5036.76	-1.4503	1.9371e-17	2.7805e-16	fars-3	Protein FARS-3 (fars-3) mRNA, complete cds [Source:RefSeq mRNA;Acc:NM_063384]
WBGene00022672	1008.63	2755.82	-1.4501	4.3773e-13	4.0908e-12	ZK177.4	Protein ZK177.4 (ZK177.4) mRNA, complete cds [Source:RefSeq mRNA;Acc:NM_001038253]
WBGene00010094	657.421	1795.68	-1.4496	2.7599e-16	3.6054e-15	tsfm-1	Protein TSFM-1 (tsfm-1) mRNA, complete cds [Source:RefSeq mRNA;Acc:NM_073678]
WBGene00012217	69.3246	189.232	-1.4487	4.5501e-09	2.7413e-08	W02H3.1	Protein W02H3.1, isoform a [Source:RefSeq mRNA;Acc:NM_001270205]
WBGene00044666	176.176	480.825	-1.4485	1.1396e-07	5.7121e-07	F33G12.7	Protein F33G12.7 (F33G12.7) mRNA, complete cds [Source:RefSeq mRNA;Acc:NM_001047306]
WBGene00009352	749.989	2043.91	-1.4464	2.9382e-15	3.4718e-14	F33A8.4	Protein F33A8.4 (F33A8.4) mRNA, complete cds [Source:RefSeq mRNA;Acc:NM_063967]
WBGene00000804	652.747	1778.47	-1.446	3.7354e-13	3.5253e-12	csc-1	Protein CSC-1 (csc-1) mRNA, complete cds [Source:RefSeq mRNA;Acc:NM_064455]
WBGene00003390	1180.53	3216.36	-1.446	7.8958e-17	1.0831e-15	mog-2	Protein MOG-2 (mog-2) mRNA, complete cds [Source:RefSeq mRNA;Acc:NM_062362]
WBGene00022862	644.432	1755.78	-1.446	3.8989e-16	5.0214e-15	ZK1236.1	Protein ZK1236.1 (ZK1236.1) mRNA, complete cds [Source:RefSeq mRNA;Acc:NM_066462]
WBGene00016073	1166.49	3176.54	-1.4453	6.7582e-17	9.3038e-16	C24H12.4	Protein C24H12.4, isoform a (C24H12.4) mRNA, complete cds [Source:RefSeq mRNA;Acc:NM_170970]
WBGene00002153	1549.74	4216.06	-1.4439	4.3089e-17	6.0184e-16	iars-2	Protein IARS-2, isoform a [Source:RefSeq mRNA;Acc:NM_001264388]
WBGene00020383	1514.24	4115.45	-1.4425	4.7332e-17	6.5917e-16	T09B4.9	Protein T09B4.9 (T09B4.9) mRNA, complete cds [Source:RefSeq mRNA;Acc:NM_059379]
WBGene00023450	173.793	472.323	-1.4424	1.1521e-12	1.0305e-11	T12D8.10	Protein T12D8.10 (T12D8.10) mRNA, complete cds [Source:RefSeq mRNA;Acc:NM_001027586]
WBGene00003504	1048.12	2845.67	-1.441	4.4589e-06	1.7874e-05	mut-7	Protein MUT-7 (mut-7) mRNA, complete cds [Source:RefSeq mRNA;Acc:NM_066704]
WBGene00017085	3146.74	8525.74	-1.438	2.4819e-17	3.5335e-16	E01A2.2	Protein E01A2.2, isoform a [Source:RefSeq mRNA;Acc:NM_058901]
WBGene00021757	767.703	2079.74	-1.4378	2.6521e-16	3.4741e-15	taco-1	Protein Y50D7A.9 (Y50D7A.9) mRNA, complete cds [Source:RefSeq mRNA;Acc:NM_064782]
WBGene00014938	863.731	2339.76	-1.4377	2.5421e-16	3.339e-15	mdt-9	Protein MDT-9, isoform b [Source:RefSeq mRNA;Acc:NM_001268808]
WBGene00021133	874.801	2369.41	-1.4375	1.36e-09	8.6705e-09	tomm-22	Protein TOMM-22 (tomm-22) mRNA, complete cds [Source:RefSeq mRNA;Acc:NM_061340]
WBGene00008451	36.5633	99.0236	-1.4374	2.1098e-06	8.8982e-06	E01G6.3	Protein E01G6.3 (E01G6.3) mRNA, complete cds [Source:RefSeq mRNA;Acc:NM_077641]
WBGene00001243	2319.33	6278.67	-1.4368	4.2063e-07	1.9583e-06	elo-5	Protein ELO-5 (elo-5) mRNA, complete cds [Source:RefSeq mRNA;Acc:NM_068392]
WBGene00016333	2828.83	7652.51	-1.4357	2.7356e-17	3.886e-16	C32F10.8	Protein C32F10.8, isoform a [Source:RefSeq mRNA;Acc:NM_001025850]
WBGene00000941	511.298	1383.06	-1.4356	9.0026e-15	1.0171e-13	ddp-1	Protein DDP-1 (ddp-1) mRNA, complete cds [Source:RefSeq mRNA;Acc:NM_065066]
WBGene00007509	115.452	312.244	-1.4354	0.003646	0.008634	C10C5.5	Protein C10C5.5 (C10C5.5) mRNA, complete cds [Source:RefSeq mRNA;Acc:NM_069251]
WBGene00015134	475.188	1284.89	-1.4351	2.7657e-15	3.2779e-14	B0304.2	Protein B0304.2 (B0304.2) mRNA, complete cds [Source:RefSeq mRNA;Acc:NM_062399]
WBGene00007617	2224.45	6014.36	-1.435	3.6769e-17	5.1733e-16	rrbs-1	Protein RRBS-1 (rrbs-1) mRNA, complete cds [Source:RefSeq mRNA;Acc:NM_074172]
WBGene00010044	1914.9	5174.93	-1.4343	1.2171e-10	8.7615e-10	F54C9.9	Protein F54C9.9 (F54C9.9) mRNA, complete cds [Source:RefSeq mRNA;Acc:NM_063414]
WBGene00022464	1068.65	2886.44	-1.4335	2.1938e-13	2.1366e-12	Y110A7A.19	Protein Y110A7A.19 (Y110A7A.19) mRNA, complete cds [Source:RefSeq mRNA;Acc:NM_059135]
WBGene00004410	3604.26	9729.06	-1.4326	1.5406e-17	2.2365e-16	rla-2	Protein RLA-2 (rla-2) mRNA, complete cds [Source:RefSeq mRNA;Acc:NM_070170]
WBGene00002034	1097.92	2962.33	-1.432	8.7909e-12	7.1222e-11	htp-3	Protein HTP-3 (htp-3) mRNA, complete cds [Source:RefSeq mRNA;Acc:NM_059057]
WBGene00001151	358.198	966.337	-1.4318	1.0812e-14	1.2076e-13	ech-2	Protein ECH-2, isoform b (ech-2) mRNA, complete cds [Source:RefSeq mRNA;Acc:NM_001268664]
WBGene00006530	1050.97	2833.95	-1.4311	1.0242e-15	1.2712e-14	tba-4	Protein TBA-4 (tba-4) mRNA, complete cds [Source:RefSeq mRNA;Acc:NM_063950]
WBGene00020756	106.141	286.112	-1.4306	1.4006e-10	1.0003e-09	T24A6.20	Protein T24A6.20 (T24A6.20) mRNA, complete cds [Source:RefSeq mRNA;Acc:NM_071595]
WBGene00017674	222.76	600.356	-1.4303	3.8567e-12	3.2596e-11	F21F3.4	Protein F21F3.4 (F21F3.4) mRNA, complete cds [Source:RefSeq mRNA;Acc:NM_059070]
WBGene00017686	5463.37	14722.3	-1.4301	2.1106e-17	3.025e-16	tpp-2	Protein TPP-2 (tpp-2) mRNA, complete cds [Source:RefSeq mRNA;Acc:NM_062820]
WBGene00018667	79.4635	214.096	-1.4299	3.3455e-09	2.0458e-08	bath-7	Protein BATH-7 (bath-7) mRNA, complete cds [Source:RefSeq mRNA;Acc:NM_061723]
WBGene00022882	1685.47	4539.62	-1.4294	4.687e-13	4.3696e-12	ZK1248.13	Protein ZK1248.13 (ZK1248.13) mRNA, complete cds [Source:RefSeq mRNA;Acc:NM_062757]
WBGene00021968	9.97264	26.8503	-1.4289	0.0079132	0.017313	Y57G7A.5	Protein Y57G7A.5 (Y57G7A.5) mRNA, complete cds [Source:RefSeq mRNA;Acc:NM_061536]
WBGene00021681	950.172	2556.78	-1.4281	0.00037225	0.0010732	Y48G1C.8	Protein Y48G1C.8 (Y48G1C.8) mRNA, complete cds [Source:RefSeq mRNA;Acc:NM_058273]
WBGene00001686	1238.38	3332.11	-1.428	5.4324e-06	2.1436e-05	gpd-4	Protein GPD-4 (gpd-4) mRNA, complete cds [Source:RefSeq mRNA;Acc:NM_063791]
WBGene00001233	1003.32	2698.72	-1.4275	1.8136e-16	2.4052e-15	eif-3.K	Protein EIF-3.K (eif-3.K) mRNA, complete cds [Source:RefSeq mRNA;Acc:NM_073840]
WBGene00019630	160.657	431.779	-1.4263	8.2249e-09	4.784e-08	emb-1	Protein EMB-1 (emb-1) mRNA, complete cds [Source:RefSeq mRNA;Acc:NM_065697]
WBGene00003797	1170.05	3144.36	-1.4262	2.7563e-13	2.6416e-12	npp-11	Protein NPP-11 (npp-11) mRNA, complete cds [Source:RefSeq mRNA;Acc:NM_058831]
WBGene00000933	823.2	2211.38	-1.4256	3.7137e-16	4.7893e-15	dap-3	Protein DAP-3 (dap-3) mRNA, complete cds [Source:RefSeq mRNA;Acc:NM_063879]
WBGene00000202	813.213	2184.37	-1.4255	5.3708e-16	6.8481e-15	exos-4.2	Protein EXOS-4.2 (exos-4.2) mRNA, complete cds [Source:RefSeq mRNA;Acc:NM_064878]
WBGene00001406	288.388	774.571	-1.4254	3.8825e-14	4.0864e-13	fce-2	Protein FCE-2 (fce-2) mRNA, complete cds [Source:RefSeq mRNA;Acc:NM_001028776]
WBGene00015676	1088.98	2923.65	-1.4248	2.3306e-16	3.0676e-15	mct-6	Protein C10E2.6 (C10E2.6) mRNA, complete cds [Source:RefSeq mRNA;Acc:NM_078304]
WBGene00012315	1512.63	4060.77	-1.4247	3.7054e-11	2.8231e-10	immt-2	Protein IMMT-2 (immt-2) mRNA, complete cds [Source:RefSeq mRNA;Acc:NM_074840]
WBGene00017347	1899.99	5097.05	-1.4237	9.327e-17	1.2721e-15	F10E7.5	Protein F10E7.5 (F10E7.5) mRNA, complete cds [Source:RefSeq mRNA;Acc:NM_063069]
WBGene00006942	291.4	781.607	-1.4234	3.3939e-14	3.5958e-13	wrk-1	Protein WRK-1, isoform d (wrk-1) mRNA, complete cds [Source:RefSeq mRNA;Acc:NM_001029479]
WBGene00020296	1082.94	2901.09	-1.4216	2.7681e-16	3.6136e-15	T07A9.8	Protein T07A9.8 (T07A9.8) mRNA, complete cds [Source:RefSeq mRNA;Acc:NM_067519]
WBGene00018181	813.994	2179.73	-1.4211	6.9702e-16	8.7594e-15	F38E1.9	Protein F38E1.9 (F38E1.9) mRNA, complete cds [Source:RefSeq mRNA;Acc:NM_072754]
WBGene00021826	1583.14	4237.2	-1.4203	1.0745e-16	1.4614e-15	Y54E10A.3	Protein Y54E10A.3 (Y54E10A.3) mRNA, complete cds [Source:RefSeq mRNA;Acc:NM_058726]
WBGene00043068	158.88	425.066	-1.4197	7.6884e-12	6.2714e-11	F32E10.9	Protein F32E10.9 (F32E10.9) mRNA, complete cds [Source:RefSeq mRNA;Acc:NM_001027996]
WBGene00001778	14.469	38.7072	-1.4196	0.0013959	0.0035903	gst-30	Protein GST-30 (gst-30) mRNA, complete cds [Source:RefSeq mRNA;Acc:NM_062501]
WBGene00008005	1093.55	2925.21	-1.4195	8.5854e-13	7.8141e-12	C38D4.4	Protein C38D4.4 (C38D4.4) mRNA, complete cds [Source:RefSeq mRNA;Acc:NM_065587]
WBGene00006430	244.419	653.574	-1.419	1.5863e-13	1.568e-12	tag-51	Protein TAG-51 (tag-51) mRNA, complete cds [Source:RefSeq mRNA;Acc:NM_064876]
WBGene00003958	716.164	1913.73	-1.418	8.2558e-16	1.0321e-14	pcp-3	Protein PCP-3 (pcp-3) mRNA, complete cds [Source:RefSeq mRNA;Acc:NM_069197]
WBGene00004214	1464.96	3911.9	-1.417	1.4991e-14	1.6503e-13	ptp-2	Tyrosine-protein phosphatase non-receptor type [Source:UniProtKB/TrEMBL;Acc:G5EC24]
WBGene00009237	848.18	2264.57	-1.4168	4.9047e-16	6.2621e-15	F28H7.3	Protein F28H7.3 (F28H7.3) mRNA, complete cds [Source:RefSeq mRNA;Acc:NM_073342]
WBGene00000915	32909	87837.4	-1.4164	8.6983e-13	7.9056e-12	daf-21	Protein DAF-21 (daf-21) mRNA, complete cds [Source:RefSeq mRNA;Acc:NM_074225]
WBGene00006724	1672.19	4459.44	-1.4151	1.6955e-16	2.258e-15	ubh-4	Protein UBH-4 (ubh-4) mRNA, complete cds [Source:RefSeq mRNA;Acc:NM_063283]
WBGene00012126	1274.31	3398.11	-1.415	2.2781e-16	3.0025e-15	T28D6.6	Protein T28D6.6, isoform a (T28D6.6) mRNA, complete cds [Source:RefSeq mRNA;Acc:NM_001268197]
WBGene00001993	1792.63	4779.33	-1.4147	2.1976e-11	1.7103e-10	hpd-1	Protein HPD-1 (hpd-1) mRNA, complete cds [Source:RefSeq mRNA;Acc:NM_066923]
WBGene00001229	3293.41	8778.89	-1.4145	1.0404e-16	1.4171e-15	eif-3.F	Protein EIF-3.F (eif-3.F) mRNA, complete cds [Source:RefSeq mRNA;Acc:NM_063587]
WBGene00019983	1493.78	3981.65	-1.4144	1.5546e-16	2.0819e-15	sti-1	Protein STI-1 (sti-1) mRNA, complete cds [Source:RefSeq mRNA;Acc:NM_070921]
WBGene00006387	328.05	874.265	-1.4142	1.3141e-07	6.5318e-07	taf-6.1	Protein TAF-6.1 (taf-6.1) mRNA, complete cds [Source:RefSeq mRNA;Acc:NM_061518]
WBGene00022335	374.278	997.129	-1.4137	1.6045e-14	1.7593e-13	Y82E9BR.2	Protein Y82E9BR.2 (Y82E9BR.2) mRNA, complete cds [Source:RefSeq mRNA;Acc:NM_065007]
WBGene00011422	43.4974	115.863	-1.4134	4.5349e-07	2.1026e-06	T04B2.3	Protein T04B2.3, isoform a [Source:RefSeq mRNA;Acc:NM_001047517]
WBGene00003134	709.541	1889.37	-1.4129	3.4893e-11	2.6681e-10	mat-3	Protein MAT-3 (mat-3) mRNA, complete cds [Source:RefSeq mRNA;Acc:NM_064802]
WBGene00010825	10.8526	28.8901	-1.4125	0.0046246	0.010684	M01G12.14	Protein M01G12.14 (M01G12.14) mRNA, complete cds [Source:RefSeq mRNA;Acc:NM_060657]
WBGene00001862	1622.2	4317.89	-1.4124	2.3278e-16	3.066e-15	him-3	Protein HIM-3 (him-3) mRNA, complete cds [Source:RefSeq mRNA;Acc:NM_068677]
WBGene00012556	275.199	732.257	-1.4119	5.4037e-09	3.2222e-08	mrps-10	Protein MRPS-10 (mrps-10) mRNA, complete cds [Source:RefSeq mRNA;Acc:NM_067284]
WBGene00015147	305.048	811.47	-1.4115	6.069e-10	4.0174e-09	B0336.7	Protein B0336.7, isoform a [Source:RefSeq mRNA;Acc:NM_065826]
WBGene00016701	366.624	974.995	-1.4111	4.0686e-14	4.2752e-13	C46A5.5	Protein C46A5.5, isoform a (C46A5.5) mRNA, complete cds [Source:RefSeq mRNA;Acc:NM_001268378]
WBGene00011380	12.7964	34.0267	-1.4109	0.0024938	0.0060953	T02E1.8	Protein T02E1.8, isoform a [Source:RefSeq mRNA;Acc:NM_001263781]
WBGene00012149	873.528	2322.48	-1.4107	5.7204e-16	7.2505e-15	VF13D12L.3	Protein VF13D12L.3 (VF13D12L.3) mRNA, complete cds [Source:RefSeq mRNA;Acc:NM_064099]
WBGene00013997	1879.97	4986.85	-1.4074	1.5462e-16	2.075e-15	ZK550.3	Protein ZK550.3 (ZK550.3) mRNA, complete cds [Source:RefSeq mRNA;Acc:NM_070658]
WBGene00000772	2116.01	5611.58	-1.4071	1.5105e-05	5.5375e-05	cpb-3	Protein CPB-3 (cpb-3) mRNA, complete cds [Source:RefSeq mRNA;Acc:NM_059279]
WBGene00006512	2343.67	6206.61	-1.405	1.549e-16	2.0759e-15	abcf-1	Protein ABCF-1 (abcf-1) mRNA, complete cds [Source:RefSeq mRNA;Acc:NM_073791]
WBGene00015809	1328.26	3515.69	-1.4043	3.2908e-16	4.2727e-15	C16A3.4	Protein C16A3.4 (C16A3.4) mRNA, complete cds [Source:RefSeq mRNA;Acc:NM_065996]
WBGene00015525	697.784	1844.23	-1.4022	3.3931e-07	1.5956e-06	rha-2	Protein RHA-2 (rha-2) mRNA, complete cds [Source:RefSeq mRNA;Acc:NM_066494]
WBGene00012676	779.961	2061.33	-1.4021	7.1915e-13	6.586e-12	pro-3	Protein PRO-3 (pro-3) mRNA, complete cds [Source:RefSeq mRNA;Acc:NM_171594]
WBGene00013025	6375.1	16829.6	-1.4005	8.7721e-17	1.1999e-15	vha-13	Protein VHA-13 (vha-13) mRNA, complete cds [Source:RefSeq mRNA;Acc:NM_074158]
WBGene00021235	27.3332	72.1586	-1.4005	4.1434e-05	0.00014123	Y19D10B.6	Protein Y19D10B.6 (Y19D10B.6) mRNA, complete cds [Source:RefSeq mRNA;Acc:NM_071235]
WBGene00017005	398.814	1052.49	-1.4	1.1406e-12	1.0206e-11	D1007.8	Protein D1007.8 (D1007.8) mRNA, complete cds [Source:RefSeq mRNA;Acc:NM_059004]
WBGene00003676	364.423	961.583	-1.3998	3.1022e-14	3.3032e-13	nhr-86	Protein NHR-86 (nhr-86) mRNA, complete cds [Source:RefSeq mRNA;Acc:NM_071160]
WBGene00045239	59.2786	156.403	-1.3997	1.1302e-07	5.6664e-07	Y49E10.29	Protein Y49E10.29 (Y49E10.29) mRNA, complete cds [Source:RefSeq mRNA;Acc:NM_001129259]
WBGene00015185	456.368	1204	-1.3996	9.9124e-15	1.1149e-13	mrpl-41	Protein MRPL-41 (mrpl-41) mRNA, complete cds [Source:RefSeq mRNA;Acc:NM_061294]
WBGene00017286	601.25	1586.06	-1.3994	1.9479e-10	1.3708e-09	F09E5.8	Protein F09E5.8 (F09E5.8) mRNA, complete cds [Source:RefSeq mRNA;Acc:NM_062600]
WBGene00005024	809.56	2132.76	-1.3975	2.4097e-10	1.6737e-09	sqv-6	Protein SQV-6 (sqv-6) mRNA, complete cds [Source:RefSeq mRNA;Acc:NM_070958]
WBGene00020516	730.598	1924.36	-1.3972	1.8676e-15	2.2596e-14	T15B7.1	Protein T15B7.1 (T15B7.1) mRNA, complete cds [Source:RefSeq mRNA;Acc:NM_072342]
WBGene00011599	40.8225	107.498	-1.3969	0.0023867	0.0058627	T07G12.8	Protein T07G12.8 (T07G12.8) mRNA, complete cds [Source:RefSeq mRNA;Acc:NM_069549]
WBGene00008131	1307.95	3442.79	-1.3963	1.374e-09	8.7539e-09	C47B2.2	Protein C47B2.2 (C47B2.2) mRNA, complete cds [Source:RefSeq mRNA;Acc:NM_001265103]
WBGene00021828	784.077	2062.57	-1.3954	2.9805e-15	3.5178e-14	Y54E10A.6	Protein Y54E10A.6 (Y54E10A.6) mRNA, complete cds [Source:RefSeq mRNA;Acc:NM_058714]
WBGene00020808	4391.07	11542.6	-1.3943	1.2749e-06	5.5526e-06	T25F10.6	Protein T25F10.6, isoform a (T25F10.6) mRNA, complete cds [Source:RefSeq mRNA;Acc:NM_001028987]
WBGene00003956	933.526	2453.58	-1.3941	1.0957e-15	1.3548e-14	pcp-1	Protein PCP-1 (pcp-1) mRNA, complete cds [Source:RefSeq mRNA;Acc:NM_066287]
WBGene00004485	6684.12	17562.3	-1.3937	9.2936e-17	1.2685e-15	rps-16	Protein RPS-16 (rps-16) mRNA, complete cds [Source:RefSeq mRNA;Acc:NM_074289]
WBGene00015816	155.111	407.373	-1.3931	2.1483e-11	1.6734e-10	C16A11.3	Protein C16A11.3 (C16A11.3) mRNA, complete cds [Source:RefSeq mRNA;Acc:NM_062344]
WBGene00018240	125.668	329.924	-1.3925	1.6022e-05	5.8336e-05	cox-17	Protein F40G9.2 (F40G9.2) mRNA, complete cds [Source:RefSeq mRNA;Acc:NM_064774]
WBGene00013324	482.68	1265.74	-1.3908	1.8886e-14	2.052e-13	mrps-7	Protein MRPS-7 (mrps-7) mRNA, complete cds [Source:RefSeq mRNA;Acc:NM_070381]
WBGene00017800	2062.45	5403.68	-1.3896	2.3528e-05	8.3695e-05	F25G6.9	Protein F25G6.9 (F25G6.9) mRNA, complete cds [Source:RefSeq mRNA;Acc:NM_072808]
WBGene00020464	525.346	1375.76	-1.3889	2.7674e-06	1.146e-05	T12E12.3	Protein T12E12.3 (T12E12.3) mRNA, complete cds [Source:RefSeq mRNA;Acc:NM_068426]
WBGene00016445	32.3366	84.6528	-1.3884	1.5043e-05	5.518e-05	C35D10.8	Protein C35D10.8 (C35D10.8) mRNA, complete cds [Source:RefSeq mRNA;Acc:NM_065607]
WBGene00012111	449.145	1175.13	-1.3876	3.7748e-12	3.196e-11	T28A8.5	Protein T28A8.5 (T28A8.5) mRNA, complete cds [Source:RefSeq mRNA;Acc:NM_067392]
WBGene00000878	52.2169	136.612	-1.3875	4.6298e-05	0.00015659	cyn-2	Protein CYN-2 (cyn-2) mRNA, complete cds [Source:RefSeq mRNA;Acc:NM_067427]
WBGene00000798	294.705	770.951	-1.3874	2.5686e-13	2.4679e-12	crn-5	Protein CRN-5 (crn-5) mRNA, complete cds [Source:RefSeq mRNA;Acc:NM_063883]
WBGene00006706	2486.7	6505.48	-1.3874	3.5321e-16	4.5706e-15	ubc-9	Protein UBC-9 (ubc-9) mRNA, complete cds [Source:RefSeq mRNA;Acc:NM_001027987]
WBGene00004456	3208	8391.54	-1.3873	1.1972e-16	1.6214e-15	rpl-43	Protein RPL-43 (rpl-43) mRNA, complete cds [Source:RefSeq mRNA;Acc:NM_064556]
WBGene00015075	2157.52	5643.93	-1.3873	4.7193e-16	6.0415e-15	B0238.11	Protein B0238.11 (B0238.11) mRNA, complete cds [Source:RefSeq mRNA;Acc:NM_072009]
WBGene00015313	651.425	1702.57	-1.386	7.9499e-15	9.0157e-14	hpo-32	Protein HPO-32 (hpo-32) mRNA, complete cds [Source:RefSeq mRNA;Acc:NM_059160]
WBGene00010317	4501.16	11759.6	-1.3855	2.1264e-16	2.8045e-15	idh-1	Protein IDH-1, isoform b [Source:RefSeq mRNA;Acc:NM_001268463]
WBGene00000713	17107.9	44670.6	-1.3847	1.4529e-16	1.9538e-15	col-140	Protein COL-140, isoform a (col-140) mRNA, complete cds [Source:RefSeq mRNA;Acc:NM_072124]
WBGene00018339	2223.31	5799.82	-1.3833	3.1036e-13	2.9611e-12	abcf-3	Protein ABCF-3 (abcf-3) mRNA, complete cds [Source:RefSeq mRNA;Acc:NM_065938]
WBGene00020993	623.223	1625.54	-1.3831	1.2499e-14	1.3904e-13	W03F8.3	Protein W03F8.3 (W03F8.3) mRNA, complete cds [Source:RefSeq mRNA;Acc:NM_068336]
WBGene00020744	29.3109	76.4381	-1.3829	3.4252e-05	0.0001185	T24A6.1	Protein T24A6.1 (T24A6.1) mRNA, complete cds [Source:RefSeq mRNA;Acc:NM_071600]
WBGene00003923	3997.6	10420.8	-1.3823	2.4706e-16	3.2473e-15	pas-2	Protein PAS-2 (pas-2) mRNA, complete cds [Source:RefSeq mRNA;Acc:NM_073349]
WBGene00004482	5566.66	14511.1	-1.3823	1.7357e-13	1.7061e-12	rps-13	Protein RPS-13 (rps-13) mRNA, complete cds [Source:RefSeq mRNA;Acc:NM_065992]
WBGene00009308	19.5579	50.9569	-1.3815	0.00078894	0.0021354	F32A11.3	Protein F32A11.3 (F32A11.3) mRNA, complete cds [Source:RefSeq mRNA;Acc:NM_064391]
WBGene00020953	377.47	983.376	-1.3814	6.0728e-14	6.2679e-13	W02G9.3	Protein W02G9.3 (W02G9.3) mRNA, complete cds [Source:RefSeq mRNA;Acc:NM_071327]
WBGene00020480	378.258	985.046	-1.3808	9.0881e-14	9.1727e-13	ssup-72	Protein SSUP-72 (ssup-72) mRNA, complete cds [Source:RefSeq mRNA;Acc:NM_062985]
WBGene00002074	3538.33	9213.65	-1.3807	1.2076e-09	7.7377e-09	ima-3	Protein IMA-3 (ima-3) mRNA, complete cds [Source:RefSeq mRNA;Acc:NM_068826]
WBGene00016171	1326.14	3452.8	-1.3805	1.4914e-15	1.817e-14	C27F2.10	Protein C27F2.10 (C27F2.10) mRNA, complete cds [Source:RefSeq mRNA;Acc:NM_065656]
WBGene00004385	754.124	1963.14	-1.3803	5.1405e-15	5.9279e-14	rnp-2	Protein RNP-2 (rnp-2) mRNA, complete cds [Source:RefSeq mRNA;Acc:NM_068103]
WBGene00044459	55.8174	145.253	-1.3798	2.0422e-07	9.892e-07	Y55F3C.9	Protein Y55F3C.9 (Y55F3C.9) mRNA, complete cds [Source:RefSeq mRNA;Acc:NM_001038363]
WBGene00003928	2843.13	7395.86	-1.3792	3.6644e-16	4.7289e-15	pas-7	Protein PAS-7 (pas-7) mRNA, complete cds [Source:RefSeq mRNA;Acc:NM_063776]
WBGene00014262	435.345	1132.45	-1.3792	7.2332e-09	4.2367e-08	ZK1321.4	Protein ZK1321.4, isoform a (ZK1321.4) mRNA, complete cds [Source:RefSeq mRNA;Acc:NM_001267298]
WBGene00022783	314.519	817.689	-1.3784	2.2775e-13	2.2121e-12	tomm-7	Protein TOMM-7 (tomm-7) mRNA, complete cds [Source:RefSeq mRNA;Acc:NM_066305]
WBGene00008346	234.678	610.05	-1.3782	1.9077e-12	1.672e-11	C56A3.8	Protein C56A3.8, isoform c (C56A3.8) mRNA, complete cds [Source:RefSeq mRNA;Acc:NM_001269598]
WBGene00006937	1369.38	3559	-1.3779	9.9891e-16	1.2407e-14	wah-1	Protein WAH-1, isoform a (wah-1) mRNA, complete cds [Source:RefSeq mRNA;Acc:NM_067163]
WBGene00022134	1758.13	4566.89	-1.3772	6.5465e-16	8.254e-15	Y71G10AL.1	Protein Y71G10AL.1, isoform a (Y71G10AL.1) mRNA, complete cds [Source:RefSeq mRNA;Acc:NM_171899]
WBGene00022775	783.727	2035.68	-1.3771	2.3261e-12	2.0147e-11	ZK616.5	Protein ZK616.5 (ZK616.5) mRNA, complete cds [Source:RefSeq mRNA;Acc:NM_068399]
WBGene00017435	1678.92	4359.52	-1.3766	1.0605e-15	1.3138e-14	F13H8.2	Protein F13H8.2 (F13H8.2) mRNA, complete cds [Source:RefSeq mRNA;Acc:NM_062855]
WBGene00015915	1236.09	3207.62	-1.3757	1.7519e-15	2.125e-14	C17G10.1	Protein C17G10.1 (C17G10.1) mRNA, complete cds [Source:RefSeq mRNA;Acc:NM_062687]
WBGene00022092	934.878	2425.67	-1.3755	3.3107e-12	2.818e-11	Y69A2AR.21	Protein Y69A2AR.21 (Y69A2AR.21) mRNA, complete cds [Source:RefSeq mRNA;Acc:NM_067811]
WBGene00003926	4509.65	11695.6	-1.3749	4.4827e-09	2.7033e-08	pas-5	Protein PAS-5 (pas-5) mRNA, complete cds [Source:RefSeq mRNA;Acc:NM_060364]
WBGene00020304	67.3451	174.651	-1.3748	5.0959e-08	2.6781e-07	fbxa-200	Protein FBXA-200 (fbxa-200) mRNA, complete cds [Source:RefSeq mRNA;Acc:NM_061444]
WBGene00018769	918.416	2380.97	-1.3743	2.4176e-15	2.8995e-14	mnat-1	Protein MNAT-1 (mnat-1) mRNA, complete cds [Source:RefSeq mRNA;Acc:NM_061879]
WBGene00008417	1323.41	3430.06	-1.374	1.947e-15	2.3528e-14	D2030.7	Protein D2030.7 (D2030.7) mRNA, complete cds [Source:RefSeq mRNA;Acc:NM_059721]
WBGene00005662	913.209	2364.54	-1.3725	4.8143e-15	5.5684e-14	sars-2	Protein SARS-2 (sars-2) mRNA, complete cds [Source:RefSeq mRNA;Acc:NM_068148]
WBGene00001599	2412.79	6243.75	-1.3717	0.0004853	0.0013684	glh-2	Protein GLH-2 (glh-2) mRNA, complete cds [Source:RefSeq mRNA;Acc:NM_059475]
WBGene00010624	1154.7	2986.69	-1.371	2.7542e-15	3.2663e-14	mrps-15	Protein MRPS-15 (mrps-15) mRNA, complete cds [Source:RefSeq mRNA;Acc:NM_059950]
WBGene00003422	2558.88	6616.87	-1.3706	9.5284e-06	3.6034e-05	msh-6	Protein MSH-6 (msh-6) mRNA, complete cds [Source:RefSeq mRNA;Acc:NM_058762]
WBGene00185089	221.81	573.523	-1.3705	4.0257e-12	3.3949e-11	C16A11.10	Protein C16A11.10 (C16A11.10) mRNA, complete cds [Source:RefSeq mRNA;Acc:NM_001267158]
WBGene00013249	125.072	323.334	-1.3703	2.6427e-10	1.8217e-09	Y57A10A.4	Protein Y57A10A.4 (Y57A10A.4) mRNA, complete cds [Source:RefSeq mRNA;Acc:NM_064183]
WBGene00012971	366.752	947.751	-1.3697	1.6132e-09	1.0193e-08	Y48A6B.10	Protein Y48A6B.10, isoform a [Source:RefSeq mRNA;Acc:NM_001268170]
WBGene00006491	732.62	1892.77	-1.3694	9.2648e-15	1.0439e-13	acl-3	Protein ACL-3 (acl-3) mRNA, complete cds [Source:RefSeq mRNA;Acc:NM_069801]
WBGene00004490	1660.76	4289.07	-1.3688	1.6575e-09	1.0459e-08	rps-21	Protein RPS-21 (rps-21) mRNA, complete cds [Source:RefSeq mRNA;Acc:NM_066178]
WBGene00006728	6519.11	16826.1	-1.368	5.2868e-14	5.4862e-13	ubq-2	Protein UBQ-2 (ubq-2) mRNA, complete cds [Source:RefSeq mRNA;Acc:NM_067294]
WBGene00016942	70.3562	181.585	-1.3679	2.8407e-08	1.5446e-07	C55B7.3	Protein C55B7.3 (C55B7.3) mRNA, complete cds [Source:RefSeq mRNA;Acc:NM_059471]
WBGene00009131	1003.31	2587.48	-1.3668	4.0942e-15	4.7614e-14	F25H8.1	Protein F25H8.1, isoform a (F25H8.1) mRNA, complete cds [Source:RefSeq mRNA;Acc:NM_069388]
WBGene00021476	398.865	1028.61	-1.3667	8.9753e-09	5.2031e-08	Y39G10AR.21	Protein Y39G10AR.21 (Y39G10AR.21) mRNA, complete cds [Source:RefSeq mRNA;Acc:NM_058557]
WBGene00022462	686.418	1769.84	-1.3665	3.9211e-05	0.0001343	Y110A7A.15	Protein Y110A7A.15, isoform b (Y110A7A.15) mRNA, complete cds [Source:RefSeq mRNA;Acc:NM_182041]
WBGene00007605	919.416	2370.42	-1.3664	5.1447e-15	5.9291e-14	asp-10	Protein ASP-10, isoform a [Source:RefSeq mRNA;Acc:NM_001269519]
WBGene00000728	295.709	762.023	-1.3657	4.9074e-13	4.5662e-12	col-155	Protein COL-155 (col-155) mRNA, complete cds [Source:RefSeq mRNA;Acc:NM_073487]
WBGene00010450	345.573	890.347	-1.3654	2.5435e-13	2.445e-12	K01A11.2	Protein K01A11.2 (K01A11.2) mRNA, complete cds [Source:RefSeq mRNA;Acc:NM_065306]
WBGene00015916	761.697	1962.46	-1.3654	1.679e-06	7.1792e-06	C17G10.2	Protein C17G10.2 (C17G10.2) mRNA, complete cds [Source:RefSeq mRNA;Acc:NM_062686]
WBGene00021930	1235.15	3182.14	-1.3653	2.4038e-15	2.8865e-14	Y55F3AM.13	Protein Y55F3AM.13 (Y55F3AM.13) mRNA, complete cds [Source:RefSeq mRNA;Acc:NM_067630]
WBGene00000381	4118.8	10609.6	-1.3651	1.554e-13	1.5393e-12	cct-6	Protein CCT-6, isoform a [Source:RefSeq mRNA;Acc:NM_171135]
WBGene00010638	1440.91	3711.59	-1.3651	2.5684e-15	3.0668e-14	K07F5.14	Protein K07F5.14 (K07F5.14) mRNA, complete cds [Source:RefSeq mRNA;Acc:NM_069372]
WBGene00018154	997.906	2569.21	-1.3643	5.3442e-15	6.1516e-14	exos-9	Protein EXOS-9, isoform a (exos-9) mRNA, complete cds [Source:RefSeq mRNA;Acc:NM_171186]
WBGene00015579	389.576	1002.79	-1.364	1.1233e-12	1.0062e-11	C07H6.2	Protein C07H6.2 (C07H6.2) mRNA, complete cds [Source:RefSeq mRNA;Acc:NM_066251]
WBGene00002879	1291.79	3324.34	-1.3637	2.3512e-15	2.8269e-14	let-754	Protein LET-754 (let-754) mRNA, complete cds [Source:RefSeq mRNA;Acc:NM_066329]
WBGene00022172	181.974	468.084	-1.363	4.8037e-07	2.2187e-06	cosa-1	Protein COSA-1 (cosa-1) mRNA, complete cds [Source:RefSeq mRNA;Acc:NM_065206]
WBGene00011813	483.943	1244.69	-1.3629	7.0916e-14	7.2764e-13	T16H12.3	Protein T16H12.3, isoform b [Source:RefSeq mRNA;Acc:NM_001027592]
WBGene00044326	1134.7	2918.21	-1.3628	3.1439e-15	3.7011e-14	tag-322	Protein TAG-322 (tag-322) mRNA, complete cds [Source:RefSeq mRNA;Acc:NM_068884]
WBGene00003062	1753.57	4508.52	-1.3624	2.6963e-07	1.2856e-06	lpd-6	Protein LPD-6 (lpd-6) mRNA, complete cds [Source:RefSeq mRNA;Acc:NM_058707]
WBGene00007573	1410.99	3626.93	-1.362	3.1611e-15	3.719e-14	C14B1.2	Protein C14B1.2 (C14B1.2) mRNA, complete cds [Source:RefSeq mRNA;Acc:NM_065346]
WBGene00044894	78.0136	200.518	-1.3619	1.3015e-08	7.3841e-08	Y71F9AR.4	Protein Y71F9AR.4 (Y71F9AR.4) mRNA, complete cds [Source:RefSeq mRNA;Acc:NM_001083156]
WBGene00006889	549.469	1411.49	-1.3611	3.0087e-14	3.209e-13	pfd-3	Protein PFD-3 (pfd-3) mRNA, complete cds [Source:RefSeq mRNA;Acc:NM_060827]
WBGene00001247	142.066	364.794	-1.3605	8.2595e-11	6.0478e-10	elo-9	Protein ELO-9 (elo-9) mRNA, complete cds [Source:RefSeq mRNA;Acc:NM_064685]
WBGene00011499	18.2569	46.8688	-1.3602	0.00073277	0.0019986	T05G5.4	Protein T05G5.4 (T05G5.4) mRNA, complete cds [Source:RefSeq mRNA;Acc:NM_066753]
WBGene00012895	180.456	463.173	-1.3599	1.4296e-11	1.1314e-10	cox-10	Protein Y46G5A.2 (Y46G5A.2) mRNA, complete cds [Source:RefSeq mRNA;Acc:NM_001276750]
WBGene00009266	474.605	1217.91	-1.3596	4.3938e-13	4.1042e-12	F30A10.9	Protein F30A10.9 (F30A10.9) mRNA, complete cds [Source:RefSeq mRNA;Acc:NM_060122]
WBGene00017605	2197.17	5635.17	-1.3588	1.2652e-05	4.7029e-05	F19F10.9	Protein F19F10.9 (F19F10.9) mRNA, complete cds [Source:RefSeq mRNA;Acc:NM_072551]
WBGene00007137	1394.84	3576.46	-1.3584	3.0639e-15	3.6114e-14	B0285.4	Protein B0285.4 (B0285.4) mRNA, complete cds [Source:RefSeq mRNA;Acc:NM_065474]
WBGene00011487	1801.82	4618.62	-1.358	1.5537e-15	1.8894e-14	T05E12.6	Protein T05E12.6, isoform a [Source:RefSeq mRNA;Acc:NM_074926]
WBGene00008364	535.361	1371.94	-1.3576	6.531e-14	6.7119e-13	D1046.3	Protein D1046.3 (D1046.3) mRNA, complete cds [Source:RefSeq mRNA;Acc:NM_069151]
WBGene00044067	737.025	1888.71	-1.3576	1.2369e-08	7.0325e-08	hke-4.1	Protein HKE-4.1 (hke-4.1) mRNA, complete cds [Source:RefSeq mRNA;Acc:NM_070669]
WBGene00011253	1149.96	2945.84	-1.3571	4.501e-15	5.225e-14	R11H6.5	Protein R11H6.5 (R11H6.5) mRNA, complete cds [Source:RefSeq mRNA;Acc:NM_074213]
WBGene00013139	737.762	1889.98	-1.3571	1.3827e-14	1.5301e-13	Y53C12A.3	Protein Y53C12A.3 (Y53C12A.3) mRNA, complete cds [Source:RefSeq mRNA;Acc:NM_063692]
WBGene00044789	503.553	1289.6	-1.3567	3.9984e-06	1.6159e-05	T07A9.14	Protein T07A9.14 (T07A9.14) mRNA, complete cds [Source:RefSeq mRNA;Acc:NM_001047521]
WBGene00015095	2250.33	5761.74	-1.3564	1.78e-15	2.1577e-14	B0261.7	Protein B0261.7 (B0261.7) mRNA, complete cds [Source:RefSeq mRNA;Acc:NM_059153]
WBGene00010036	546.957	1400.1	-1.356	1.792e-07	8.7356e-07	cpar-1	Protein CPAR-1 (cpar-1) mRNA, complete cds [Source:RefSeq mRNA;Acc:NM_066672]
WBGene00001225	2827.78	7236.69	-1.3557	9.6498e-12	7.7908e-11	eif-3.B	Protein EIF-3.B, isoform a [Source:RefSeq mRNA;Acc:NM_001027298]
WBGene00020113	461.521	1180.57	-1.355	7.5017e-14	7.6644e-13	R151.10	Protein R151.10; R151.8A protein [Source:UniProtKB/TrEMBL;Acc:G5EG26]
WBGene00015667	12.8642	32.8932	-1.3544	0.0038741	0.0091069	C10A4.6	Protein C10A4.6 (C10A4.6) mRNA, complete cds [Source:RefSeq mRNA;Acc:NM_076848]
WBGene00016586	1719.12	4394.98	-1.3542	2.2417e-10	1.5604e-09	C42C1.8	Protein C42C1.8 (C42C1.8) mRNA, complete cds [Source:RefSeq mRNA;Acc:NM_069940]
WBGene00009092	825.844	2111.01	-1.354	1.2388e-14	1.3788e-13	tomm-20	Protein TOMM-20 (tomm-20) mRNA, complete cds [Source:RefSeq mRNA;Acc:NM_073691]
WBGene00011412	676.855	1730.2	-1.354	2.3031e-14	2.4854e-13	mrpl-16	Protein MRPL-16 (mrpl-16) mRNA, complete cds [Source:RefSeq mRNA;Acc:NM_065564]
WBGene00010562	728.924	1862.88	-1.3537	1.4478e-14	1.5948e-13	cdc-48.3	Protein CDC-48.3 (cdc-48.3) mRNA, complete cds [Source:RefSeq mRNA;Acc:NM_059810]
WBGene00001005	4107.62	10487.9	-1.3524	1.2118e-15	1.4935e-14	dlc-1	Protein DLC-1 (dlc-1) mRNA, complete cds [Source:RefSeq mRNA;Acc:NM_066021]
WBGene00011634	604.89	1544.39	-1.3523	4.8217e-14	5.028e-13	T09A5.5	Protein T09A5.5 (T09A5.5) mRNA, complete cds [Source:RefSeq mRNA;Acc:NM_063248]
WBGene00018439	28.5509	72.8978	-1.3523	5.4679e-05	0.00018259	fbxa-184	Protein FBXA-184 (fbxa-184) mRNA, complete cds [Source:RefSeq mRNA;Acc:NM_061651]
WBGene00008740	830.626	2119.91	-1.3517	1.5676e-14	1.7227e-13	F13D12.5	Protein F13D12.5 (F13D12.5) mRNA, complete cds [Source:RefSeq mRNA;Acc:NM_064103]
WBGene00012932	694.646	1772.77	-1.3517	1.6327e-14	1.7871e-13	Y47D3A.21	Protein Y47D3A.21 (Y47D3A.21) mRNA, complete cds [Source:RefSeq mRNA;Acc:NM_067049]
WBGene00017989	1565.9	3994.15	-1.3509	6.1334e-08	3.185e-07	nol-10	Protein NOL-10 (nol-10) mRNA, complete cds [Source:RefSeq mRNA;Acc:NM_068832]
WBGene00043057	511.038	1303.55	-1.3509	8.7555e-14	8.851e-13	M142.8	Protein M142.8, isoform b (M142.8) mRNA, complete cds [Source:RefSeq mRNA;Acc:NM_001268163]
WBGene00018250	89.0531	227.072	-1.3504	6.5894e-09	3.8798e-08	F40H3.2	Protein F40H3.2 (F40H3.2) mRNA, complete cds [Source:RefSeq mRNA;Acc:NM_062831]
WBGene00019894	244.598	623.686	-1.3504	4.2619e-12	3.5862e-11	R05F9.11	Protein R05F9.11 (R05F9.11) mRNA, complete cds [Source:RefSeq mRNA;Acc:NM_062495]
WBGene00021269	72.4479	184.653	-1.3498	5.9625e-08	3.0995e-07	Y23H5A.2	Protein Y23H5A.2 (Y23H5A.2) mRNA, complete cds [Source:RefSeq mRNA;Acc:NM_058611]
WBGene00019631	382.321	973.293	-1.3481	4.0857e-09	2.474e-08	K10D2.5	Protein K10D2.5 (K10D2.5) mRNA, complete cds [Source:RefSeq mRNA;Acc:NM_065696]
WBGene00002080	1983.86	5049.33	-1.3478	1.4717e-09	9.3359e-09	xpo-3	Protein XPO-3 (xpo-3) mRNA, complete cds [Source:RefSeq mRNA;Acc:NM_068919]
WBGene00016204	64.4195	163.954	-1.3477	3.1752e-06	1.3014e-05	gsto-1	Protein GSTO-1 (gsto-1) mRNA, complete cds [Source:RefSeq mRNA;Acc:NM_066327]
WBGene00022153	523.384	1331.83	-1.3475	6.3099e-14	6.4987e-13	Y71G12B.13	Protein Y71G12B.13 (Y71G12B.13) mRNA, complete cds [Source:RefSeq mRNA;Acc:NM_058483]
WBGene00015104	1382.25	3516.8	-1.3472	6.0144e-15	6.89e-14	B0280.9	Protein B0280.9 (B0280.9) mRNA, complete cds [Source:RefSeq mRNA;Acc:NM_066154]
WBGene00004883	557.731	1418.63	-1.3469	7.1666e-14	7.3463e-13	smg-5	Protein SMG-5 (smg-5) mRNA, complete cds [Source:RefSeq mRNA;Acc:NM_059528]
WBGene00004453	806.789	2051.99	-1.3468	1.087e-14	1.2134e-13	rpl-39	Protein RPL-39 (rpl-39) mRNA, complete cds [Source:RefSeq mRNA;Acc:NM_072605]
WBGene00013156	1058.62	2692.23	-1.3466	0.00094426	0.0025147	Y53F4B.9	Protein Y53F4B.9 (Y53F4B.9) mRNA, complete cds [Source:RefSeq mRNA;Acc:NM_064694]
WBGene00018426	4700.11	11953.1	-1.3466	2.8922e-09	1.7794e-08	F44E7.4	Protein F44E7.4, isoform d [Source:RefSeq mRNA;Acc:NM_001028757]
WBGene00017294	49.6843	126.323	-1.3463	7.128e-07	3.2073e-06	F09E10.1	Protein F09E10.1 (F09E10.1) mRNA, complete cds [Source:RefSeq mRNA;Acc:NM_075885]
WBGene00001775	442.98	1126.05	-1.346	6.2931e-12	5.1817e-11	gst-27	Protein GST-27 (gst-27) mRNA, complete cds [Source:RefSeq mRNA;Acc:NM_064715]
WBGene00008428	887.708	2255.35	-1.3452	9.4774e-11	6.9079e-10	D2085.3	Protein D2085.3 (D2085.3) mRNA, complete cds [Source:RefSeq mRNA;Acc:NM_063440]
WBGene00007978	1857.03	4716.83	-1.3448	1.0021e-14	1.1239e-13	C36B1.11	Protein C36B1.11 (C36B1.11) mRNA, complete cds [Source:RefSeq mRNA;Acc:NM_059968]
WBGene00020256	187.751	476.561	-1.3438	3.1304e-11	2.4012e-10	T05C3.6	Protein T05C3.6, isoform a [Source:RefSeq mRNA;Acc:NM_001129528]
WBGene00004919	958.126	2431.62	-1.3436	1.3419e-14	1.4884e-13	snr-6	Protein SNR-6 (snr-6) mRNA, complete cds [Source:RefSeq mRNA;Acc:NM_067219]
WBGene00006428	29.4984	74.8478	-1.3433	5.2529e-05	0.00017608	tkr-3	Protein TKR-3, isoform b (tkr-3) mRNA, complete cds [Source:RefSeq mRNA;Acc:NM_001026087]
WBGene00001744	2411.56	6118.2	-1.3431	3.5881e-15	4.1998e-14	gars-1	Protein GARS-1, isoform a [Source:RefSeq mRNA;Acc:NM_065692]
WBGene00010989	224.998	570.72	-1.3429	0.00039654	0.0011364	R03D7.2	Protein R03D7.2 (R03D7.2) mRNA, complete cds [Source:RefSeq mRNA;Acc:NM_063953]
WBGene00011309	182.411	462.542	-1.3424	2.6896e-09	1.6611e-08	R186.8	Protein R186.8 (R186.8) mRNA, complete cds [Source:RefSeq mRNA;Acc:NM_001028914]
WBGene00019321	22.0441	55.8885	-1.3422	0.0058781	0.013263	K02E10.7	Protein K02E10.7 (K02E10.7) mRNA, complete cds [Source:RefSeq mRNA;Acc:NM_076055]
WBGene00138720	423.114	1072.65	-1.3421	1.1854e-05	4.4271e-05	F58H1.8	Protein F58H1.8 (F58H1.8) mRNA, complete cds [Source:RefSeq mRNA;Acc:NM_001269455]
WBGene00010465	1101.37	2792.09	-1.342	1.8582e-11	1.4568e-10	K01D12.6	Protein K01D12.6 (K01D12.6) mRNA, complete cds [Source:RefSeq mRNA;Acc:NM_073704]
WBGene00020957	729.899	1849.76	-1.3416	2.5982e-14	2.7914e-13	W02H5.2	Protein W02H5.1 (W02H5.1) mRNA, complete cds [Source:RefSeq mRNA;Acc:NM_071322]
WBGene00011526	674.777	1709.7	-1.3413	6.9517e-12	5.6825e-11	cox-15	Protein T06D8.5 (T06D8.5) mRNA, complete cds [Source:RefSeq mRNA;Acc:NM_064001]
WBGene00006920	2005.73	5081.4	-1.3411	2.6272e-15	3.1313e-14	vha-11	Protein VHA-11, isoform a (vha-11) mRNA, complete cds [Source:RefSeq mRNA;Acc:NM_001028280]
WBGene00011730	1346.92	3410.65	-1.3404	7.6651e-15	8.7082e-14	drr-2	Protein DRR-2 (drr-2) mRNA, complete cds [Source:RefSeq mRNA;Acc:NM_067417]
WBGene00013678	442.659	1120.82	-1.3403	1.6168e-13	1.5965e-12	Y105E8A.20	Protein Y105E8A.20, isoform b [Source:RefSeq mRNA;Acc:NM_001136325]
WBGene00011189	118.652	300.364	-1.34	9.3671e-10	6.0687e-09	R10D12.8	Protein R10D12.8 (R10D12.8) mRNA, complete cds [Source:RefSeq mRNA;Acc:NM_074062]
WBGene00011087	820.105	2074.86	-1.3391	4.2729e-09	2.58e-08	R07B7.2	Protein R07B7.2, isoform a (R07B7.2) mRNA, complete cds [Source:RefSeq mRNA;Acc:NM_001269468]
WBGene00003043	581.432	1470.55	-1.3387	8.6102e-07	3.8284e-06	lip-1	Protein LIP-1 (lip-1) mRNA, complete cds [Source:RefSeq mRNA;Acc:NM_068652]
WBGene00020287	842.317	2130.39	-1.3387	7.7118e-12	6.2878e-11	lsy-13	Protein LSY-13 (lsy-13) mRNA, complete cds [Source:RefSeq mRNA;Acc:NM_070598]
WBGene00013151	315.309	797.436	-1.3386	1.3188e-12	1.1756e-11	Y53F4B.4	Protein Y53F4B.4, isoform b [Source:RefSeq mRNA;Acc:NM_064688]
WBGene00018221	132.352	334.732	-1.3386	0.00032618	0.00094963	F40A3.6	Protein F40A3.6 (F40A3.6) mRNA, complete cds [Source:RefSeq mRNA;Acc:NM_072631]
WBGene00001156	759.278	1919.92	-1.3383	1.845e-05	6.6731e-05	ech-7	Protein ECH-7 (ech-7) mRNA, complete cds [Source:RefSeq mRNA;Acc:NM_170936]
WBGene00007413	1490.03	3767.57	-1.3383	4.5225e-10	3.0293e-09	pro-2	Protein PRO-2 (pro-2) mRNA, complete cds [Source:RefSeq mRNA;Acc:NM_063823]
WBGene00000380	7087.88	17915.8	-1.3378	1.359e-15	1.6642e-14	cct-5	Protein CCT-5, isoform a [Source:RefSeq mRNA;Acc:NM_171104]
WBGene00003160	2160.26	5458.74	-1.3374	3.5894e-15	4.1998e-14	mdf-1	Protein MDF-1 (mdf-1) mRNA, complete cds [Source:RefSeq mRNA;Acc:NM_073061]
WBGene00018398	360.419	910.737	-1.3374	3.2449e-05	0.00011283	sptl-2	Protein SPTL-2, isoform b [Source:RefSeq mRNA;Acc:NM_072663]
WBGene00011886	1139.23	2877.88	-1.337	1.3842e-14	1.5309e-13	T21B10.4	Protein T21B10.4 (T21B10.4) mRNA, complete cds [Source:RefSeq mRNA;Acc:NM_063502]
WBGene00011819	516.986	1304.8	-1.3356	1.7815e-13	1.7484e-12	hal-2	Protein HAL-2 (hal-2) mRNA, complete cds [Source:RefSeq mRNA;Acc:NM_001027590]
WBGene00016713	33.7736	85.2303	-1.3355	0.0037797	0.0089166	C46E10.9	Protein C46E10.9 (C46E10.9) mRNA, complete cds [Source:RefSeq mRNA;Acc:NM_062232]
WBGene00004437	659.127	1662.64	-1.3348	5.379e-14	5.5758e-13	rpl-24.2	Protein RPL-24.2 (rpl-24.2) mRNA, complete cds [Source:RefSeq mRNA;Acc:NM_060171]
WBGene00010369	1350.82	3406.82	-1.3346	0.00072696	0.0019845	chd-1	Protein CHD-1 (chd-1) mRNA, complete cds [Source:RefSeq mRNA;Acc:NM_059593]
WBGene00000784	3941.33	9939.41	-1.3345	2.7078e-06	1.1233e-05	cpr-4	Protein CPR-4 (cpr-4) mRNA, complete cds [Source:RefSeq mRNA;Acc:NM_072281]
WBGene00009642	98.9428	249.509	-1.3344	4.255e-09	2.5709e-08	F42G4.5	Protein F42G4.5, isoform a [Source:RefSeq mRNA;Acc:NM_064377]
WBGene00022800	2159.6	5445.24	-1.3342	7.9028e-05	0.00025748	ZK688.5	Protein ZK688.5, isoform a [Source:RefSeq mRNA;Acc:NM_066313]
WBGene00008793	93.007	234.42	-1.3337	3.0549e-08	1.654e-07	F14D7.6	Protein F14D7.6, isoform d [Source:RefSeq mRNA;Acc:NM_001276956]
WBGene00020761	657.574	1656.98	-1.3333	8.4504e-14	8.5788e-13	T24C4.5	Protein T24C4.5 (T24C4.5) mRNA, complete cds [Source:RefSeq mRNA;Acc:NM_064882]
WBGene00015133	954.714	2404.9	-1.3328	2.2745e-14	2.4573e-13	mrpl-11	Protein MRPL-11 (mrpl-11) mRNA, complete cds [Source:RefSeq mRNA;Acc:NM_066522]
WBGene00006988	954.155	2403.06	-1.3326	7.722e-13	7.055e-12	zyg-1	Protein ZYG-1 (zyg-1) mRNA, complete cds [Source:RefSeq mRNA;Acc:NM_062702]
WBGene00018964	1020.76	2570.08	-1.3322	1.9557e-14	2.1225e-13	F56D2.2	Protein F56D2.2 (F56D2.2) mRNA, complete cds [Source:RefSeq mRNA;Acc:NM_065799]
WBGene00015591	941.981	2370.77	-1.3316	7.3162e-06	2.823e-05	cyk-7	Protein CYK-7, isoform a [Source:RefSeq mRNA;Acc:NM_001047380]
WBGene00007918	481.713	1212.24	-1.3314	2.491e-13	2.4017e-12	sphk-1	Protein SPHK-1, isoform a [Source:RefSeq mRNA;Acc:NM_001026846]
WBGene00012094	867.845	2183.46	-1.3311	2.6372e-14	2.8317e-13	T27E9.2	Protein T27E9.2 (T27E9.2) mRNA, complete cds [Source:RefSeq mRNA;Acc:NM_067380]
WBGene00013210	487.148	1224.92	-1.3303	1.6249e-13	1.603e-12	Y54G9A.7	Protein Y54G9A.7 (Y54G9A.7) mRNA, complete cds [Source:RefSeq mRNA;Acc:NM_064477]
WBGene00010264	488.541	1228.33	-1.3301	1.0182e-08	5.8639e-08	F58G1.2	Protein F58G1.2, isoform b [Source:RefSeq mRNA;Acc:NM_001267429]
WBGene00019507	7.32016	18.3952	-1.3294	0.025641	0.049754	K07H8.7	Protein K07H8.7 (K07H8.7) mRNA, complete cds [Source:RefSeq mRNA;Acc:NM_068984]
WBGene00008877	930.736	2338.71	-1.3293	2.6726e-14	2.8681e-13	F16A11.2	Protein F16A11.2 (F16A11.2) mRNA, complete cds [Source:RefSeq mRNA;Acc:NM_060097]
WBGene00001497	2427.86	6098.8	-1.3288	4.6957e-15	5.4377e-14	fars-1	Protein FARS-1, isoform a (fars-1) mRNA, complete cds [Source:RefSeq mRNA;Acc:NM_059391]
WBGene00011806	1553.88	3903.07	-1.3287	8.3885e-15	9.4906e-14	ekl-6	Protein EKL-6 (ekl-6) mRNA, complete cds [Source:RefSeq mRNA;Acc:NM_066833]
WBGene00011239	2132.42	5355.08	-1.3284	6.4944e-15	7.4133e-14	R11A8.5	Protein R11A8.5 (R11A8.5) mRNA, complete cds [Source:RefSeq mRNA;Acc:NM_069512]
WBGene00009211	1131.8	2841.44	-1.328	1.6629e-14	1.8191e-13	wdr-46	Protein WDR-46 (wdr-46) mRNA, complete cds [Source:RefSeq mRNA;Acc:NM_069957]
WBGene00009515	44.4066	111.397	-1.3269	4.746e-06	1.8914e-05	clec-170	Protein CLEC-170 (clec-170) mRNA, complete cds [Source:RefSeq mRNA;Acc:NM_171263]
WBGene00020636	1645.57	4127.98	-1.3269	9.9465e-15	1.1181e-13	T20H4.5	Protein T20H4.5 (T20H4.5) mRNA, complete cds [Source:RefSeq mRNA;Acc:NM_066194]
WBGene00044322	169.905	426.014	-1.3262	4.4774e-06	1.7933e-05	tag-280	Protein TAG-280 (tag-280) mRNA, complete cds [Source:RefSeq mRNA;Acc:NM_064252]
WBGene00005444	95.8476	240.163	-1.3252	8.4755e-09	4.9253e-08	srh-237	Protein SRH-237, isoform a (srh-237) mRNA, complete cds [Source:RefSeq mRNA;Acc:NM_001276981]
WBGene00012434	304.918	763.946	-1.3251	2.8102e-12	2.4048e-11	Y11D7A.10	Protein Y11D7A.10, isoform b [Source:RefSeq mRNA;Acc:NM_001268450]
WBGene00010616	1071.62	2684.34	-1.3248	6.0891e-06	2.3836e-05	K07A1.10	Protein K07A1.10 (K07A1.10) mRNA, complete cds [Source:RefSeq mRNA;Acc:NM_060149]
WBGene00011679	715.436	1791.95	-1.3246	4.2044e-14	4.4107e-13	ucr-2.2	Protein UCR-2.2 (ucr-2.2) mRNA, complete cds [Source:RefSeq mRNA;Acc:NM_078120]
WBGene00006588	582.674	1458.8	-1.324	5.7657e-14	5.9606e-13	tnt-3	Protein TNT-3, isoform b [Source:RefSeq mRNA;Acc:NM_076937]
WBGene00018577	63.1221	157.986	-1.3236	2.1124e-07	1.0217e-06	asna-2	Protein ASNA-2 (asna-2) mRNA, complete cds [Source:RefSeq mRNA;Acc:NM_001029514]
WBGene00021514	1555.43	3891.74	-1.3231	1.1506e-14	1.2814e-13	Y41D4B.11	Protein Y41D4B.11 (Y41D4B.11) mRNA, complete cds [Source:RefSeq mRNA;Acc:NM_067706]
WBGene00001001	1946.46	4868.92	-1.3228	7.6338e-15	8.6778e-14	dis-3	Protein DIS-3 (dis-3) mRNA, complete cds [Source:RefSeq mRNA;Acc:NM_069434]
WBGene00017691	4988.97	12477	-1.3225	4.2657e-15	4.9578e-14	ilys-5	Protein ILYS-5, isoform a [Source:RefSeq mRNA;Acc:NM_001029423]
WBGene00002136	1677.46	4194.57	-1.3222	1.1424e-14	1.273e-13	inx-14	Protein INX-14, isoform a (inx-14) mRNA, complete cds [Source:RefSeq mRNA;Acc:NM_059678]
WBGene00019101	17.5284	43.8267	-1.3221	0.0017926	0.0045078	F59B1.10	Protein F59B1.10 (F59B1.10) mRNA, complete cds [Source:RefSeq mRNA;Acc:NM_182423]
WBGene00002042	567.947	1418.99	-1.321	1.7525e-13	1.7217e-12	hus-1	Protein HUS-1 (hus-1) mRNA, complete cds [Source:RefSeq mRNA;Acc:NM_058802]
WBGene00008595	476.334	1189.58	-1.3204	2.1596e-10	1.5071e-09	clec-56	Protein CLEC-56 (clec-56) mRNA, complete cds [Source:RefSeq mRNA;Acc:NM_074188]
WBGene00206367	1026.52	2562.82	-1.32	7.9869e-05	0.00025991	Y48G1C.7	Protein Y48G1C.7 (Y48G1C.7) mRNA, complete cds [Source:RefSeq mRNA;Acc:NM_058272]
WBGene00018904	412.835	1030.52	-1.3197	5.5877e-13	5.1716e-12	F55G1.9	Protein F55G1.9 (F55G1.9) mRNA, complete cds [Source:RefSeq mRNA;Acc:NM_068798]
WBGene00004189	3865.85	9649.05	-1.3196	5.2061e-15	5.9962e-14	pars-1	Protein PARS-1, isoform a [Source:RefSeq mRNA;Acc:NM_001027606]
WBGene00007188	433.152	1080.63	-1.3189	9.8394e-10	6.3615e-09	B0464.9	Protein B0464.9 (B0464.9) mRNA, complete cds [Source:RefSeq mRNA;Acc:NM_066683]
WBGene00003369	3482.68	8685.39	-1.3184	1.8344e-06	7.7983e-06	mlc-1	Protein MLC-1 (mlc-1) mRNA, complete cds [Source:RefSeq mRNA;Acc:NM_078428]
WBGene00009004	1978.39	4932.72	-1.3181	4.5884e-05	0.00015535	pfd-6	Protein PFD-6 (pfd-6) mRNA, complete cds [Source:RefSeq mRNA;Acc:NM_059657]
WBGene00015190	41.3128	103.006	-1.3181	7.8604e-06	3.0184e-05	B0432.9	Protein B0432.9 (B0432.9) mRNA, complete cds [Source:RefSeq mRNA;Acc:NM_061291]
WBGene00009084	2620.93	6534.35	-1.318	4.5263e-08	2.3932e-07	F23B12.7	Protein F23B12.7 (F23B12.7) mRNA, complete cds [Source:RefSeq mRNA;Acc:NM_074180]
WBGene00002000	3864.56	9632.45	-1.3176	6.2047e-15	7.0953e-14	hrp-2	Protein HRP-2, isoform a (hrp-2) mRNA, complete cds [Source:RefSeq mRNA;Acc:NM_060648]
WBGene00194986	246.202	613.433	-1.3171	1.3947e-11	1.1047e-10	T27F7.4	Protein T27F7.4 (T27F7.4) mRNA, complete cds [Source:RefSeq mRNA;Acc:NM_001267168]
WBGene00000630	10.4973	26.1464	-1.3166	0.011101	0.02353	col-53	Protein COL-53 (col-53) mRNA, complete cds [Source:RefSeq mRNA;Acc:NM_059250]
WBGene00000379	4598.65	11450.3	-1.3161	1.6622e-11	1.3096e-10	cct-4	Protein CCT-4 (cct-4) mRNA, complete cds [Source:RefSeq mRNA;Acc:NM_063349]
WBGene00007785	972.383	2420.29	-1.3156	5.066e-14	5.2627e-13	C27H6.3	Protein C27H6.3 (C27H6.3) mRNA, complete cds [Source:RefSeq mRNA;Acc:NM_073167]
WBGene00019598	266.018	661.188	-1.3135	9.879e-12	7.9634e-11	K09H9.7	Protein K09H9.7 (K09H9.7) mRNA, complete cds [Source:RefSeq mRNA;Acc:NM_058709]
WBGene00015291	365.706	908.692	-1.3131	1.2251e-12	1.0942e-11	C01B12.8	Protein C01B12.8 (C01B12.8) mRNA, complete cds [Source:RefSeq mRNA;Acc:NM_061235]
WBGene00016446	1597.03	3968.12	-1.3131	7.712e-06	2.9662e-05	C35D10.10	Protein C35D10.10 (C35D10.10) mRNA, complete cds [Source:RefSeq mRNA;Acc:NM_065611]
WBGene00010241	12.9303	32.1211	-1.3128	0.0073208	0.016146	F58D2.2	Protein F58D2.2 (F58D2.2) mRNA, complete cds [Source:RefSeq mRNA;Acc:NM_070135]
WBGene00004915	2220.08	5514.45	-1.3126	1.0166e-14	1.1387e-13	snr-2	Protein SNR-2 (snr-2) mRNA, complete cds [Source:RefSeq mRNA;Acc:NM_060947]
WBGene00008920	19895.2	49388.9	-1.3118	3.0939e-15	3.6444e-14	eef-1G	Protein EEF-1G, isoform a (eef-1G) mRNA, complete cds [Source:RefSeq mRNA;Acc:NM_073399]
WBGene00008934	857.098	2127.18	-1.3114	1.5721e-09	9.9433e-09	F18C12.3	Protein F18C12.3 (F18C12.3) mRNA, complete cds [Source:RefSeq mRNA;Acc:NM_059823]
WBGene00009122	10602.3	26313	-1.3114	3.6862e-15	4.3077e-14	tct-1	Protein TCT-1 (tct-1) mRNA, complete cds [Source:RefSeq mRNA;Acc:NM_060366]
WBGene00007587	2201.01	5458.53	-1.3103	2.5067e-09	1.5517e-08	C14C10.4	Protein C14C10.4 (C14C10.4) mRNA, complete cds [Source:RefSeq mRNA;Acc:NM_073750]
WBGene00001046	437.054	1083.29	-1.3095	6.7503e-13	6.2146e-12	dnj-28	Protein DNJ-28 (dnj-28) mRNA, complete cds [Source:RefSeq mRNA;Acc:NM_058683]
WBGene00018680	124.125	307.651	-1.3095	2.0829e-09	1.2985e-08	F52C12.3	Protein F52C12.3 (F52C12.3) mRNA, complete cds [Source:RefSeq mRNA;Acc:NM_067745]
WBGene00021323	227.06	562.794	-1.3095	2.8859e-11	2.2181e-10	Y34B4A.7	Protein Y34B4A.7 (Y34B4A.7) mRNA, complete cds [Source:RefSeq mRNA;Acc:NM_076488]
WBGene00012496	1029.35	2550.43	-1.309	4.7146e-14	4.9244e-13	Y24F12A.1	Protein Y24F12A.1 (Y24F12A.1) mRNA, complete cds [Source:RefSeq mRNA;Acc:NM_069787]
WBGene00021692	77.8101	192.789	-1.309	6.8868e-08	3.5598e-07	Y48G8AL.15	Protein Y48G8AL.15 (Y48G8AL.15) mRNA, complete cds [Source:RefSeq mRNA;Acc:NM_001026608]
WBGene00019900	6446.07	15970.1	-1.3089	6.258e-15	7.1519e-14	vdac-1	Protein R05G6.7 (R05G6.7) mRNA, complete cds [Source:RefSeq mRNA;Acc:NM_068810]
WBGene00018152	4444.66	11010.6	-1.3087	6.2916e-07	2.8564e-06	acs-4	Protein ACS-4 (acs-4) mRNA, complete cds [Source:RefSeq mRNA;Acc:NM_066167]
WBGene00008408	436.854	1082.08	-1.3086	8.6937e-13	7.9052e-12	D2023.4	Protein D2023.4 (D2023.4) mRNA, complete cds [Source:RefSeq mRNA;Acc:NM_073577]
WBGene00010280	2755.3	6823.79	-1.3084	2.1753e-09	1.3548e-08	F58G11.2	Protein F58G11.2, isoform a (F58G11.2) mRNA, complete cds [Source:RefSeq mRNA;Acc:NM_001269604]
WBGene00008086	22.669	56.1205	-1.3078	0.000348	0.0010085	C44C10.5	Protein C44C10.5 (C44C10.5) mRNA, complete cds [Source:RefSeq mRNA;Acc:NM_077554]
WBGene00015504	1229.35	3043.22	-1.3077	0.00014869	0.00046094	C06A5.6	Protein C06A5.6 (C06A5.6) mRNA, complete cds [Source:RefSeq mRNA;Acc:NM_059329]
WBGene00006567	743.954	1840.84	-1.3071	1.445e-13	1.4343e-12	tgt-2	Protein TGT-2 (tgt-2) mRNA, complete cds [Source:RefSeq mRNA;Acc:NM_171572]
WBGene00007972	731.809	1808.28	-1.3051	1.3537e-13	1.3465e-12	prp-4	Protein PRP-4 (prp-4) mRNA, complete cds [Source:RefSeq mRNA;Acc:NM_059962]
WBGene00020038	781.289	1930.63	-1.3051	1.1205e-13	1.1227e-12	R12E2.13	Protein R12E2.13 (R12E2.13) mRNA, complete cds [Source:RefSeq mRNA;Acc:NM_058919]
WBGene00002249	1927.73	4756.79	-1.3031	2.0153e-14	2.1847e-13	lap-1	Protein LAP-1 (lap-1) mRNA, complete cds [Source:RefSeq mRNA;Acc:NM_066453]
WBGene00011637	1290.37	3183.63	-1.3029	5.6182e-14	5.8144e-13	sds-22	Protein T09A5.9 (T09A5.9) mRNA, complete cds [Source:RefSeq mRNA;Acc:NM_063252]
WBGene00020099	487.436	1202.25	-1.3024	0.00011584	0.00036736	R144.11	Protein R144.11 (R144.11) mRNA, complete cds [Source:RefSeq mRNA;Acc:NM_065662]
WBGene00021286	2315.09	5708.08	-1.3019	1.6707e-14	1.8267e-13	Y24D9A.8	Protein Y24D9A.8, isoform a [Source:RefSeq mRNA;Acc:NM_171314]
WBGene00021594	13.6407	33.6326	-1.3019	0.0058776	0.013263	tig-3	Protein TIG-3 (tig-3) mRNA, complete cds [Source:RefSeq mRNA;Acc:NM_064917]
WBGene00008123	165.288	407.443	-1.3016	2.9325e-10	2.0121e-09	ent-6	Protein ENT-6, isoform b (ent-6) mRNA, complete cds [Source:RefSeq mRNA;Acc:NM_001027898]
WBGene00021932	222.646	548.731	-1.3013	2.8526e-11	2.1952e-10	Y55F3AR.1	Protein Y55F3AR.1 (Y55F3AR.1) mRNA, complete cds [Source:RefSeq mRNA;Acc:NM_067636]
WBGene00017269	1761.18	4337.05	-1.3002	1.535e-11	1.2119e-10	F08F8.4	Protein F08F8.4 (F08F8.4) mRNA, complete cds [Source:RefSeq mRNA;Acc:NM_066224]
WBGene00009007	2655.68	6537.76	-1.2997	1.4104e-14	1.5571e-13	otub-3	Protein OTUB-3, isoform a [Source:RefSeq mRNA;Acc:NM_001268389]
WBGene00019264	700.022	1722.16	-1.2987	1.5275e-13	1.5146e-12	H35B03.2	Protein H35B03.2, isoform a [Source:RefSeq mRNA;Acc:NM_068451]
WBGene00008457	785.891	1932.94	-1.2984	0.00015312	0.00047354	E02H1.5	Protein E02H1.5 (E02H1.5) mRNA, complete cds [Source:RefSeq mRNA;Acc:NM_063663]
WBGene00045414	9.17989	22.5771	-1.2983	0.014263	0.02949	T19H5.7	Protein T19H5.7 (T19H5.7) mRNA, complete cds [Source:RefSeq mRNA;Acc:NM_001129169]
WBGene00001872	604.525	1485.85	-1.2974	5.7128e-13	5.2836e-12	him-14	Protein HIM-14 (him-14) mRNA, complete cds [Source:RefSeq mRNA;Acc:NM_063050]
WBGene00022221	34.5857	85.0068	-1.2974	3.385e-05	0.00011723	Y73B3A.20	Protein Y73B3A.20 (Y73B3A.20) mRNA, complete cds [Source:RefSeq mRNA;Acc:NM_075679]
WBGene00009862	48.4621	118.942	-1.2953	4.9948e-06	1.9844e-05	fbxb-67	Protein FBXB-67 (fbxb-67) mRNA, complete cds [Source:RefSeq mRNA;Acc:NM_061097]
WBGene00019503	572.383	1404.75	-1.2953	2.1117e-08	1.1671e-07	K07H8.1	Protein K07H8.1 (K07H8.1) mRNA, complete cds [Source:RefSeq mRNA;Acc:NM_068994]
WBGene00007012	415.657	1020.04	-1.2952	0.00030581	0.00089604	mdt-4	Protein MDT-4 (mdt-4) mRNA, complete cds [Source:RefSeq mRNA;Acc:NM_062504]
WBGene00022650	14.3689	35.2535	-1.2948	0.0039872	0.0093474	ZK84.2	Protein ZK84.2 (ZK84.2) mRNA, complete cds [Source:RefSeq mRNA;Acc:NM_062799]
WBGene00006376	974.056	2389.23	-1.2945	1.2694e-13	1.2653e-12	syp-2	Protein SYP-2 (syp-2) mRNA, complete cds [Source:RefSeq mRNA;Acc:NM_072061]
WBGene00012192	261.962	642.248	-1.2938	1.7924e-11	1.407e-10	W02A11.1	Protein W02A11.1 (W02A11.1) mRNA, complete cds [Source:RefSeq mRNA;Acc:NM_060828]
WBGene00010583	1140.62	2794.21	-1.2926	7.7766e-14	7.9325e-13	K05C4.7	Protein K05C4.7 (K05C4.7) mRNA, complete cds [Source:RefSeq mRNA;Acc:NM_061164]
WBGene00018897	1130.2	2767.57	-1.292	2.9707e-13	2.8386e-12	F55F8.9	Protein F55F8.9, isoform a (F55F8.9) mRNA, complete cds [Source:RefSeq mRNA;Acc:NM_001263043]
WBGene00016896	121.591	297.652	-1.2916	2.6697e-07	1.2739e-06	nep-4	Protein NEP-4 (nep-4) mRNA, complete cds [Source:RefSeq mRNA;Acc:NM_076755]
WBGene00019246	1823.76	4462.89	-1.2911	4.3442e-14	4.545e-13	rpb-5	Protein RPB-5 (rpb-5) mRNA, complete cds [Source:RefSeq mRNA;Acc:NM_059560]
WBGene00004304	3227.73	7895.79	-1.2906	2.1562e-14	2.3309e-13	ran-3	Protein RAN-3 (ran-3) mRNA, complete cds [Source:RefSeq mRNA;Acc:NM_063352]
WBGene00007880	1562.62	3821.1	-1.29	1.5359e-07	7.5484e-07	C33A12.1	Protein C33A12.1 (C33A12.1) mRNA, complete cds [Source:RefSeq mRNA;Acc:NM_069287]
WBGene00006311	1443.04	3527.45	-1.2895	5.7439e-08	2.9932e-07	sun-1	Protein SUN-1 (sun-1) mRNA, complete cds [Source:RefSeq mRNA;Acc:NM_073880]
WBGene00019433	2515.09	6147.73	-1.2894	3.2994e-14	3.5073e-13	acdh-3	Protein ACDH-3 (acdh-3) mRNA, complete cds [Source:RefSeq mRNA;Acc:NM_059458]
WBGene00021061	997.255	2436.11	-1.2885	1.2847e-13	1.2799e-12	W06E11.1	Protein W06E11.1 (W06E11.1) mRNA, complete cds [Source:RefSeq mRNA;Acc:NM_064828]
WBGene00007201	164.492	401.752	-1.2883	8.2441e-07	3.6698e-06	exos-4.1	Protein EXOS-4.1, isoform a (exos-4.1) mRNA, complete cds [Source:RefSeq mRNA;Acc:NM_001026103]
WBGene00012864	204.573	499.59	-1.2881	1.0439e-10	7.5631e-10	Y45F3A.9	Protein Y45F3A.9 (Y45F3A.9) mRNA, complete cds [Source:RefSeq mRNA;Acc:NM_066932]
WBGene00012998	597.403	1457.36	-1.2866	6.4163e-11	4.76e-10	Y48C3A.20	Protein Y48C3A.20 (Y48C3A.20) mRNA, complete cds [Source:RefSeq mRNA;Acc:NM_064418]
WBGene00019010	14.5868	35.5839	-1.2866	0.0057366	0.012965	glo-2	Protein GLO-2 (glo-2) mRNA, complete cds [Source:RefSeq mRNA;Acc:NM_059060]
WBGene00008157	45.9131	111.997	-1.2865	5.2692e-06	2.083e-05	C47F8.1	Protein C47F8.1 (C47F8.1) mRNA, complete cds [Source:RefSeq mRNA;Acc:NM_060719]
WBGene00021845	1126.67	2748.06	-1.2864	1.02e-13	1.0247e-12	rpb-7	Protein RPB-7 (rpb-7) mRNA, complete cds [Source:RefSeq mRNA;Acc:NM_058692]
WBGene00017461	314.67	766.624	-1.2847	9.18e-12	7.428e-11	bath-28	Protein BATH-28, isoform b [Source:RefSeq mRNA;Acc:NM_001129133]
WBGene00011897	1246.73	3036.93	-1.2845	1.3122e-13	1.3059e-12	scpl-4	Protein SCPL-4 (scpl-4) mRNA, complete cds [Source:RefSeq mRNA;Acc:NM_073321]
WBGene00010560	4119.27	10033.9	-1.2844	9.2432e-09	5.3487e-08	iftb-1	Protein IFTB-1 (iftb-1) mRNA, complete cds [Source:RefSeq mRNA;Acc:NM_059808]
WBGene00015100	15.9915	38.9462	-1.2842	0.0027942	0.0067708	B0280.2	Protein B0280.2 (B0280.2) mRNA, complete cds [Source:RefSeq mRNA;Acc:NM_066156]
WBGene00022881	738.529	1797.81	-1.2835	4.1544e-13	3.8939e-12	ZK1248.11	Protein ZK1248.11 (ZK1248.11) mRNA, complete cds [Source:RefSeq mRNA;Acc:NM_062756]
WBGene00138717	337.818	821.765	-1.2825	5.0602e-12	4.2228e-11	F52C12.6	Protein F52C12.6 (F52C12.6) mRNA, complete cds [Source:RefSeq mRNA;Acc:NM_001268308]
WBGene00011194	434.623	1057.08	-1.2822	2.8089e-12	2.4047e-11	R10D12.13	Protein R10D12.13, isoform b [Source:RefSeq mRNA;Acc:NM_074067]
WBGene00000065	2571.79	6253.06	-1.2818	2.9496e-14	3.1477e-13	act-3	Protein ACT-3 (act-3) mRNA, complete cds [Source:RefSeq mRNA;Acc:NM_073416]
WBGene00018362	3227.85	7847.02	-1.2816	4.1596e-09	2.5171e-08	F42G9.1	Protein F42G9.1, isoform a [Source:RefSeq mRNA;Acc:NM_171075]
WBGene00011311	1970.46	4785.32	-1.2801	5.95e-14	6.1445e-13	T01B7.5	Protein T01B7.5, isoform a [Source:RefSeq mRNA;Acc:NM_001027120]
WBGene00011883	1474.52	3578.8	-1.2792	2.4017e-08	1.3178e-07	mrpl-50	Protein MRPL-50 (mrpl-50) mRNA, complete cds [Source:RefSeq mRNA;Acc:NM_063498]
WBGene00019595	603.3	1464.15	-1.2791	8.2608e-13	7.5329e-12	K09H9.2	Protein K09H9.2 (K09H9.2) mRNA, complete cds [Source:RefSeq mRNA;Acc:NM_058708]
WBGene00002054	960.283	2329.83	-1.2787	1.7704e-13	1.7384e-12	ifb-2	Protein IFB-2, isoform a (ifb-2) mRNA, complete cds [Source:RefSeq mRNA;Acc:NM_062732]
WBGene00043060	513.602	1246.06	-1.2787	1.549e-09	9.8072e-09	R144.12	Protein R144.12 (R144.12) mRNA, complete cds [Source:RefSeq mRNA;Acc:NM_001027555]
WBGene00022722	1192.54	2893.24	-1.2786	1.4268e-13	1.4184e-12	ZK370.8	Protein ZK370.8 (ZK370.8) mRNA, complete cds [Source:RefSeq mRNA;Acc:NM_066531]
WBGene00010922	455.709	1105.49	-1.2785	1.4945e-12	1.3281e-11	M142.5	Protein M142.5 (M142.5) mRNA, complete cds [Source:RefSeq mRNA;Acc:NM_067001]
WBGene00017919	319.81	775.698	-1.2783	1.119e-11	8.9674e-11	F29B9.1	Protein F29B9.1 (F29B9.1) mRNA, complete cds [Source:RefSeq mRNA;Acc:NM_068211]
WBGene00009557	171.965	417.024	-1.278	3.8748e-10	2.6238e-09	F39B2.7	Protein F39B2.7 (F39B2.7) mRNA, complete cds [Source:RefSeq mRNA;Acc:NM_061172]
WBGene00014222	476.801	1156	-1.2777	1.6094e-12	1.4243e-11	trpp-3	Protein ZK1098.5 (ZK1098.5) mRNA, complete cds [Source:RefSeq mRNA;Acc:NM_066699]
WBGene00021900	822.338	1993.84	-1.2777	3.3608e-13	3.1922e-12	Y54H5A.2	Protein Y54H5A.2 (Y54H5A.2) mRNA, complete cds [Source:RefSeq mRNA;Acc:NM_065688]
WBGene00008434	55.0255	133.393	-1.2775	1.4741e-06	6.3555e-06	D2089.3	Protein D2089.3 (D2089.3) mRNA, complete cds [Source:RefSeq mRNA;Acc:NM_063902]
WBGene00011061	7926.48	19214.7	-1.2775	9.6402e-05	0.0003093	wago-1	Protein WAGO-1 (wago-1) mRNA, complete cds [Source:RefSeq mRNA;Acc:NM_059644]
WBGene00009256	902.78	2188.01	-1.2772	3.9538e-10	2.6726e-09	tut-2	Protein TUT-2 (tut-2) mRNA, complete cds [Source:RefSeq mRNA;Acc:NM_073328]
WBGene00004497	1482.11	3590.79	-1.2767	7.4142e-14	7.5871e-13	rps-28	Protein RPS-28 (rps-28) mRNA, complete cds [Source:RefSeq mRNA;Acc:NM_067714]
WBGene00013688	1504.26	3644.43	-1.2766	2.1245e-10	1.4868e-09	riok-2	Protein RIOK-2 (riok-2) mRNA, complete cds [Source:RefSeq mRNA;Acc:NM_061143]
WBGene00009364	1069.48	2590.68	-1.2764	1.0164e-07	5.1291e-07	F33H1.3	Protein F33H1.3 (F33H1.3) mRNA, complete cds [Source:RefSeq mRNA;Acc:NM_063792]
WBGene00017827	673.324	1629.11	-1.2747	3.2631e-12	2.78e-11	F26F4.5	Protein F26F4.5 (F26F4.5) mRNA, complete cds [Source:RefSeq mRNA;Acc:NM_065623]
WBGene00008860	374.857	906.924	-1.2746	2.2761e-07	1.0975e-06	rmo-1	Protein RMO-1 (rmo-1) mRNA, complete cds [Source:RefSeq mRNA;Acc:NM_064403]
WBGene00009734	642.376	1553.14	-1.2737	2.0765e-05	7.4459e-05	F45G2.8	Protein F45G2.8 (F45G2.8) mRNA, complete cds [Source:RefSeq mRNA;Acc:NM_067374]
WBGene00008339	503.052	1215.94	-1.2733	3.5107e-11	2.6833e-10	C55A6.10	Protein C55A6.10, isoform a [Source:RefSeq mRNA;Acc:NM_001269400]
WBGene00017062	1114.78	2694.06	-1.273	1.7186e-13	1.6901e-12	glrx-3	Protein GLRX-3, isoform b [Source:RefSeq mRNA;Acc:NM_001028586]
WBGene00015232	2590.58	6259.74	-1.2728	4.8494e-14	5.0514e-13	B0511.6	Protein B0511.6 (B0511.6) mRNA, complete cds [Source:RefSeq mRNA;Acc:NM_060378]
WBGene00022048	9326.93	22534.7	-1.2727	3.5189e-14	3.718e-13	fln-1	Protein FLN-1, isoform f [Source:RefSeq mRNA;Acc:NM_001268291]
WBGene00011281	1163.71	2811.19	-1.2725	1.9418e-13	1.8999e-12	R74.7	Protein R74.7 (R74.7) mRNA, complete cds [Source:RefSeq mRNA;Acc:NM_065442]
WBGene00012786	30.3764	73.3188	-1.2712	0.00013355	0.00041806	Y43C5B.3	Protein Y43C5B.3 (Y43C5B.3) mRNA, complete cds [Source:RefSeq mRNA;Acc:NM_069507]
WBGene00011965	533.241	1286.98	-1.2711	1.6074e-12	1.4232e-11	T23G7.2	Protein T23G7.2, isoform a (T23G7.2) mRNA, complete cds [Source:RefSeq mRNA;Acc:NM_001027185]
WBGene00006709	513.32	1238.64	-1.2708	1.3622e-12	1.2122e-11	ubc-14	Protein UBC-14 (ubc-14) mRNA, complete cds [Source:RefSeq mRNA;Acc:NM_060980]
WBGene00016148	876.522	2114.42	-1.2704	1.5606e-11	1.2306e-10	C26F1.3	Protein C26F1.3 (C26F1.3) mRNA, complete cds [Source:RefSeq mRNA;Acc:NM_072607]
WBGene00008127	80.1628	193.306	-1.2699	1.0188e-07	5.1387e-07	ddo-1	Protein DDO-1, isoform a [Source:RefSeq mRNA;Acc:NM_001269828]
WBGene00007620	1808.12	4359.44	-1.2697	1.3067e-13	1.3011e-12	ocrl-1	Protein OCRL-1, isoform a [Source:RefSeq mRNA;Acc:NM_001128948]
WBGene00003902	25602.8	61671.3	-1.2683	2.7377e-14	2.9363e-13	pab-1	Protein PAB-1, isoform a (pab-1) mRNA, complete cds [Source:RefSeq mRNA;Acc:NM_001026538]
WBGene00004028	395.494	952.375	-1.2679	1.7807e-09	1.1189e-08	pif-1	Protein PIF-1 (pif-1) mRNA, complete cds [Source:RefSeq mRNA;Acc:NM_058373]
WBGene00002075	2083.68	5014.61	-1.267	4.1018e-12	3.4576e-11	imb-1	Protein IMB-1 (imb-1) mRNA, complete cds [Source:RefSeq mRNA;Acc:NM_059076]
WBGene00010794	3270.88	7866.31	-1.266	4.9414e-14	5.1361e-13	dld-1	Protein DLD-1, isoform a [Source:RefSeq mRNA;Acc:NM_001268881]
WBGene00012273	13.0514	31.3889	-1.266	0.0057524	0.012996	W05B2.7	Protein W05B2.7 (W05B2.7) mRNA, complete cds [Source:RefSeq mRNA;Acc:NM_067010]
WBGene00008399	1150.93	2767.33	-1.2657	2.0616e-05	7.4007e-05	D2005.4	Protein D2005.4 (D2005.4) mRNA, complete cds [Source:RefSeq mRNA;Acc:NM_059759]
WBGene00021660	969.624	2330.8	-1.2653	4.309e-10	2.8964e-09	Y48G1A.4	Protein Y48G1A.4 (Y48G1A.4) mRNA, complete cds [Source:RefSeq mRNA;Acc:NM_170793]
WBGene00018848	549.317	1319.94	-1.2648	1.733e-12	1.5287e-11	F55A3.2	Protein F55A3.2 (F55A3.2) mRNA, complete cds [Source:RefSeq mRNA;Acc:NM_060421]
WBGene00017078	118.074	283.7	-1.2647	0.00096877	0.0025756	D2096.11	Protein D2096.11 (D2096.11) mRNA, complete cds [Source:RefSeq mRNA;Acc:NM_069025]
WBGene00019608	2565.89	6163.88	-1.2644	0.00013166	0.00041269	ani-2	Protein ANI-2 (ani-2) mRNA, complete cds [Source:RefSeq mRNA;Acc:NM_062881]
WBGene00015577	914.341	2195.28	-1.2636	5.0787e-13	4.7141e-12	ugt-64	Protein UGT-64 (ugt-64) mRNA, complete cds [Source:RefSeq mRNA;Acc:NM_071577]
WBGene00017098	2027.26	4864.93	-1.2629	1.1156e-13	1.1184e-12	E02D9.1	Protein E02D9.1, isoform a [Source:RefSeq mRNA;Acc:NM_170892]
WBGene00000894	4088.3	9803.19	-1.2618	6.2093e-10	4.1047e-09	dab-1	Protein DAB-1, isoform d [Source:RefSeq mRNA;Acc:NM_001129154]
WBGene00018421	1376.25	3299.61	-1.2615	2.3096e-13	2.238e-12	F44E2.8	Protein F44E2.8 (F44E2.8) mRNA, complete cds [Source:RefSeq mRNA;Acc:NM_066555]
WBGene00003865	4893.17	11722.5	-1.2604	9.7138e-07	4.2962e-06	oma-2	Protein OMA-2 (oma-2) mRNA, complete cds [Source:RefSeq mRNA;Acc:NM_072668]
WBGene00009531	282.305	675.947	-1.2597	3.2476e-11	2.4882e-10	F38B2.4	Protein F38B2.4, isoform a [Source:RefSeq mRNA;Acc:NM_001270212]
WBGene00022110	70.474	168.739	-1.2596	0.00072317	0.001975	Y71F9AL.4	Protein Y71F9AL.4 (Y71F9AL.4) mRNA, complete cds [Source:RefSeq mRNA;Acc:NM_058670]
WBGene00003177	1376.25	3294.49	-1.2593	2.2255e-13	2.1653e-12	mec-15	Protein MEC-15 (mec-15) mRNA, complete cds [Source:RefSeq mRNA;Acc:NM_063806]
WBGene00002845	9167.16	21942.1	-1.2592	6.0548e-05	0.00020085	let-711	Protein LET-711 (let-711) mRNA, complete cds [Source:RefSeq mRNA;Acc:NM_066115]
WBGene00016118	2338.86	5597.89	-1.2591	9.0131e-14	9.1018e-13	C25H3.9	Protein C25H3.9, isoform a (C25H3.9) mRNA, complete cds [Source:RefSeq mRNA;Acc:NM_171001]
WBGene00007108	1863.78	4459.08	-1.2585	1.9617e-13	1.9184e-12	gspd-1	Protein GSPD-1 (gspd-1) mRNA, complete cds [Source:RefSeq mRNA;Acc:NM_069728]
WBGene00022245	3852.19	9214.11	-1.2582	6.5376e-10	4.3098e-09	acp-6	Protein ACP-6 (acp-6) mRNA, complete cds [Source:RefSeq mRNA;Acc:NM_068581]
WBGene00044431	462.486	1105.43	-1.2571	4.5398e-12	3.8051e-11	W03G9.8	Protein W03G9.8 (W03G9.8) mRNA, complete cds [Source:RefSeq mRNA;Acc:NM_001026492]
WBGene00002891	2961.95	7078.03	-1.2568	8.6839e-14	8.7879e-13	let-767	Protein LET-767, isoform b [Source:RefSeq mRNA;Acc:NM_001268006]
WBGene00007702	39.0655	93.301	-1.256	3.2773e-05	0.00011384	C24H11.5	Protein C24H11.5, isoform a (C24H11.5) mRNA, complete cds [Source:RefSeq mRNA;Acc:NM_067123]
WBGene00008546	3941.13	9408.64	-1.2554	0.00010281	0.00032853	F07A11.2	Protein F07A11.2, isoform a (F07A11.2) mRNA, complete cds [Source:RefSeq mRNA;Acc:NM_064079]
WBGene00009744	947.234	2261.25	-1.2553	1.8887e-06	8.0186e-06	hpo-35	Protein HPO-35 (hpo-35) mRNA, complete cds [Source:RefSeq mRNA;Acc:NM_001264435]
WBGene00007493	1540.46	3677.08	-1.2552	2.4592e-13	2.3735e-12	npp-23	Protein NPP-23, isoform a [Source:RefSeq mRNA;Acc:NM_069136]
WBGene00002001	2008.64	4793.21	-1.2548	1.5515e-13	1.5376e-12	hars-1	Protein HARS-1, isoform b (hars-1) mRNA, complete cds [Source:RefSeq mRNA;Acc:NM_001028203]
WBGene00019125	148.335	353.987	-1.2548	2.3652e-09	1.4669e-08	ddl-1	Protein DDL-1 (ddl-1) mRNA, complete cds [Source:RefSeq mRNA;Acc:NM_062700]
WBGene00022281	465.747	1111.12	-1.2544	3.8325e-12	3.2406e-11	abtm-1	Protein ABTM-1 (abtm-1) mRNA, complete cds [Source:RefSeq mRNA;Acc:NM_001026659]
WBGene00009006	3268.52	7797.16	-1.2543	1.0882e-13	1.092e-12	F21D5.1	Protein F21D5.1 (F21D5.1) mRNA, complete cds [Source:RefSeq mRNA;Acc:NM_069099]
WBGene00003953	3153	7518.85	-1.2538	9.9015e-14	9.9518e-13	pbs-7	Protein PBS-7 (pbs-7) mRNA, complete cds [Source:RefSeq mRNA;Acc:NM_059953]
WBGene00012195	112.666	268.493	-1.2528	2.2082e-08	1.2169e-07	bath-34	BTB and MATH domain-containing protein 34 [Source:UniProtKB/Swiss-Prot;Acc:Q9XUM6]
WBGene00017703	178.575	425.347	-1.2521	7.9942e-10	5.2144e-09	F22E5.1	Protein F22E5.1 (F22E5.1) mRNA, complete cds [Source:RefSeq mRNA;Acc:NM_061928]
WBGene00006497	2123.15	5055.95	-1.2518	4.3597e-11	3.2994e-10	tag-151	Protein TAG-151 (tag-151) mRNA, complete cds [Source:RefSeq mRNA;Acc:NM_062439]
WBGene00004498	1076.56	2558.71	-1.249	3.9015e-05	0.00013365	rps-29	Protein RPS-29 (rps-29) mRNA, complete cds [Source:RefSeq mRNA;Acc:NM_064862]
WBGene00022457	222.951	529.776	-1.2487	2.2128e-10	1.5414e-09	Y110A7A.7	Protein Y110A7A.7 (Y110A7A.7) mRNA, complete cds [Source:RefSeq mRNA;Acc:NM_059127]
WBGene00014208	1919.01	4558.47	-1.2482	4.3859e-07	2.037e-06	ZK1067.2	Protein ZK1067.2, isoform b [Source:RefSeq mRNA;Acc:NM_001267275]
WBGene00006824	106.824	253.681	-1.2478	1.2225e-05	4.5584e-05	unc-95	Protein UNC-95 (unc-95) mRNA, complete cds [Source:RefSeq mRNA;Acc:NM_170938]
WBGene00008174	1142.27	2712.62	-1.2478	6.9802e-13	6.4017e-12	C48B4.11	Protein C48B4.11 (C48B4.11) mRNA, complete cds [Source:RefSeq mRNA;Acc:NM_066713]
WBGene00021783	440.988	1046.47	-1.2467	1.02e-11	8.205e-11	Y51H7C.5	Protein Y51H7C.5 (Y51H7C.5) mRNA, complete cds [Source:RefSeq mRNA;Acc:NM_061568]
WBGene00017925	1055.84	2504.89	-1.2464	6.8861e-13	6.3245e-12	F29B9.11	Protein F29B9.11 (F29B9.11) mRNA, complete cds [Source:RefSeq mRNA;Acc:NM_068208]
WBGene00012483	359.232	852.188	-1.2463	2.0781e-11	1.6206e-10	Y18D10A.16	Protein Y18D10A.16 (Y18D10A.16) mRNA, complete cds [Source:RefSeq mRNA;Acc:NM_060852]
WBGene00001167	56314.5	133519	-1.2455	6.138e-14	6.3318e-13	eef-2	Protein EEF-2, isoform b (eef-2) mRNA, complete cds [Source:RefSeq mRNA;Acc:NM_001264082]
WBGene00020500	1274.85	3021.83	-1.2451	8.1786e-06	3.1287e-05	T14B4.3	Protein T14B4.3 (T14B4.3) mRNA, complete cds [Source:RefSeq mRNA;Acc:NM_171010]
WBGene00021869	998.503	2366.28	-1.2448	3.4695e-07	1.6295e-06	Y54G2A.3	Protein Y54G2A.3, isoform b (Y54G2A.3) mRNA, complete cds [Source:RefSeq mRNA;Acc:NM_001129344]
WBGene00077526	568.868	1348.12	-1.2448	4.8401e-12	4.0444e-11	C25A1.16	Protein C25A1.16 (C25A1.16) mRNA, complete cds [Source:RefSeq mRNA;Acc:NM_001128951]
WBGene00021466	3600.07	8520.03	-1.2428	6.0338e-09	3.5713e-08	Y39G10AR.8	Protein Y39G10AR.8 (Y39G10AR.8) mRNA, complete cds [Source:RefSeq mRNA;Acc:NM_058559]
WBGene00009952	2514.35	5949.34	-1.2425	1.6882e-13	1.6611e-12	F53A2.7	Protein F53A2.7 (F53A2.7) mRNA, complete cds [Source:RefSeq mRNA;Acc:NM_067351]
WBGene00001941	30.8998	73.0945	-1.2422	0.0015958	0.0040538	his-67	Protein HIS-67 (his-67) mRNA, complete cds [Source:RefSeq mRNA;Acc:NM_060240]
WBGene00013931	320.269	757.262	-1.2415	0.00022414	0.00067267	clec-97	Protein CLEC-97 (clec-97) mRNA, complete cds [Source:RefSeq mRNA;Acc:NM_060469]
WBGene00013200	1133.42	2675.32	-1.239	7.1036e-13	6.5087e-12	Y54E5A.5	Protein Y54E5A.5 (Y54E5A.5) mRNA, complete cds [Source:RefSeq mRNA;Acc:NM_061152]
WBGene00014205	589.038	1390.1	-1.2388	5.2496e-12	4.3676e-11	ZK1058.5	Protein ZK1058.5 (ZK1058.5) mRNA, complete cds [Source:RefSeq mRNA;Acc:NM_065389]
WBGene00012551	828.327	1952.72	-1.2372	4.8376e-06	1.9247e-05	cec-7	Protein CEC-7, isoform a (cec-7) mRNA, complete cds [Source:RefSeq mRNA;Acc:NM_001027656]
WBGene00004679	3136.56	7392.98	-1.237	2.1865e-13	2.1306e-12	rars-1	Protein RARS-1, isoform a [Source:RefSeq mRNA;Acc:NM_001027380]
WBGene00018846	8045.38	18957.2	-1.2365	1.1648e-13	1.1652e-12	eef-1B.1	Protein EEF-1B.1 (eef-1B.1) mRNA, complete cds [Source:RefSeq mRNA;Acc:NM_066336]
WBGene00015486	1728.1	4069.81	-1.2358	5.5802e-13	5.1671e-12	C05D11.9	Protein C05D11.9 (C05D11.9) mRNA, complete cds [Source:RefSeq mRNA;Acc:NM_066007]
WBGene00019823	840.634	1978.67	-1.235	1.8813e-12	1.6512e-11	fnta-1	Protein FNTA-1 (fnta-1) mRNA, complete cds [Source:RefSeq mRNA;Acc:NM_067481]
WBGene00001095	660.638	1554.33	-1.2344	3.9333e-12	3.3214e-11	dars-2	Protein DARS-2 (dars-2) mRNA, complete cds [Source:RefSeq mRNA;Acc:NM_073618]
WBGene00009987	1336.31	3142.24	-1.2335	6.8132e-13	6.2665e-12	F53F4.3	Protein F53F4.3 (F53F4.3) mRNA, complete cds [Source:RefSeq mRNA;Acc:NM_073966]
WBGene00012030	2577.73	6059.8	-1.2332	3.8856e-13	3.6563e-12	T25G3.3	Protein T25G3.3 (T25G3.3) mRNA, complete cds [Source:RefSeq mRNA;Acc:NM_059713]
WBGene00000817	1100.49	2585.32	-1.2322	1.0603e-12	9.5416e-12	csn-5	Protein CSN-5 (csn-5) mRNA, complete cds [Source:RefSeq mRNA;Acc:NM_068440]
WBGene00018328	373.007	876.292	-1.2322	5.5364e-08	2.8898e-07	F42A6.6	Protein F42A6.6, isoform c [Source:RefSeq mRNA;Acc:NM_001276813]
WBGene00011924	74.5328	175.017	-1.2315	5.8655e-07	2.6737e-06	T22C8.3	Protein T22C8.3 (T22C8.3) mRNA, complete cds [Source:RefSeq mRNA;Acc:NM_063430]
WBGene00012662	29.4483	69.1016	-1.2305	0.00020043	0.00060778	Y39A1C.1	Protein Y39A1C.1 (Y39A1C.1) mRNA, complete cds [Source:RefSeq mRNA;Acc:NM_066990]
WBGene00012953	102.542	240.514	-1.2299	2.7654e-06	1.1454e-05	fbxa-216	Protein FBXA-216 (fbxa-216) mRNA, complete cds [Source:RefSeq mRNA;Acc:NM_060618]
WBGene00004085	630.446	1478.49	-1.2297	3.4267e-12	2.9103e-11	pph-4.1	Protein PPH-4.1 (pph-4.1) mRNA, complete cds [Source:RefSeq mRNA;Acc:NM_067202]
WBGene00007684	863.484	2025	-1.2297	2.2631e-12	1.9638e-11	C18E9.4	Protein C18E9.4 (C18E9.4) mRNA, complete cds [Source:RefSeq mRNA;Acc:NM_063506]
WBGene00003415	3987.73	9342.37	-1.2282	1.0855e-12	9.7454e-12	mars-1	Protein MARS-1, isoform b (mars-1) mRNA, complete cds [Source:RefSeq mRNA;Acc:NM_001268643]
WBGene00004208	9831.99	23030.3	-1.228	3.7697e-05	0.00012951	ptc-1	Protein PTC-1 (ptc-1) mRNA, complete cds [Source:RefSeq mRNA;Acc:NM_063261]
WBGene00000879	1110.92	2601.54	-1.2276	1.074e-12	9.6465e-12	cyn-3	Protein CYN-3 (cyn-3) mRNA, complete cds [Source:RefSeq mRNA;Acc:NM_074350]
WBGene00000970	1397.06	3271.6	-1.2276	9.7675e-13	8.823e-12	dhs-6	Protein DHS-6 (dhs-6) mRNA, complete cds [Source:RefSeq mRNA;Acc:NM_001026801]
WBGene00003815	3278.54	7674.42	-1.227	3.9273e-13	3.6918e-12	nars-1	Protein NARS-1, isoform a (nars-1) mRNA, complete cds [Source:RefSeq mRNA;Acc:NM_001026234]
WBGene00000496	6859.03	16052.2	-1.2267	5.2283e-05	0.00017535	chs-1	Protein CHS-1 (chs-1) mRNA, complete cds [Source:RefSeq mRNA;Acc:NM_059712]
WBGene00013958	1730.81	4048.91	-1.2261	1.5215e-08	8.569e-08	ZK265.6	Protein ZK265.6 (ZK265.6) mRNA, complete cds [Source:RefSeq mRNA;Acc:NM_059847]
WBGene00044094	785.27	1836.84	-1.226	3.8207e-12	3.2334e-11	ZK265.9	Protein ZK265.9 (ZK265.9) mRNA, complete cds [Source:RefSeq mRNA;Acc:NM_001026694]
WBGene00019811	3755.52	8782.67	-1.2256	1.3393e-11	1.064e-10	egg-2	Protein EGG-2 (egg-2) mRNA, complete cds [Source:RefSeq mRNA;Acc:NM_066136]
WBGene00008222	28.331	66.2424	-1.2254	0.011742	0.024736	C50B6.9	Protein C50B6.9 (C50B6.9) mRNA, complete cds [Source:RefSeq mRNA;Acc:NM_073905]
WBGene00007048	3082.53	7206.47	-1.2252	0.00012246	0.00038612	nfx-1	Protein NFX-1 (nfx-1) mRNA, complete cds [Source:RefSeq mRNA;Acc:NM_065993]
WBGene00002230	128.354	299.962	-1.2247	0.0041204	0.0096375	klp-20	Protein KLP-20 (klp-20) mRNA, complete cds [Source:RefSeq mRNA;Acc:NM_064777]
WBGene00018934	1338.41	3127.95	-1.2247	1.0091e-09	6.5094e-09	F56B3.11	Protein F56B3.11, isoform a [Source:RefSeq mRNA;Acc:NM_067590]
WBGene00006976	690.861	1613.85	-1.224	5.1261e-12	4.2757e-11	zhp-3	Protein ZHP-3, isoform a (zhp-3) mRNA, complete cds [Source:RefSeq mRNA;Acc:NM_001263872]
WBGene00009918	687.651	1605.97	-1.2237	1.3947e-07	6.9094e-07	F52A8.5	Protein F52A8.5 (F52A8.5) mRNA, complete cds [Source:RefSeq mRNA;Acc:NM_059674]
WBGene00018393	2647.08	6178.21	-1.2228	6.1934e-05	0.00020502	msra-1	Protein MSRA-1 (msra-1) mRNA, complete cds [Source:RefSeq mRNA;Acc:NM_063139]
WBGene00044493	216.68	505.49	-1.2221	5.662e-10	3.761e-09	Y54G2A.50	Protein Y54G2A.50 (Y54G2A.50) mRNA, complete cds [Source:RefSeq mRNA;Acc:NM_001038361]
WBGene00017348	783.296	1827.12	-1.2219	2.2818e-06	9.5785e-06	F10E7.6	Protein F10E7.6 (F10E7.6) mRNA, complete cds [Source:RefSeq mRNA;Acc:NM_063070]
WBGene00000422	99.5016	232.068	-1.2218	9.3162e-08	4.7214e-07	ced-8	Protein CED-8 (ced-8) mRNA, complete cds [Source:RefSeq mRNA;Acc:NM_077026]
WBGene00009048	933.6	2177.56	-1.2218	1.9325e-10	1.3605e-09	cth-1	Protein CTH-1, isoform a [Source:RefSeq mRNA;Acc:NM_074652]
WBGene00017842	14.2851	33.3158	-1.2217	0.0067152	0.014954	nep-12	Protein NEP-12 (nep-12) mRNA, complete cds [Source:RefSeq mRNA;Acc:NM_062456]
WBGene00004880	1656.31	3861.58	-1.2212	1.9963e-05	7.1838e-05	smg-2	Protein SMG-2 (smg-2) mRNA, complete cds [Source:RefSeq mRNA;Acc:NM_058428]
WBGene00009246	1459.83	3402.99	-1.221	9.1383e-13	8.2897e-12	gfm-1	Protein F29C12.4 (F29C12.4) mRNA, complete cds [Source:RefSeq mRNA;Acc:NM_064386]
WBGene00010436	139.913	326.098	-1.2208	1.1829e-08	6.7371e-08	JC8.4	Protein JC8.4 (JC8.4) mRNA, complete cds [Source:RefSeq mRNA;Acc:NM_070145]
WBGene00007624	7222.2	16830.5	-1.2206	0.0026234	0.0063859	hrde-1	Protein HRDE-1 (hrde-1) mRNA, complete cds [Source:RefSeq mRNA;Acc:NM_065433]
WBGene00010678	1417.33	3302.94	-1.2206	1.5613e-12	1.3836e-11	K08F4.3	Protein K08F4.3 (K08F4.3) mRNA, complete cds [Source:RefSeq mRNA;Acc:NM_069442]
WBGene00020417	1716.91	3999.25	-1.2199	7.374e-13	6.7435e-12	nuo-2	Protein NUO-2, isoform a [Source:RefSeq mRNA;Acc:NM_059480]
WBGene00022830	3093.34	7204.94	-1.2198	5.9116e-13	5.4582e-12	ZK973.1	Protein ZK973.1 (ZK973.1) mRNA, complete cds [Source:RefSeq mRNA;Acc:NM_058961]
WBGene00015160	1403.76	3268.81	-1.2195	1.5178e-12	1.3482e-11	B0361.6	Protein B0361.6 (B0361.6) mRNA, complete cds [Source:RefSeq mRNA;Acc:NM_066201]
WBGene00021329	677.041	1576.16	-1.2191	1.6e-08	8.9901e-08	Y34D9A.3	Protein Y34D9A.3 (Y34D9A.3) mRNA, complete cds [Source:RefSeq mRNA;Acc:NM_001026571]
WBGene00013445	584.947	1361.5	-1.2188	3.7834e-05	0.00012992	Y66D12A.19	Protein Y66D12A.19 (Y66D12A.19) mRNA, complete cds [Source:RefSeq mRNA;Acc:NM_067082]
WBGene00015780	322.61	750.582	-1.2182	3.1307e-05	0.00010924	C14F11.4	Protein C14F11.4, isoform b (C14F11.4) mRNA, complete cds [Source:RefSeq mRNA;Acc:NM_001029226]
WBGene00018950	1864.49	4337.56	-1.2181	4.0526e-05	0.00013846	F56C9.6	Protein F56C9.6, isoform a (F56C9.6) mRNA, complete cds [Source:RefSeq mRNA;Acc:NM_066209]
WBGene00007947	431.038	1002.73	-1.218	1.1627e-10	8.3916e-10	C35A5.3	Protein C35A5.3 (C35A5.3) mRNA, complete cds [Source:RefSeq mRNA;Acc:NM_073293]
WBGene00015949	153.204	356.347	-1.2178	6.2586e-09	3.693e-08	C18A11.3	Protein C18A11.3 (C18A11.3) mRNA, complete cds [Source:RefSeq mRNA;Acc:NM_076955]
WBGene00011670	37.022	86.104	-1.2177	7.7603e-05	0.00025304	fbxa-84	Protein FBXA-84 (fbxa-84) mRNA, complete cds [Source:RefSeq mRNA;Acc:NM_074345]
WBGene00018046	296.598	688.942	-1.2159	1.4922e-10	1.0622e-09	F35D11.5	Protein F35D11.5 (F35D11.5) mRNA, complete cds [Source:RefSeq mRNA;Acc:NM_062409]
WBGene00015405	881.799	2048.14	-1.2158	3.939e-12	3.3247e-11	C03H5.3	Protein C03H5.3 (C03H5.3) mRNA, complete cds [Source:RefSeq mRNA;Acc:NM_061321]
WBGene00017988	955.61	2219.09	-1.2155	9.7931e-09	5.6533e-08	fipp-1	Protein FIPP-1 (fipp-1) mRNA, complete cds [Source:RefSeq mRNA;Acc:NM_071802]
WBGene00019044	10.7669	25.0016	-1.2154	0.024036	0.047007	F58E1.13	Protein F58E1.13 (F58E1.13) mRNA, complete cds [Source:RefSeq mRNA;Acc:NM_061645]
WBGene00016048	809.393	1878.37	-1.2146	4.9035e-12	4.0938e-11	C24B9.3	Protein C24B9.3, isoform b (C24B9.3) mRNA, complete cds [Source:RefSeq mRNA;Acc:NM_001028501]
WBGene00007388	92.754	215.215	-1.2143	2.3796e-07	1.1428e-06	folt-1	Protein FOLT-1 (folt-1) mRNA, complete cds [Source:RefSeq mRNA;Acc:NM_073432]
WBGene00001092	1329.05	3083.39	-1.2141	2.1459e-12	1.8663e-11	dro-1	Protein DRO-1 (dro-1) mRNA, complete cds [Source:RefSeq mRNA;Acc:NM_067349]
WBGene00007444	1083.65	2513.82	-1.214	2.3909e-12	2.0644e-11	C08F8.2	Protein C08F8.2, isoform b [Source:RefSeq mRNA;Acc:NM_001047447]
WBGene00011543	1128.01	2616.16	-1.2137	2.9608e-07	1.4023e-06	acl-2	Protein ACL-2, isoform a [Source:RefSeq mRNA;Acc:NM_001269246]
WBGene00010908	2869.71	6654.64	-1.2135	4.1813e-07	1.9476e-06	zbp-1	Protein M88.5, isoform c [Source:RefSeq mRNA;Acc:NM_001276771]
WBGene00021270	1433.57	3324.38	-1.2135	2.0495e-09	1.2794e-08	Y23H5A.3	Protein Y23H5A.3 (Y23H5A.3) mRNA, complete cds [Source:RefSeq mRNA;Acc:NM_058610]
WBGene00008344	1129.93	2618.05	-1.2123	2.1712e-12	1.8875e-11	C56A3.5	Protein C56A3.5 (C56A3.5) mRNA, complete cds [Source:RefSeq mRNA;Acc:NM_073954]
WBGene00009731	1053.21	2439.45	-1.2118	2.6004e-12	2.2372e-11	exo-1	Protein EXO-1 (exo-1) mRNA, complete cds [Source:RefSeq mRNA;Acc:NM_067369]
WBGene00006061	1842.37	4266.52	-1.2115	8.0483e-08	4.1147e-07	stl-1	Protein STL-1, isoform a (stl-1) mRNA, complete cds [Source:RefSeq mRNA;Acc:NM_001264176]
WBGene00009336	812.759	1881.52	-1.211	5.5309e-12	4.5916e-11	F32D8.14	Protein F32D8.14, isoform b (F32D8.14) mRNA, complete cds [Source:RefSeq mRNA;Acc:NM_001269346]
WBGene00013237	1348.08	3120.51	-1.2109	2.1458e-12	1.8663e-11	Y56A3A.19	Protein Y56A3A.19 (Y56A3A.19) mRNA, complete cds [Source:RefSeq mRNA;Acc:NM_067148]
WBGene00003711	99.7828	230.924	-1.2106	1.9123e-07	9.282e-07	nhr-121	Protein NHR-121, isoform a (nhr-121) mRNA, complete cds [Source:RefSeq mRNA;Acc:NM_065158]
WBGene00000142	2857.68	6612.83	-1.2104	5.7529e-12	4.7656e-11	aos-1	Protein AOS-1 (aos-1) mRNA, complete cds [Source:RefSeq mRNA;Acc:NM_073203]
WBGene00018659	288.653	667.862	-1.2102	2.61e-10	1.8004e-09	F52C6.2	Protein F52C6.2 (F52C6.2) mRNA, complete cds [Source:RefSeq mRNA;Acc:NM_061727]
WBGene00018852	112.833	261.038	-1.2101	8.9269e-08	4.5397e-07	F55A3.7	Protein F55A3.7 (F55A3.7) mRNA, complete cds [Source:RefSeq mRNA;Acc:NM_060419]
WBGene00003421	857.612	1983.84	-1.2099	7.0585e-10	4.6357e-09	msh-5	Protein MSH-5 (msh-5) mRNA, complete cds [Source:RefSeq mRNA;Acc:NM_070130]
WBGene00015101	1352.53	3128.34	-1.2097	2.2072e-12	1.917e-11	rpia-1	Protein RPIA-1 (rpia-1) mRNA, complete cds [Source:RefSeq mRNA;Acc:NM_066155]
WBGene00013693	212.422	491.261	-1.2096	2.4811e-09	1.5363e-08	Y105E8B.9	Protein Y105E8B.9 (Y105E8B.9) mRNA, complete cds [Source:RefSeq mRNA;Acc:NM_061147]
WBGene00000209	1254.5	2900.25	-1.2091	2.3729e-12	2.0516e-11	asg-1	Protein ASG-1 (asg-1) mRNA, complete cds [Source:RefSeq mRNA;Acc:NM_059951]
WBGene00016002	1929.76	4461.12	-1.209	1.1108e-05	4.1637e-05	C18H9.3	Protein C18H9.3 (C18H9.3) mRNA, complete cds [Source:RefSeq mRNA;Acc:NM_062959]
WBGene00003598	2291.55	5296.74	-1.2088	1.0821e-08	6.2095e-08	nhl-2	Protein NHL-2 (nhl-2) mRNA, complete cds [Source:RefSeq mRNA;Acc:NM_065625]
WBGene00006740	359.816	831.631	-1.2087	1.1085e-10	8.0129e-10	ulp-5	Protein ULP-5 (ulp-5) mRNA, complete cds [Source:RefSeq mRNA;Acc:NM_059551]
WBGene00020549	1796.23	4151.45	-1.2086	6.9522e-09	4.0859e-08	nmt-1	Protein NMT-1, isoform a [Source:RefSeq mRNA;Acc:NM_065925]
WBGene00006921	4381.22	10122.5	-1.2082	7.8277e-13	7.1448e-12	vha-12	Protein VHA-12 (vha-12) mRNA, complete cds [Source:RefSeq mRNA;Acc:NM_076310]
WBGene00021314	111.364	257.228	-1.2078	6.6005e-08	3.4164e-07	Y32H12A.6	Protein Y32H12A.6 (Y32H12A.6) mRNA, complete cds [Source:RefSeq mRNA;Acc:NM_065748]
WBGene00007927	1132.52	2615.13	-1.2073	3.3867e-12	2.8776e-11	C34C12.8	Protein C34C12.8 (C34C12.8) mRNA, complete cds [Source:RefSeq mRNA;Acc:NM_065312]
WBGene00003922	2377.64	5489.79	-1.2072	2.2255e-12	1.932e-11	pas-1	Protein PAS-1 (pas-1) mRNA, complete cds [Source:RefSeq mRNA;Acc:NM_074170]
WBGene00195063	369.403	852.735	-1.2069	9.6396e-11	7.0209e-10	Y38C1AA.14	Protein Y38C1AA.14 (Y38C1AA.14) mRNA, complete cds [Source:RefSeq mRNA;Acc:NM_001268289]
WBGene00195248	69.2227	159.512	-1.2043	0.0015815	0.0040201	emc-5	Protein EMC-5 (emc-5) mRNA, complete cds [Source:RefSeq mRNA;Acc:NM_001267372]
WBGene00017734	2496.65	5752.42	-1.2042	9.4988e-13	8.6046e-12	F23C8.5	Protein F23C8.5 (F23C8.5) mRNA, complete cds [Source:RefSeq mRNA;Acc:NM_058572]
WBGene00007635	18.4761	42.5593	-1.2038	0.0031641	0.0075876	npr-4	Protein NPR-4 (npr-4) mRNA, complete cds [Source:RefSeq mRNA;Acc:NM_077700]
WBGene00014176	619.909	1427.68	-1.2035	3.9142e-07	1.8268e-06	ZK1010.2	Protein ZK1010.2 (ZK1010.2) mRNA, complete cds [Source:RefSeq mRNA;Acc:NM_067293]
WBGene00022531	1935.72	4455.35	-1.2027	1.5337e-12	1.361e-11	morc-1	Protein MORC-1 (morc-1) mRNA, complete cds [Source:RefSeq mRNA;Acc:NM_065703]
WBGene00007625	1102.97	2536.21	-1.2013	3.5636e-12	3.0211e-11	C16C10.4	Protein C16C10.4 (C16C10.4) mRNA, complete cds [Source:RefSeq mRNA;Acc:NM_065432]
WBGene00008379	391.949	900.859	-1.2006	9.9884e-11	7.2583e-10	secs-1	Protein SECS-1, isoform b [Source:RefSeq mRNA;Acc:NM_001136415]
WBGene00011275	969.037	2226.68	-1.2003	6.0921e-12	5.027e-11	psf-1	Protein R53.6 (R53.6) mRNA, complete cds [Source:RefSeq mRNA;Acc:NM_063752]
WBGene00044413	12.7803	29.3608	-1.2	0.01171	0.024675	B0205.12	Protein B0205.12 (B0205.12) mRNA, complete cds [Source:RefSeq mRNA;Acc:NM_001025788]
WBGene00009769	446.252	1025.15	-1.1999	4.4336e-11	3.3513e-10	F46B6.4	Protein F46B6.4 (F46B6.4) mRNA, complete cds [Source:RefSeq mRNA;Acc:NM_073122]
WBGene00018835	174.266	400.177	-1.1993	5.4097e-09	3.2248e-08	F54F2.7	Protein F54F2.7 (F54F2.7) mRNA, complete cds [Source:RefSeq mRNA;Acc:NM_066545]
WBGene00004703	2501.3	5740.82	-1.1986	1.3657e-12	1.2147e-11	rsp-6	Protein RSP-6, isoform c (rsp-6) mRNA, complete cds [Source:RefSeq mRNA;Acc:NM_171385]
WBGene00009787	1388.47	3186.64	-1.1985	1.294e-12	1.1548e-11	F46F2.3	Protein F46F2.3 (F46F2.3) mRNA, complete cds [Source:RefSeq mRNA;Acc:NM_078131]
WBGene00009294	488.607	1121.03	-1.1981	3.074e-11	2.3599e-10	F31D4.9	Protein F31D4.9 (F31D4.9) mRNA, complete cds [Source:RefSeq mRNA;Acc:NM_075627]
WBGene00019779	1923.94	4413.65	-1.1979	2.5351e-12	2.184e-11	M60.2	Protein M60.2 (M60.2) mRNA, complete cds [Source:RefSeq mRNA;Acc:NM_076990]
WBGene00009982	302.006	692.679	-1.1976	0.015619	0.031984	F53F1.4	Protein F53F1.4 (F53F1.4) mRNA, complete cds [Source:RefSeq mRNA;Acc:NM_073923]
WBGene00004278	140.135	321.335	-1.1973	2.4645e-08	1.3503e-07	rab-19	Protein RAB-19 (rab-19) mRNA, complete cds [Source:RefSeq mRNA;Acc:NM_070175]
WBGene00020932	1756.1	4025.81	-1.1969	2.6618e-12	2.288e-11	dhod-1	Protein DHOD-1 (dhod-1) mRNA, complete cds [Source:RefSeq mRNA;Acc:NM_059529]
WBGene00002076	2476.24	5675.52	-1.1966	3.6766e-07	1.7222e-06	imb-2	Protein IMB-2, isoform a (imb-2) mRNA, complete cds [Source:RefSeq mRNA;Acc:NM_064586]
WBGene00011300	2026.16	4643.38	-1.1964	2.7341e-12	2.3449e-11	R107.5	Protein R107.5, isoform a (R107.5) mRNA, complete cds [Source:RefSeq mRNA;Acc:NM_066603]
WBGene00007237	266.679	611.033	-1.1961	4.9905e-10	3.3311e-09	C01G10.10	Protein C01G10.10 (C01G10.10) mRNA, complete cds [Source:RefSeq mRNA;Acc:NM_074312]
WBGene00001110	685.311	1569.98	-1.1959	0.0019272	0.0048216	duo-1	Protein DUO-1 (duo-1) mRNA, complete cds [Source:RefSeq mRNA;Acc:NM_073530]
WBGene00018830	1617.64	3704.14	-1.1952	3.3359e-12	2.8369e-11	ska-3	Protein SKA-3 (ska-3) mRNA, complete cds [Source:RefSeq mRNA;Acc:NM_065819]
WBGene00020696	9113.89	20855.7	-1.1943	7.4007e-06	2.8521e-05	T22F3.3	Protein T22F3.3, isoform b (T22F3.3) mRNA, complete cds [Source:RefSeq mRNA;Acc:NM_182317]
WBGene00012112	1016.35	2325.42	-1.1941	6.658e-12	5.4588e-11	T28A8.6	Protein T28A8.6 (T28A8.6) mRNA, complete cds [Source:RefSeq mRNA;Acc:NM_067391]
WBGene00013252	145.392	332.557	-1.1937	2.0725e-08	1.1467e-07	Y57A10A.7	Protein Y57A10A.7 (Y57A10A.7) mRNA, complete cds [Source:RefSeq mRNA;Acc:NM_064186]
WBGene00011885	3184.2	7281.01	-1.1932	1.7519e-05	6.3509e-05	T21B10.3	Protein T21B10.3 (T21B10.3) mRNA, complete cds [Source:RefSeq mRNA;Acc:NM_063500]
WBGene00022663	432.492	988.266	-1.1922	1.5317e-05	5.6089e-05	glrx-21	Protein GLRX-21, isoform a [Source:RefSeq mRNA;Acc:NM_001047426]
WBGene00001749	2865.29	6546.32	-1.192	1.8541e-12	1.6297e-11	gst-1	Protein GST-1 (gst-1) mRNA, complete cds [Source:RefSeq mRNA;Acc:NM_066605]
WBGene00019792	574.951	1312.72	-1.1911	4.5485e-06	1.8184e-05	M116.5	Protein M116.5 (M116.5) mRNA, complete cds [Source:RefSeq mRNA;Acc:NM_069031]
WBGene00011348	1213.36	2769.95	-1.1908	6.3191e-12	5.2009e-11	T01H3.2	Protein T01H3.2 (T01H3.2) mRNA, complete cds [Source:RefSeq mRNA;Acc:NM_063257]
WBGene00011560	2942.57	6717.06	-1.1908	5.5863e-07	2.5567e-06	T07C4.3	Protein T07C4.3, isoform b (T07C4.3) mRNA, complete cds [Source:RefSeq mRNA;Acc:NM_066888]
WBGene00022857	210.03	479.227	-1.1901	3.4108e-09	2.0851e-08	ZK1127.12	Protein ZK1127.12 (ZK1127.12) mRNA, complete cds [Source:RefSeq mRNA;Acc:NM_063045]
WBGene00001258	2983.26	6798.5	-1.1883	6.2942e-10	4.1585e-09	emb-4	Protein EMB-4, isoform a [Source:RefSeq mRNA;Acc:NM_001269902]
WBGene00011489	3284.78	7483.73	-1.188	8.6457e-06	3.2949e-05	T05F1.2	Protein T05F1.2 (T05F1.2) mRNA, complete cds [Source:RefSeq mRNA;Acc:NM_060153]
WBGene00007001	1208.01	2749.87	-1.1867	6.2672e-12	5.1648e-11	tufm-2	Protein TUFM-2 (tufm-2) mRNA, complete cds [Source:RefSeq mRNA;Acc:NM_058937]
WBGene00020717	718.151	1634.76	-1.1867	1.9507e-11	1.5275e-10	mrpl-4	Protein MRPL-4 (mrpl-4) mRNA, complete cds [Source:RefSeq mRNA;Acc:NM_072780]
WBGene00013236	378.778	862.059	-1.1864	1.0343e-10	7.4964e-10	Y56A3A.18	Protein Y56A3A.18 (Y56A3A.18) mRNA, complete cds [Source:RefSeq mRNA;Acc:NM_067151]
WBGene00010502	3406.37	7749.61	-1.1859	2.654e-07	1.2667e-06	K02C4.3	Protein K02C4.3 (K02C4.3) mRNA, complete cds [Source:RefSeq mRNA;Acc:NM_063295]
WBGene00017719	3033.62	6899.87	-1.1855	2.0589e-12	1.7955e-11	F22F7.1	Protein F22F7.1, isoform a [Source:RefSeq mRNA;Acc:NM_071176]
WBGene00011000	560.789	1275.38	-1.1854	5.0616e-11	3.8021e-10	R03G8.6	Protein R03G8.6 (R03G8.6) mRNA, complete cds [Source:RefSeq mRNA;Acc:NM_077774]
WBGene00010042	1134.24	2577.73	-1.1844	8.3265e-12	6.7632e-11	bcs-1	Protein BCS-1, isoform a [Source:RefSeq mRNA;Acc:NM_001027020]
WBGene00013246	388.486	882.275	-1.1834	0.0014086	0.00362	Y57A10A.1	Protein Y57A10A.1 (Y57A10A.1) mRNA, complete cds [Source:RefSeq mRNA;Acc:NM_064180]
WBGene00019893	2401.04	5452.93	-1.1834	2.5679e-10	1.7733e-09	sgt-1	Protein SGT-1 (sgt-1) mRNA, complete cds [Source:RefSeq mRNA;Acc:NM_062492]
WBGene00020086	12.3412	28.0282	-1.1834	0.012791	0.026737	npr-24	Protein NPR-24 (npr-24) mRNA, complete cds [Source:RefSeq mRNA;Acc:NM_078432]
WBGene00017074	535.23	1214.47	-1.1821	5.6925e-11	4.251e-10	D2096.7	Protein D2096.7, isoform b [Source:RefSeq mRNA;Acc:NM_001047468]
WBGene00011857	1481.41	3359.8	-1.1814	6.4801e-12	5.3288e-11	T20D3.3	Protein T20D3.3, isoform c (T20D3.3) mRNA, complete cds [Source:RefSeq mRNA;Acc:NM_001268455]
WBGene00018612	798.114	1810.14	-1.1814	1.4333e-11	1.1339e-10	F48E8.6	Protein F48E8.6 (F48E8.6) mRNA, complete cds [Source:RefSeq mRNA;Acc:NM_065759]
WBGene00000276	1390.57	3152.63	-1.1809	5.3099e-12	4.4139e-11	byn-1	Protein BYN-1 (byn-1) mRNA, complete cds [Source:RefSeq mRNA;Acc:NM_066109]
WBGene00015311	15.3648	34.8201	-1.1803	0.010099	0.021585	C01G5.9	Protein C01G5.9 (C01G5.9) mRNA, complete cds [Source:RefSeq mRNA;Acc:NM_068590]
WBGene00013674	686.862	1555.76	-1.1795	3.6911e-10	2.5029e-09	Y105E8A.14	Protein Y105E8A.14 (Y105E8A.14) mRNA, complete cds [Source:RefSeq mRNA;Acc:NM_170947]
WBGene00010520	14.6564	33.1808	-1.1788	0.0092587	0.019979	cpx-2	Protein CPX-2 (cpx-2) mRNA, complete cds [Source:RefSeq mRNA;Acc:NM_077767]
WBGene00022244	909.739	2058.37	-1.178	8.1739e-07	3.642e-06	Y73B6BL.23	Protein Y73B6BL.23 (Y73B6BL.23) mRNA, complete cds [Source:RefSeq mRNA;Acc:NM_068579]
WBGene00019122	452.391	1023.07	-1.1773	2.4553e-08	1.3457e-07	F59E12.6	Protein F59E12.6, isoform a [Source:RefSeq mRNA;Acc:NM_062694]
WBGene00016622	491.421	1110.69	-1.1764	7.0687e-11	5.2237e-10	mafr-1	Protein MAFR-1 (mafr-1) mRNA, complete cds [Source:RefSeq mRNA;Acc:NM_060376]
WBGene00013131	160.692	363.1	-1.1761	1.4439e-08	8.1559e-08	Y52B11C.1	Protein Y52B11C.1 (Y52B11C.1) mRNA, complete cds [Source:RefSeq mRNA;Acc:NM_060472]
WBGene00000283	336.156	759.392	-1.1757	4.2026e-10	2.8318e-09	cah-5	Protein CAH-5 (cah-5) mRNA, complete cds [Source:RefSeq mRNA;Acc:NM_076785]
WBGene00013863	29.8519	67.4232	-1.1754	0.00059683	0.0016547	ZC302.3	Protein ZC302.3 (ZC302.3) mRNA, complete cds [Source:RefSeq mRNA;Acc:NM_073337]
WBGene00007195	1473.76	3328.36	-1.1753	7.9901e-12	6.4981e-11	B0513.2	Protein B0513.2, isoform a [Source:RefSeq mRNA;Acc:NM_001268836]
WBGene00006510	2392.4	5401.09	-1.1748	4.2168e-12	3.5498e-11	mtrr-1	Protein MTRR-1, isoform a [Source:RefSeq mRNA;Acc:NM_063577]
WBGene00000975	1159.58	2616.61	-1.1741	1.2334e-11	9.8346e-11	dhs-12	Protein DHS-12 (dhs-12) mRNA, complete cds [Source:RefSeq mRNA;Acc:NM_069449]
WBGene00013150	641.569	1447.15	-1.1735	2.2543e-09	1.4018e-08	Y53F4B.3	Protein Y53F4B.3 (Y53F4B.3) mRNA, complete cds [Source:RefSeq mRNA;Acc:NM_064686]
WBGene00016812	823.174	1856.75	-1.1735	2.2472e-11	1.7475e-10	C50D2.9	Protein C50D2.9 (C50D2.9) mRNA, complete cds [Source:RefSeq mRNA;Acc:NM_182154]
WBGene00001154	963.866	2173.76	-1.1733	1.6873e-11	1.3272e-10	ech-5	Protein ECH-5 (ech-5) mRNA, complete cds [Source:RefSeq mRNA;Acc:NM_067592]
WBGene00018935	457.393	1031.44	-1.1732	1.1147e-10	8.0541e-10	skr-18	Protein SKR-18 (skr-18) mRNA, complete cds [Source:RefSeq mRNA;Acc:NM_171251]
WBGene00021395	300.96	678.694	-1.1732	6.0858e-10	4.0272e-09	pnc-1	Protein PNC-1, isoform a [Source:RefSeq mRNA;Acc:NM_067475]
WBGene00008145	592.605	1336.04	-1.1728	0.0013083	0.0033836	set-5	Protein SET-5, isoform a [Source:RefSeq mRNA;Acc:NM_001269683]
WBGene00001333	4566.31	10292.3	-1.1725	2.983e-12	2.5458e-11	erm-1	Protein ERM-1, isoform b (erm-1) mRNA, complete cds [Source:RefSeq mRNA;Acc:NM_059159]
WBGene00008414	1269.25	2860.86	-1.1725	1.0533e-11	8.4658e-11	D2030.4	Protein D2030.4 (D2030.4) mRNA, complete cds [Source:RefSeq mRNA;Acc:NM_059718]
WBGene00000377	5587.95	12589.1	-1.1718	4.7183e-08	2.4892e-07	cct-1	Protein CCT-1 (cct-1) mRNA, complete cds [Source:RefSeq mRNA;Acc:NM_063321]
WBGene00002073	6783.58	15269.4	-1.1705	7.1904e-05	0.00023571	ima-2	Protein IMA-2 (ima-2) mRNA, complete cds [Source:RefSeq mRNA;Acc:NM_059423]
WBGene00020718	1157.83	2605.11	-1.1699	1.5058e-11	1.1893e-10	mrps-2	Protein MRPS-2 (mrps-2) mRNA, complete cds [Source:RefSeq mRNA;Acc:NM_072779]
WBGene00022448	717.863	1615.21	-1.1699	3.783e-11	2.8811e-10	pinn-1	Protein PINN-1 (pinn-1) mRNA, complete cds [Source:RefSeq mRNA;Acc:NM_061992]
WBGene00013680	980.681	2205.98	-1.1696	1.6724e-11	1.3166e-10	rpom-1	Protein Y105E8A.23, isoform a (Y105E8A.23) mRNA, complete cds [Source:RefSeq mRNA;Acc:NM_001129059]
WBGene00022786	44.4438	99.9005	-1.1685	5.2032e-05	0.0001746	ZK652.8	Protein ZK652.8 (ZK652.8) mRNA, complete cds [Source:RefSeq mRNA;Acc:NM_066300]
WBGene00018963	4423.37	9938.74	-1.1679	3.3648e-12	2.8603e-11	ucr-1	Protein UCR-1 (ucr-1) mRNA, complete cds [Source:RefSeq mRNA;Acc:NM_065801]
WBGene00013506	321.231	721.697	-1.1678	5.5672e-10	3.7058e-09	usp-3	Protein USP-3 (usp-3) mRNA, complete cds [Source:RefSeq mRNA;Acc:NM_061033]
WBGene00010685	2928.76	6578.15	-1.1674	4.5117e-12	3.7864e-11	aipl-1	Protein AIPL-1 (aipl-1) mRNA, complete cds [Source:RefSeq mRNA;Acc:NM_074332]
WBGene00015282	1434.68	3222.32	-1.1674	9.5696e-12	7.7368e-11	C01B10.8	Protein C01B10.8 (C01B10.8) mRNA, complete cds [Source:RefSeq mRNA;Acc:NM_068623]
WBGene00001840	7242.44	16263.1	-1.1671	2.933e-12	2.5043e-11	hel-1	Protein HEL-1, isoform a (hel-1) mRNA, complete cds [Source:RefSeq mRNA;Acc:NM_001026814]
WBGene00016353	361.049	810.707	-1.167	4.298e-10	2.891e-09	C33F10.4	Protein C33F10.4 (C33F10.4) mRNA, complete cds [Source:RefSeq mRNA;Acc:NM_062459]
WBGene00021441	83.6929	187.923	-1.167	1.5063e-06	6.4825e-06	Y39A3CL.3	Protein Y39A3CL.3 (Y39A3CL.3) mRNA, complete cds [Source:RefSeq mRNA;Acc:NM_065057]
WBGene00022787	914.993	2054.12	-1.1667	2.7637e-11	2.1302e-10	tag-307	Protein TAG-307 (tag-307) mRNA, complete cds [Source:RefSeq mRNA;Acc:NM_066302]
WBGene00022126	737.514	1654.99	-1.1661	4.3433e-11	3.2882e-10	Y71F9B.2	Protein Y71F9B.2 (Y71F9B.2) mRNA, complete cds [Source:RefSeq mRNA;Acc:NM_058633]
WBGene00020732	1095.74	2458.35	-1.1658	7.1848e-08	3.7018e-07	T23E7.2	Protein T23E7.2, isoform f [Source:RefSeq mRNA;Acc:NM_001277052]
WBGene00013549	602.276	1350.88	-1.1654	1.1811e-07	5.9093e-07	Y75B8A.13	Protein Y75B8A.13 (Y75B8A.13) mRNA, complete cds [Source:RefSeq mRNA;Acc:NM_067185]
WBGene00185002	364.599	817.688	-1.1652	2.3402e-06	9.8094e-06	K11H3.8	Protein K11H3.8, isoform b (K11H3.8) mRNA, complete cds [Source:RefSeq mRNA;Acc:NM_001268106]
WBGene00022114	3614.78	8106	-1.1651	4.1636e-12	3.5081e-11	Y71F9AL.9	Protein Y71F9AL.9 (Y71F9AL.9) mRNA, complete cds [Source:RefSeq mRNA;Acc:NM_058662]
WBGene00000275	2856.84	6404.62	-1.1647	4.3628e-07	2.0273e-06	bub-1	Protein BUB-1 (bub-1) mRNA, complete cds [Source:RefSeq mRNA;Acc:NM_059650]
WBGene00011507	4589.55	10287.4	-1.1645	2.5898e-05	9.149e-05	T05H10.1	Protein T05H10.1 (T05H10.1) mRNA, complete cds [Source:RefSeq mRNA;Acc:NM_063285]
WBGene00018417	545.318	1222.03	-1.1641	7.007e-11	5.1801e-10	F44E2.3	Protein F44E2.3 (F44E2.3) mRNA, complete cds [Source:RefSeq mRNA;Acc:NM_066549]
WBGene00004504	3865.88	8660.22	-1.1636	4.5257e-12	3.7965e-11	rpt-4	Protein RPT-4, isoform b (rpt-4) mRNA, complete cds [Source:RefSeq mRNA;Acc:NM_001026943]
WBGene00016249	886.42	1985.29	-1.1633	5.5724e-07	2.551e-06	mrpl-32	Protein MRPL-32 (mrpl-32) mRNA, complete cds [Source:RefSeq mRNA;Acc:NM_066469]
WBGene00004340	3261.84	7304.61	-1.1631	5.8981e-12	4.8795e-11	rfc-4	Protein RFC-4 (rfc-4) mRNA, complete cds [Source:RefSeq mRNA;Acc:NM_066120]
WBGene00016739	3366.46	7534.81	-1.1623	5.7132e-12	4.7347e-11	pitr-1	Protein PITR-1 (pitr-1) mRNA, complete cds [Source:RefSeq mRNA;Acc:NM_068779]
WBGene00020528	24.9323	55.7064	-1.1598	0.0018872	0.0047308	lgc-54	Protein LGC-54 (lgc-54) mRNA, complete cds [Source:RefSeq mRNA;Acc:NM_072340]
WBGene00016142	1361.47	3041.47	-1.1596	1.4948e-11	1.1812e-10	mrps-18C	Protein MRPS-18C (mrps-18C) mRNA, complete cds [Source:RefSeq mRNA;Acc:NM_065644]
WBGene00014115	3173.97	7084.2	-1.1583	0.00021299	0.0006417	gld-4	Protein GLD-4 (gld-4) mRNA, complete cds [Source:RefSeq mRNA;Acc:NM_060045]
WBGene00006585	112.397	250.824	-1.1581	2.3641e-07	1.1365e-06	tni-3	Protein TNI-3 (tni-3) mRNA, complete cds [Source:RefSeq mRNA;Acc:NM_074849]
WBGene00015050	320.592	715.142	-1.1575	8.6466e-10	5.619e-09	clec-51	Protein CLEC-51 (clec-51) mRNA, complete cds [Source:RefSeq mRNA;Acc:NM_068968]
WBGene00007118	2299.42	5128.32	-1.1572	8.818e-12	7.1412e-11	npp-22	Protein NPP-22 (npp-22) mRNA, complete cds [Source:RefSeq mRNA;Acc:NM_073561]
WBGene00008275	378.276	843.482	-1.1569	1.593e-05	5.8079e-05	nstp-1	Protein NSTP-1 (nstp-1) mRNA, complete cds [Source:RefSeq mRNA;Acc:NM_069161]
WBGene00021815	334.079	744.772	-1.1566	6.4983e-09	3.8285e-08	Y53G8AR.8	Protein Y53G8AR.8 (Y53G8AR.8) mRNA, complete cds [Source:RefSeq mRNA;Acc:NM_065285]
WBGene00010161	434.466	968.494	-1.1565	2.8477e-10	1.9573e-09	F56G4.6	Protein F56G4.6 (F56G4.6) mRNA, complete cds [Source:RefSeq mRNA;Acc:NM_060510]
WBGene00001209	6324.35	14088.1	-1.1555	1.2514e-08	7.1128e-08	egl-45	Protein EGL-45 (egl-45) mRNA, complete cds [Source:RefSeq mRNA;Acc:NM_066297]
WBGene00008887	2742.08	6108.07	-1.1554	9.6527e-12	7.7908e-11	F16D3.4	Protein F16D3.4 (F16D3.4) mRNA, complete cds [Source:RefSeq mRNA;Acc:NM_059869]
WBGene00013610	902.703	2010.39	-1.1552	2.1549e-06	9.0702e-06	fbxa-206	Protein FBXA-206 (fbxa-206) mRNA, complete cds [Source:RefSeq mRNA;Acc:NM_074874]
[truncated: 7,892 more rows]

## Sheet: ChronicvsControl.DEG
Gene_id	readcount_Chronic	readcount_Control	log2FoldChange	pval	padj	Associated Gene Name	Description
WBGene00006925	1157.99	250186	-7.7552	1.8562e-295	3.6311e-291	vit-1	Protein VIT-1 (vit-1) mRNA, complete cds [Source:RefSeq mRNA;Acc:NM_076904]
WBGene00018138	100.051	18983.7	-7.5679	3.7254e-111	1.8686e-108	folt-2	Protein FOLT-2 (folt-2) mRNA, complete cds [Source:RefSeq mRNA;Acc:NM_071379]
WBGene00010999	0.906347	140.075	-7.2719	6.0458e-31	2.4742e-29	R03G8.4	Protein R03G8.4 (R03G8.4) mRNA, complete cds [Source:RefSeq mRNA;Acc:NM_077775]
WBGene00019654	1.69344	253.952	-7.2285	2.6288e-35	1.4167e-33	K11G9.3	Protein K11G9.3 (K11G9.3) mRNA, complete cds [Source:RefSeq mRNA;Acc:NM_072290]
WBGene00003539	13.9963	1905.72	-7.0891	8.5469e-43	6.8523e-41	nas-20	Protein NAS-20 (nas-20) mRNA, complete cds [Source:RefSeq mRNA;Acc:NM_073505]
WBGene00012633	0.308733	37.34	-6.9182	4.7271e-14	5.1775e-13	Y38H6C.21	Protein Y38H6C.21 (Y38H6C.21) mRNA, complete cds [Source:RefSeq mRNA;Acc:NM_075563]
WBGene00195164	0.259033	26.1233	-6.6561	1.1862e-05	4.6651e-05	K12B6.11	Protein K12B6.11 (K12B6.11) mRNA, complete cds [Source:RefSeq mRNA;Acc:NM_001269136]
WBGene00011487	46.3598	4596.25	-6.6314	3.5031e-93	1.3179e-90	T05E12.6	Protein T05E12.6, isoform a [Source:RefSeq mRNA;Acc:NM_074926]
WBGene00017881	126.027	9074.81	-6.1701	1.2911e-131	9.0204e-129	asp-13	Protein ASP-13 (asp-13) mRNA, complete cds [Source:RefSeq mRNA;Acc:NM_072831]
WBGene00003458	1.6139	112.036	-6.1173	4.2669e-25	1.1993e-23	msp-65	Protein MSP-65 (msp-65) mRNA, complete cds [Source:RefSeq mRNA;Acc:NM_068379]
WBGene00000989	3.60607	249.786	-6.1141	4.6659e-11	3.7164e-10	dhs-26	Protein DHS-26 (dhs-26) mRNA, complete cds [Source:RefSeq mRNA;Acc:NM_076179]
WBGene00000609	580.933	39841.3	-6.0997	3.958e-204	1.2904e-200	col-20	Protein COL-20 (col-20) mRNA, complete cds [Source:RefSeq mRNA;Acc:NM_062478]
WBGene00015623	12.1431	826.696	-6.0891	2.4136e-58	3.4716e-56	C09B8.4	Protein C09B8.4 (C09B8.4) mRNA, complete cds [Source:RefSeq mRNA;Acc:NM_076605]
WBGene00219274	0.259033	17.3985	-6.0697	1.0519e-06	4.8266e-06	T25G12.13	Protein T25G12.13 (T25G12.13) mRNA, complete cds [Source:RefSeq mRNA;Acc:NM_001270356]
WBGene00018433	0.547914	36.292	-6.0496	2.6112e-06	1.1306e-05	ceh-82	Protein CEH-82 (ceh-82) mRNA, complete cds [Source:RefSeq mRNA;Acc:NM_061660]
WBGene00005444	3.86511	238.975	-5.9502	1.9458e-57	2.6434e-55	srh-237	Protein SRH-237, isoform a (srh-237) mRNA, complete cds [Source:RefSeq mRNA;Acc:NM_001276981]
WBGene00006928	2547.9	156269	-5.9386	8.7927e-205	3.4401e-201	vit-4	Protein VIT-4 (vit-4) mRNA, complete cds [Source:RefSeq mRNA;Acc:NM_076211]
WBGene00000597	356.664	19356.3	-5.7621	1.4027e-166	2.1108e-163	col-8	Protein COL-8 (col-8) mRNA, complete cds [Source:RefSeq mRNA;Acc:NM_066132]
WBGene00006927	3720.2	183521	-5.6244	3.3245e-189	6.5034e-186	vit-3	Vitellogenin-3 [Source:UniProtKB/Swiss-Prot;Acc:Q9N4J2]
WBGene00003540	1.11568	54.9129	-5.6212	0.00061122	0.0017999	nas-21	Protein NAS-21 (nas-21) mRNA, complete cds [Source:RefSeq mRNA;Acc:NM_073506]
WBGene00000608	491.247	23840	-5.6008	2.2843e-179	3.7237e-176	col-19	Protein COL-19 (col-19) mRNA, complete cds [Source:RefSeq mRNA;Acc:NM_001038488]
WBGene00000698	1052.81	51064.4	-5.6	1.3845e-182	2.4621e-179	col-124	Protein COL-124 (col-124) mRNA, complete cds [Source:RefSeq mRNA;Acc:NM_069466]
WBGene00012308	0.259033	12.4545	-5.5874	7.6238e-05	0.00026261	oac-53	Protein OAC-53 (oac-53) mRNA, complete cds [Source:RefSeq mRNA;Acc:NM_074804]
WBGene00015588	1.06598	50.2975	-5.5602	4.4603e-16	6.0216e-15	C08A9.8	Protein C08A9.8 (C08A9.8) mRNA, complete cds [Source:RefSeq mRNA;Acc:NM_078366]
WBGene00000752	237.269	10698.3	-5.4947	7.5667e-118	4.2291e-115	col-179	Protein COL-179 (col-179) mRNA, complete cds [Source:RefSeq mRNA;Acc:NM_077469]
WBGene00004062	175.432	7188.39	-5.3567	2.3735e-107	1.0798e-104	pmp-5	Protein PMP-5, isoform a (pmp-5) mRNA, complete cds [Source:RefSeq mRNA;Acc:NM_072288]
WBGene00012608	411.283	16153.9	-5.2956	1.6982e-60	2.7229e-58	Y38F1A.6	Protein Y38F1A.6 (Y38F1A.6) mRNA, complete cds [Source:RefSeq mRNA;Acc:NM_064363]
WBGene00008451	2.58979	98.3715	-5.2473	2.2798e-27	7.311e-26	E01G6.3	Protein E01G6.3 (E01G6.3) mRNA, complete cds [Source:RefSeq mRNA;Acc:NM_077641]
WBGene00003448	3.16809	119.48	-5.237	4.371e-15	5.3274e-14	msp-55	Protein MSP-55 (msp-55) mRNA, complete cds [Source:RefSeq mRNA;Acc:NM_068310]
WBGene00013748	0.567766	20.9017	-5.2022	2.5745e-07	1.292e-06	ssu-1	Protein SSU-1 (ssu-1) mRNA, complete cds [Source:RefSeq mRNA;Acc:NM_075479]
WBGene00000693	1259.17	46145.5	-5.1956	1.0736e-163	1.5001e-160	col-119	Protein COL-119 (col-119) mRNA, complete cds [Source:RefSeq mRNA;Acc:NM_069160]
WBGene00044288	0.547914	19.8802	-5.1812	5.1319e-05	0.00018213	F30H5.5	Protein F30H5.5 (F30H5.5) mRNA, complete cds [Source:RefSeq mRNA;Acc:NM_001027383]
WBGene00013935	0.308733	10.9014	-5.142	0.00028214	0.00088378	ZK218.1	Protein ZK218.1 (ZK218.1) mRNA, complete cds [Source:RefSeq mRNA;Acc:NM_074928]
WBGene00016943	1076.59	37370.5	-5.1174	9.9628e-83	2.9529e-80	acdh-1	Protein ACDH-1, isoform a [Source:RefSeq mRNA;Acc:NM_059470]
WBGene00001164	7.88931	269.989	-5.0969	4.7993e-55	6.057e-53	efn-3	Protein EFN-3 (efn-3) mRNA, complete cds [Source:RefSeq mRNA;Acc:NM_077849]
WBGene00000668	848.173	28627.8	-5.0769	1.3406e-156	1.5427e-153	col-93	Protein COL-93 (col-93) mRNA, complete cds [Source:RefSeq mRNA;Acc:NM_067008]
WBGene00015403	15.8183	493.757	-4.9641	2.2153e-46	2.1348e-44	clec-10	Protein CLEC-10 (clec-10) mRNA, complete cds [Source:RefSeq mRNA;Acc:NM_061324]
WBGene00000713	1445.89	44397.9	-4.9405	3.6784e-151	3.5978e-148	col-140	Protein COL-140, isoform a (col-140) mRNA, complete cds [Source:RefSeq mRNA;Acc:NM_072124]
WBGene00000751	1304.5	38278.6	-4.875	1.149e-148	9.7726e-146	col-178	Protein COL-178 (col-178) mRNA, complete cds [Source:RefSeq mRNA;Acc:NM_077468]
WBGene00045265	45.3033	1321.11	-4.866	7.9715e-24	2.0491e-22	K10C2.8	Protein K10C2.8 (K10C2.8) mRNA, complete cds [Source:RefSeq mRNA;Acc:NM_001129693]
WBGene00007455	242.435	6996.62	-4.851	1.4241e-140	1.0318e-137	ugt-22	Protein UGT-22 (ugt-22) mRNA, complete cds [Source:RefSeq mRNA;Acc:NM_070232]
WBGene00003468	7.6612	220.777	-4.8489	1.8233e-17	2.7757e-16	msp-113	Protein MSP-113 (msp-113) mRNA, complete cds [Source:RefSeq mRNA;Acc:NM_068372]
WBGene00000656	811.532	22587.5	-4.7987	2.551e-142	1.9961e-139	col-80	Protein COL-80 (col-80) mRNA, complete cds [Source:RefSeq mRNA;Acc:NM_063909]
WBGene00000716	552.18	15326.9	-4.7948	4.8435e-142	3.6442e-139	col-143	Protein COL-143 (col-143) mRNA, complete cds [Source:RefSeq mRNA;Acc:NM_072337]
WBGene00000988	212.486	5650.75	-4.733	4.0834e-58	5.7468e-56	dhs-25	Protein DHS-25 (dhs-25) mRNA, complete cds [Source:RefSeq mRNA;Acc:NM_075881]
WBGene00003470	9.73347	258.437	-4.7307	5.7888e-36	3.2262e-34	msp-152	Protein MSP-152 (msp-152) mRNA, complete cds [Source:RefSeq mRNA;Acc:NM_062500]
WBGene00005269	0.547914	14.4056	-4.7165	5.3216e-05	0.00018811	srh-46	Protein SRH-46 (srh-46) mRNA, complete cds [Source:RefSeq mRNA;Acc:NM_073470]
WBGene00019963	39.0881	1027.2	-4.7158	4.0704e-37	2.3911e-35	R08E5.3	Protein R08E5.3 (R08E5.3) mRNA, complete cds [Source:RefSeq mRNA;Acc:NM_071644]
WBGene00000675	852.672	22151.1	-4.6992	6.5185e-103	2.8337e-100	col-101	Protein COL-101 (col-101) mRNA, complete cds [Source:RefSeq mRNA;Acc:NM_067504]
WBGene00016274	79.0723	1995.39	-4.6574	7.0707e-17	1.0238e-15	C30G12.2	Protein C30G12.2 (C30G12.2) mRNA, complete cds [Source:RefSeq mRNA;Acc:NM_063119]
WBGene00009238	1.06598	25.9192	-4.6038	5.9569e-08	3.2577e-07	F28H7.4	Protein F28H7.4 (F28H7.4) mRNA, complete cds [Source:RefSeq mRNA;Acc:NM_073340]
WBGene00016361	3.42659	81.5823	-4.5734	1.7572e-20	3.6032e-19	C33G8.3	Protein C33G8.3 (C33G8.3) mRNA, complete cds [Source:RefSeq mRNA;Acc:NM_072373]
WBGene00003444	10.3709	246.881	-4.5732	2.0254e-17	3.0667e-16	msp-51	Protein MSP-51 (msp-51) mRNA, complete cds [Source:RefSeq mRNA;Acc:NM_068370]
WBGene00017691	533.404	12402.1	-4.5392	2.8503e-131	1.9227e-128	ilys-5	Protein ILYS-5, isoform a [Source:RefSeq mRNA;Acc:NM_001029423]
WBGene00017407	4.58211	105.046	-4.5189	2.2405e-17	3.3818e-16	F12E12.6	Protein F12E12.6 (F12E12.6) mRNA, complete cds [Source:RefSeq mRNA;Acc:NM_062235]
WBGene00013007	15.0615	345.216	-4.5186	1.5147e-49	1.6192e-47	Y48E1B.8	Protein Y48E1B.8 (Y48E1B.8) mRNA, complete cds [Source:RefSeq mRNA;Acc:NM_064452]
WBGene00016895	0.567766	12.9933	-4.5163	0.00014374	0.0004725	C53B7.6	Protein C53B7.6 (C53B7.6) mRNA, complete cds [Source:RefSeq mRNA;Acc:NM_076757]
WBGene00018348	0.886495	19.92	-4.49	1.7449e-06	7.763e-06	F42C5.6	Protein F42C5.6 (F42C5.6) mRNA, complete cds [Source:RefSeq mRNA;Acc:NM_068764]
WBGene00003957	40.6342	908.32	-4.4824	1.3816e-71	2.9377e-69	pcp-2	Protein PCP-2 (pcp-2) mRNA, complete cds [Source:RefSeq mRNA;Acc:NM_069198]
WBGene00006047	0.518066	11.5136	-4.4741	0.00049183	0.0014752	ssp-19	Protein SSP-19 (ssp-19) mRNA, complete cds [Source:RefSeq mRNA;Acc:NM_058599]
WBGene00003431	9.83287	217.924	-4.4701	2.3467e-22	5.4846e-21	msp-33	Protein MSP-33 (msp-33) mRNA, complete cds [Source:RefSeq mRNA;Acc:NM_062487]
WBGene00050914	20.1321	444.884	-4.4659	2.8662e-23	7.0974e-22	T12B5.15	Protein T12B5.15 (T12B5.15) mRNA, complete cds [Source:RefSeq mRNA;Acc:NM_001129248]
WBGene00003425	5.69873	123.487	-4.4376	2.9933e-27	9.5367e-26	msp-10	Protein MSP-10 (msp-10) mRNA, complete cds [Source:RefSeq mRNA;Acc:NM_069359]
WBGene00010058	4.26339	90.9416	-4.4149	2.2685e-09	1.4861e-08	F54E4.2	Protein F54E4.2 (F54E4.2) mRNA, complete cds [Source:RefSeq mRNA;Acc:NM_078031]
WBGene00021619	0.826799	17.6138	-4.413	0.0022015	0.0057714	Y47D7A.6	Protein Y47D7A.6 [Source:UniProtKB/TrEMBL;Acc:Q9N3V2]
WBGene00008560	32.6234	694.322	-4.4116	7.5245e-77	1.8632e-74	pho-13	Protein PHO-13, isoform a (pho-13) mRNA, complete cds [Source:RefSeq mRNA;Acc:NM_063474]
WBGene00003877	202.878	4296.44	-4.4045	1.6136e-113	8.3064e-111	pept-1	Protein PEPT-1 (pept-1) mRNA, complete cds [Source:RefSeq mRNA;Acc:NM_076686]
WBGene00050913	2.39099	50.4598	-4.3995	2.3886e-13	2.4286e-12	T12B5.14	Protein T12B5.14 (T12B5.14) mRNA, complete cds [Source:RefSeq mRNA;Acc:NM_001129247]
WBGene00017969	112.814	2366.99	-4.391	1.4148e-34	7.3218e-33	F32A5.3	Protein F32A5.3 (F32A5.3) mRNA, complete cds [Source:RefSeq mRNA;Acc:NM_063108]
WBGene00012445	191.816	3937.34	-4.3594	6.1101e-114	3.2305e-111	Y16B4A.2	Protein Y16B4A.2 (Y16B4A.2) mRNA, complete cds [Source:RefSeq mRNA;Acc:NM_001277047]
WBGene00020473	0.806948	16.5168	-4.3553	0.003334	0.0083905	lips-12	Protein LIPS-12 (lips-12) mRNA, complete cds [Source:RefSeq mRNA;Acc:NM_061514]
WBGene00016058	4.57266	92.7366	-4.342	3.3725e-12	3.0458e-11	nspd-3	Protein NSPD-3 (nspd-3) mRNA, complete cds [Source:RefSeq mRNA;Acc:NM_068329]
WBGene00003450	11.5765	233.158	-4.332	5.0658e-20	9.831e-19	msp-57	Protein MSP-57 (msp-57) mRNA, complete cds [Source:RefSeq mRNA;Acc:NM_068312]
WBGene00000657	311.275	6187.22	-4.313	7.6428e-45	6.8268e-43	col-81	Protein COL-81 (col-81) mRNA, complete cds [Source:RefSeq mRNA;Acc:NM_063960]
WBGene00015400	104.415	2073.2	-4.3115	5.9404e-67	1.1282e-64	cyp-35A2	Protein CYP-35A2 (cyp-35A2) mRNA, complete cds [Source:RefSeq mRNA;Acc:NM_072479]
WBGene00021070	26.0485	505.476	-4.2784	4.105e-57	5.4628e-55	W07B8.1	Protein W07B8.1 (W07B8.1) mRNA, complete cds [Source:RefSeq mRNA;Acc:NM_070983]
WBGene00015894	109.687	2121.68	-4.2737	2.3519e-30	9.2946e-29	acdh-2	Protein ACDH-2, isoform a [Source:RefSeq mRNA;Acc:NM_062665]
WBGene00001240	248.307	4667.38	-4.2324	1.0161e-51	1.1761e-49	elo-2	Protein ELO-2 (elo-2) mRNA, complete cds [Source:RefSeq mRNA;Acc:NM_070713]
WBGene00003443	8.98622	167.654	-4.2216	2.0119e-31	8.464e-30	msp-50	Protein MSP-50 (msp-50) mRNA, complete cds [Source:RefSeq mRNA;Acc:NM_062571]
WBGene00000703	371.202	6868.09	-4.2096	1.4529e-45	1.347e-43	col-129	Protein COL-129 (col-129) mRNA, complete cds [Source:RefSeq mRNA;Acc:NM_069896]
WBGene00000712	384.134	7054.28	-4.1988	8.3785e-38	5.1219e-36	col-139	Protein COL-139 (col-139) mRNA, complete cds [Source:RefSeq mRNA;Acc:NM_071851]
WBGene00006051	21.9976	403.801	-4.1982	2.328e-37	1.3884e-35	ssq-2	Protein SSQ-2 (ssq-2) mRNA, complete cds [Source:RefSeq mRNA;Acc:NM_068297]
WBGene00206482	4.73175	86.8497	-4.1981	3.4153e-19	6.1746e-18	B0416.10	Protein B0416.10 (B0416.10) mRNA, complete cds [Source:RefSeq mRNA;Acc:NM_001270143]
WBGene00011753	98.6707	1787.39	-4.1791	1.1861e-56	1.5572e-54	T13F3.6	Protein T13F3.6 (T13F3.6) mRNA, complete cds [Source:RefSeq mRNA;Acc:NM_074706]
WBGene00009232	2.15181	38.7258	-4.1697	2.2278e-10	1.6451e-09	nkat-1	Protein NKAT-1 (nkat-1) mRNA, complete cds [Source:RefSeq mRNA;Acc:NM_077954]
WBGene00016431	27.1646	478.9	-4.1399	2.4284e-60	3.8309e-58	C35A11.4	Protein C35A11.4 (C35A11.4) mRNA, complete cds [Source:RefSeq mRNA;Acc:NM_072029]
WBGene00017718	21.8149	376.302	-4.1085	5.6882e-21	1.2082e-19	F22F4.5	Protein F22F4.5 (F22F4.5) mRNA, complete cds [Source:RefSeq mRNA;Acc:NM_001029428]
WBGene00021581	2.46055	42.2156	-4.1007	6.1635e-11	4.8325e-10	clec-70	Protein CLEC-70 (clec-70) mRNA, complete cds [Source:RefSeq mRNA;Acc:NM_068038]
WBGene00016658	44.2813	742.621	-4.0679	1.52e-24	4.1296e-23	C45B2.1	Protein C45B2.1 (C45B2.1) mRNA, complete cds [Source:RefSeq mRNA;Acc:NM_076616]
WBGene00012634	4.34293	71.9992	-4.0512	4.9591e-16	6.672e-15	Y38H6C.23	Protein Y38H6C.23 (Y38H6C.23) mRNA, complete cds [Source:RefSeq mRNA;Acc:NM_001029055]
WBGene00012325	1.41456	23.3579	-4.0455	9.6162e-07	4.4524e-06	W07A12.8	Protein W07A12.8 (W07A12.8) mRNA, complete cds [Source:RefSeq mRNA;Acc:NM_001027225]
WBGene00003463	12.8016	210.651	-4.0405	4.1379e-09	2.6256e-08	msp-76	Protein MSP-76 (msp-76) mRNA, complete cds [Source:RefSeq mRNA;Acc:NM_069321]
WBGene00009682	14.3061	234.194	-4.033	5.0729e-21	1.0834e-19	msd-2	Protein MSD-2 (msd-2) mRNA, complete cds [Source:RefSeq mRNA;Acc:NM_069410]
WBGene00000715	251.213	4080.06	-4.0216	1.3519e-79	3.7779e-77	col-142	Protein COL-142 (col-142) mRNA, complete cds [Source:RefSeq mRNA;Acc:NM_072335]
WBGene00019017	830.538	13441.6	-4.0165	5.0103e-109	2.3336e-106	F57F4.4	Protein F57F4.4 (F57F4.4) mRNA, complete cds [Source:RefSeq mRNA;Acc:NM_072226]
WBGene00016712	4.51242	72.8105	-4.0122	5.7473e-10	4.0427e-09	C46E10.8	Protein C46E10.8 (C46E10.8) mRNA, complete cds [Source:RefSeq mRNA;Acc:NM_062231]
WBGene00019551	0.836796	13.4841	-4.0102	0.00027202	0.00085427	K09C4.6	Protein K09C4.6 (K09C4.6) mRNA, complete cds [Source:RefSeq mRNA;Acc:NM_076162]
WBGene00013336	2.30091	36.9552	-4.0055	9.6561e-10	6.6139e-09	pnc-2	Protein PNC-2 (pnc-2) mRNA, complete cds [Source:RefSeq mRNA;Acc:NM_001028360]
WBGene00013931	47.057	755.663	-4.0053	6.1015e-14	6.5835e-13	clec-97	Protein CLEC-97 (clec-97) mRNA, complete cds [Source:RefSeq mRNA;Acc:NM_060469]
WBGene00003457	7.89039	125.412	-3.9904	8.9045e-10	6.1205e-09	msp-64	Protein MSP-64 (msp-64) mRNA, complete cds [Source:RefSeq mRNA;Acc:NM_062748]
WBGene00017404	1.69344	26.5049	-3.9682	2.5033e-07	1.2585e-06	F12E12.3	Protein F12E12.3 (F12E12.3) mRNA, complete cds [Source:RefSeq mRNA;Acc:NM_062236]
WBGene00016595	32.4836	507.421	-3.9654	1.878e-16	2.6166e-15	C42D4.2	Protein C42D4.2 (C42D4.2) mRNA, complete cds [Source:RefSeq mRNA;Acc:NM_068732]
WBGene00011803	165.953	2496.27	-3.9109	6.2811e-92	2.3183e-89	T16G12.1	Protein T16G12.1 (T16G12.1) mRNA, complete cds [Source:RefSeq mRNA;Acc:NM_066829]
WBGene00001581	705.708	10328.6	-3.8714	4.2346e-102	1.7625e-99	gfi-1	Protein GFI-1 (gfi-1) mRNA, complete cds [Source:RefSeq mRNA;Acc:NM_072225]
WBGene00011134	1.03613	14.9096	-3.847	0.0040528	0.01002	ssp-33	Protein SSP-33 (ssp-33) mRNA, complete cds [Source:RefSeq mRNA;Acc:NM_074229]
WBGene00012615	526.69	7555.34	-3.8425	4.1447e-100	1.6891e-97	dct-16	Protein DCT-16, isoform a [Source:RefSeq mRNA;Acc:NM_001269994]
WBGene00016434	34.6952	496.966	-3.8403	2.8999e-29	1.0764e-27	C35B1.4	Protein C35B1.4 (C35B1.4) mRNA, complete cds [Source:RefSeq mRNA;Acc:NM_068075]
WBGene00006679	13.3379	190.673	-3.8375	1.1062e-32	5.1035e-31	twk-26	Protein TWK-26 (twk-26) mRNA, complete cds [Source:RefSeq mRNA;Acc:NM_076121]
WBGene00006636	9.21486	131.671	-3.8368	1.3957e-18	2.3824e-17	tsp-10	Protein TSP-10, isoform a [Source:RefSeq mRNA;Acc:NM_001047340]
WBGene00018393	432.787	6162.92	-3.8319	6.437e-15	7.6921e-14	msra-1	Protein MSRA-1 (msra-1) mRNA, complete cds [Source:RefSeq mRNA;Acc:NM_063139]
WBGene00021779	67.7897	961.775	-3.8266	7.6423e-29	2.7034e-27	Y51H7C.1	Protein Y51H7C.1 (Y51H7C.1) mRNA, complete cds [Source:RefSeq mRNA;Acc:NM_061576]
WBGene00015050	51.1514	711.413	-3.7978	6.4429e-42	4.9041e-40	clec-51	Protein CLEC-51 (clec-51) mRNA, complete cds [Source:RefSeq mRNA;Acc:NM_068968]
WBGene00000785	914.215	12318.7	-3.7522	1.0742e-28	3.759e-27	cpr-5	Protein CPR-5 (cpr-5) mRNA, complete cds [Source:RefSeq mRNA;Acc:NM_070982]
WBGene00004179	541.267	7265.04	-3.7466	8.5958e-27	2.6818e-25	prg-2	Protein PRG-2 (prg-2) mRNA, complete cds [Source:RefSeq mRNA;Acc:NM_068593]
WBGene00019587	7.20229	96.2806	-3.7407	2.6148e-19	4.776e-18	K09F6.4	Protein K09F6.4 [Source:UniProtKB/TrEMBL;Acc:O16729]
WBGene00019835	0.547914	7.26961	-3.7299	0.013312	0.029125	R02F2.6	Protein R02F2.6 (R02F2.6) mRNA, complete cds [Source:RefSeq mRNA;Acc:NM_065767]
WBGene00022072	69.971	913.982	-3.7073	1.3144e-15	1.6916e-14	cpg-9	Protein CPG-9 (cpg-9) mRNA, complete cds [Source:RefSeq mRNA;Acc:NM_067888]
WBGene00007308	35.107	458.373	-3.7067	1.7564e-22	4.1346e-21	C04G2.9	Protein C04G2.9 (C04G2.9) mRNA, complete cds [Source:RefSeq mRNA;Acc:NM_069437]
WBGene00022813	24.2553	311.237	-3.6816	4.2675e-13	4.2376e-12	ZK742.3	Protein ZK742.3 (ZK742.3) mRNA, complete cds [Source:RefSeq mRNA;Acc:NM_072613]
WBGene00008593	3.9448	50.1414	-3.668	2.9468e-06	1.2664e-05	clec-227	Protein CLEC-227 (clec-227) mRNA, complete cds [Source:RefSeq mRNA;Acc:NM_074187]
WBGene00043981	0.518066	6.58388	-3.6677	0.023488	0.048187	T14E8.4	Protein T14E8.4 (T14E8.4) mRNA, complete cds [Source:RefSeq mRNA;Acc:NM_001029738]
WBGene00010277	66.5499	844.616	-3.6658	1.2003e-20	2.5059e-19	F58G6.7	Protein F58G6.7 (F58G6.7) mRNA, complete cds [Source:RefSeq mRNA;Acc:NM_069313]
WBGene00003467	19.7558	250.247	-3.663	7.5798e-09	4.6525e-08	msp-81	Protein MSP-81 (msp-81) mRNA, complete cds [Source:RefSeq mRNA;Acc:NM_069358]
WBGene00020516	151.119	1913.2	-3.6622	7.3521e-43	5.9186e-41	T15B7.1	Protein T15B7.1 (T15B7.1) mRNA, complete cds [Source:RefSeq mRNA;Acc:NM_072342]
WBGene00003442	11.0381	139.695	-3.6617	2.3872e-23	5.9641e-22	msp-49	Protein MSP-49 (msp-49) mRNA, complete cds [Source:RefSeq mRNA;Acc:NM_062569]
WBGene00005700	0.617466	7.788	-3.6568	0.0095025	0.021538	sru-37	Protein SRU-37 (sru-37) mRNA, complete cds [Source:RefSeq mRNA;Acc:NM_073130]
WBGene00003541	4.66206	57.8508	-3.6333	1.8447e-12	1.7078e-11	nas-22	Protein NAS-22 (nas-22) mRNA, complete cds [Source:RefSeq mRNA;Acc:NM_073507]
WBGene00006050	30.7528	381.397	-3.6325	6.5473e-24	1.6941e-22	ssq-1	Protein SSQ-1 (ssq-1) mRNA, complete cds [Source:RefSeq mRNA;Acc:NM_069367]
WBGene00016048	151.461	1868.39	-3.6248	1.1226e-52	1.339e-50	C24B9.3	Protein C24B9.3, isoform b (C24B9.3) mRNA, complete cds [Source:RefSeq mRNA;Acc:NM_001028501]
WBGene00013474	22.3258	272.386	-3.6089	5.6002e-11	4.4102e-10	Y69E1A.2	Protein Y69E1A.2 (Y69E1A.2) mRNA, complete cds [Source:RefSeq mRNA;Acc:NM_069638]
WBGene00043980	2.53024	30.6734	-3.5996	1.515e-07	7.8279e-07	F11D5.7	Protein F11D5.7 (F11D5.7) mRNA, complete cds [Source:RefSeq mRNA;Acc:NM_001029383]
WBGene00008692	32.4641	392.956	-3.5975	1.1037e-45	1.0282e-43	scav-4	Protein SCAV-4 (scav-4) mRNA, complete cds [Source:RefSeq mRNA;Acc:NM_077756]
WBGene00008566	46.8567	562.642	-3.5859	3.5682e-54	4.4178e-52	F08A8.3	Protein F08A8.3 (F08A8.3) mRNA, complete cds [Source:RefSeq mRNA;Acc:NM_060862]
WBGene00012631	2.50039	29.8142	-3.5758	2.5849e-07	1.2969e-06	Y38H6C.19	Protein Y38H6C.19 (Y38H6C.19) mRNA, complete cds [Source:RefSeq mRNA;Acc:NM_075562]
WBGene00194925	4.87085	57.6029	-3.5639	1.8557e-12	1.7163e-11	K08D8.11	Protein K08D8.11 (K08D8.11) mRNA, complete cds [Source:RefSeq mRNA;Acc:NM_001268754]
WBGene00018811	1449.82	17127.8	-3.5624	8.652e-68	1.6925e-65	pmt-2	Protein PMT-2 (pmt-2) mRNA, complete cds [Source:RefSeq mRNA;Acc:NM_071847]
WBGene00018627	1.34487	15.7781	-3.5524	0.00024028	0.00076231	F49D11.3	Protein F49D11.3, isoform a [Source:RefSeq mRNA;Acc:NM_001047201]
WBGene00010633	8.98622	104.033	-3.5332	7.6927e-05	0.00026475	nspd-2	Protein NSPD-2 (nspd-2) mRNA, complete cds [Source:RefSeq mRNA;Acc:NM_069362]
WBGene00003466	11.2877	130.148	-3.5273	1.6822e-13	1.7402e-12	msp-79	Protein MSP-79 (msp-79) mRNA, complete cds [Source:RefSeq mRNA;Acc:NM_069339]
WBGene00015897	12.5911	143.846	-3.5141	7.3676e-20	1.4061e-18	nhr-156	Protein NHR-156 (nhr-156) mRNA, complete cds [Source:RefSeq mRNA;Acc:NM_071679]
WBGene00021594	2.93837	33.5715	-3.5141	4.9839e-08	2.7471e-07	tig-3	Protein TIG-3 (tig-3) mRNA, complete cds [Source:RefSeq mRNA;Acc:NM_064917]
WBGene00017658	88.2853	1004.45	-3.5081	1.2138e-13	1.2759e-12	F21C10.9	Protein F21C10.9 (F21C10.9) mRNA, complete cds [Source:RefSeq mRNA;Acc:NM_072959]
WBGene00004020	225.354	2560.76	-3.5063	9.7799e-28	3.1992e-26	pho-1	Protein PHO-1 (pho-1) mRNA, complete cds [Source:RefSeq mRNA;Acc:NM_062582]
WBGene00020788	165.867	1875.15	-3.4989	5.7474e-65	1.041e-62	nep-22	Protein NEP-22 (nep-22) mRNA, complete cds [Source:RefSeq mRNA;Acc:NM_077127]
WBGene00003432	26.5697	298.08	-3.4878	4.0695e-13	4.0492e-12	msp-36	Protein MSP-36 (msp-36) mRNA, complete cds [Source:RefSeq mRNA;Acc:NM_069433]
WBGene00006038	1.5542	17.3934	-3.4843	0.00066026	0.0019321	ssp-9	Protein SSP-9 (ssp-9) mRNA, complete cds [Source:RefSeq mRNA;Acc:NM_068296]
WBGene00003465	9.79316	109.062	-3.4772	5.2345e-12	4.6084e-11	msp-78	Protein MSP-78 (msp-78) mRNA, complete cds [Source:RefSeq mRNA;Acc:NM_069341]
WBGene00007808	50.1931	556.068	-3.4697	1.9837e-20	4.0296e-19	best-7	Protein BEST-7 (21ur-14670) mRNA, complete cds [Source:RefSeq mRNA;Acc:NM_069707]
WBGene00010274	40.4808	445.508	-3.4601	1.022e-11	8.7491e-11	F58G6.3	Protein F58G6.3 (F58G6.3) mRNA, complete cds [Source:RefSeq mRNA;Acc:NM_069312]
WBGene00018278	8.88574	97.5469	-3.4565	1.1081e-08	6.6782e-08	F41C6.4	Protein F41C6.4, isoform a (F41C6.4) mRNA, complete cds [Source:RefSeq mRNA;Acc:NM_076760]
WBGene00022002	2.10211	22.4712	-3.4182	5.5194e-05	0.00019465	Y59E9AR.7	Protein Y59E9AR.7 (Y59E9AR.7) mRNA, complete cds [Source:RefSeq mRNA;Acc:NM_068351]
WBGene00019540	849.115	9050.42	-3.414	5.111e-82	1.4703e-79	K08D12.6	Protein K08D12.6 (K08D12.6) mRNA, complete cds [Source:RefSeq mRNA;Acc:NM_171275]
WBGene00014247	6.43559	68.5114	-3.4122	3.1733e-13	3.1817e-12	ZK1307.4	Protein ZK1307.4 (ZK1307.4) mRNA, complete cds [Source:RefSeq mRNA;Acc:NM_063677]
WBGene00012664	848.544	8985	-3.4045	9.6205e-82	2.7275e-79	Y39B6A.1	Protein Y39B6A.1 (Y39B6A.1) mRNA, complete cds [Source:RefSeq mRNA;Acc:NM_171608]
WBGene00003446	15.9599	168.615	-3.4012	2.5399e-08	1.4562e-07	msp-53	Protein MSP-53 (msp-53) mRNA, complete cds [Source:RefSeq mRNA;Acc:NM_068313]
WBGene00020182	21.1478	222.498	-3.3952	2.9864e-28	1.0125e-26	ugt-53	Protein UGT-53 (ugt-53) mRNA, complete cds [Source:RefSeq mRNA;Acc:NM_071370]
WBGene00006052	11.2478	118.327	-3.3951	7.0967e-18	1.125e-16	ssq-3	Protein SSQ-3 (ssq-3) mRNA, complete cds [Source:RefSeq mRNA;Acc:NM_068712]
WBGene00000646	1.14553	12.0453	-3.3944	0.0017526	0.0046884	col-70	Protein COL-70 (col-70) mRNA, complete cds [Source:RefSeq mRNA;Acc:NM_061577]
WBGene00002260	6.02638	63.3081	-3.393	4.1097e-05	0.00014781	lbp-8	Protein LBP-8 (lbp-8) mRNA, complete cds [Source:RefSeq mRNA;Acc:NM_074043]
WBGene00045399	106.952	1122.36	-3.3915	1.6353e-31	6.9241e-30	Y47G6A.33	Protein Y47G6A.33 (Y47G6A.33) mRNA, complete cds [Source:RefSeq mRNA;Acc:NM_001129069]
WBGene00001156	182.569	1913.74	-3.3899	4.0351e-13	4.0171e-12	ech-7	Protein ECH-7 (ech-7) mRNA, complete cds [Source:RefSeq mRNA;Acc:NM_170936]
WBGene00003469	7.34247	76.8861	-3.3884	4.556e-11	3.6303e-10	msp-142	Protein MSP-142 (msp-142) mRNA, complete cds [Source:RefSeq mRNA;Acc:NM_062743]
WBGene00017059	3.68616	38.2267	-3.3744	0.00088347	0.0025256	D2062.7	Protein D2062.7 (D2062.7) mRNA, complete cds [Source:RefSeq mRNA;Acc:NM_061905]
WBGene00009877	111.914	1159.18	-3.3726	1.7987e-43	1.4722e-41	F49C12.7	Protein F49C12.7, isoform b [Source:RefSeq mRNA;Acc:NM_001047483]
WBGene00008354	57.6556	595.275	-3.368	1.4826e-50	1.6479e-48	gcsh-1	Protein GCSH-1 (gcsh-1) mRNA, complete cds [Source:RefSeq mRNA;Acc:NM_078013]
WBGene00194821	0.826799	8.51352	-3.3641	0.010929	0.024411	dmsr-16	Protein DMSR-16 (dmsr-16) mRNA, complete cds [Source:RefSeq mRNA;Acc:NM_001269143]
WBGene00012323	7.3807	75.733	-3.3591	6.9761e-13	6.7961e-12	oac-54	Protein OAC-54 (oac-54) mRNA, complete cds [Source:RefSeq mRNA;Acc:NM_063552]
WBGene00044081	559.575	5726.31	-3.3552	1.2745e-33	6.2642e-32	D1086.11	Protein D1086.11, isoform b [Source:RefSeq mRNA;Acc:NM_001269624]
WBGene00004989	35.8497	364.351	-3.3453	1.515e-40	1.0472e-38	spp-4	Protein SPP-4 (spp-4) mRNA, complete cds [Source:RefSeq mRNA;Acc:NM_076836]
WBGene00003426	23.7607	241.176	-3.3434	1.6759e-12	1.5611e-11	msp-19	Protein MSP-19 (msp-19) mRNA, complete cds [Source:RefSeq mRNA;Acc:NM_068359]
WBGene00006053	48.0393	486.75	-3.3409	4.0703e-18	6.6077e-17	ssq-4	Protein SSQ-4 (ssq-4) mRNA, complete cds [Source:RefSeq mRNA;Acc:NM_068303]
WBGene00018455	19.8121	200.46	-3.3389	9.0031e-29	3.179e-27	fbxc-42	Protein FBXC-42 (fbxc-42) mRNA, complete cds [Source:RefSeq mRNA;Acc:NM_061476]
WBGene00003435	23.1431	233.209	-3.333	1.7371e-16	2.4272e-15	msp-40	Protein MSP-40 (msp-40) mRNA, complete cds [Source:RefSeq mRNA;Acc:NM_062464]
WBGene00009680	20.1545	203.06	-3.3327	1.0301e-17	1.607e-16	msd-1	Protein MSD-1 (msd-1) mRNA, complete cds [Source:RefSeq mRNA;Acc:NM_069407]
WBGene00016896	29.6044	296.328	-3.3233	2.3548e-18	3.9038e-17	nep-4	Protein NEP-4 (nep-4) mRNA, complete cds [Source:RefSeq mRNA;Acc:NM_076755]
WBGene00016577	4.06391	40.5329	-3.3182	9.2105e-09	5.6025e-08	clec-3	Protein CLEC-3 (clec-3) mRNA, complete cds [Source:RefSeq mRNA;Acc:NM_062025]
WBGene00018343	41.7078	410.547	-3.2992	1.051e-41	7.9382e-40	F42A10.7	Protein F42A10.7 (F42A10.7) mRNA, complete cds [Source:RefSeq mRNA;Acc:NM_065940]
WBGene00020256	48.2425	474.023	-3.2966	1.5005e-44	1.3282e-42	T05C3.6	Protein T05C3.6, isoform a [Source:RefSeq mRNA;Acc:NM_001129528]
WBGene00006224	2.07227	20.2976	-3.292	7.548e-05	0.00026032	str-180	Protein STR-180, isoform b [Source:RefSeq mRNA;Acc:NM_001028962]
WBGene00016027	326.069	3164.79	-3.2789	2.7089e-12	2.4705e-11	C23H5.8	Protein C23H5.8, isoform a [Source:RefSeq mRNA;Acc:NM_067762]
WBGene00010381	1.29517	12.5085	-3.2717	0.0028086	0.0071847	H12D21.5	Protein H12D21.5 (H12D21.5) mRNA, complete cds [Source:RefSeq mRNA;Acc:NM_074271]
WBGene00018380	2.92891	28.1795	-3.2662	3.2164e-06	1.372e-05	decr-1.1	Protein DECR-1.1 (decr-1.1) mRNA, complete cds [Source:RefSeq mRNA;Acc:NM_061850]
WBGene00005002	494.681	4731.89	-3.2578	2.1815e-30	8.6387e-29	spp-17	Protein SPP-17 (spp-17) mRNA, complete cds [Source:RefSeq mRNA;Acc:NM_170795]
WBGene00017131	36.9955	353.407	-3.2559	2.1476e-15	2.7104e-14	E04F6.15	Protein E04F6.15 (E04F6.15) mRNA, complete cds [Source:RefSeq mRNA;Acc:NM_063100]
WBGene00011182	687.369	6562.96	-3.2552	1.3841e-48	1.3956e-46	R09H10.5	Protein R09H10.5 (R09H10.5) mRNA, complete cds [Source:RefSeq mRNA;Acc:NM_069563]
WBGene00013947	114.664	1092.61	-3.2523	4.3857e-12	3.9068e-11	ZK228.4	Protein ZK228.4, isoform b [Source:RefSeq mRNA;Acc:NM_001129606]
WBGene00001775	117.902	1120.95	-3.2491	1.4723e-27	4.7604e-26	gst-27	Protein GST-27 (gst-27) mRNA, complete cds [Source:RefSeq mRNA;Acc:NM_064715]
WBGene00000754	2837.96	26828.2	-3.2408	1.0014e-77	2.6471e-75	col-181	Protein COL-181, isoform a [Source:RefSeq mRNA;Acc:NM_001047830]
WBGene00003764	10.6984	101.127	-3.2407	6.5505e-09	4.059e-08	nlp-26	Protein NLP-26 (nlp-26) mRNA, complete cds [Source:RefSeq mRNA;Acc:NM_075401]
WBGene00194696	1.16538	10.9891	-3.2372	0.0031552	0.0079889	EEED8.18	Protein EEED8.18 (EEED8.18) mRNA, complete cds [Source:RefSeq mRNA;Acc:NM_001267170]
WBGene00020340	230.674	2172.52	-3.2354	1.7048e-29	6.3644e-28	T08B1.1	Protein T08B1.1 (T08B1.1) mRNA, complete cds [Source:RefSeq mRNA;Acc:NM_071142]
WBGene00017880	4.89085	45.9209	-3.231	1.9295e-09	1.2739e-08	F28A12.3	Protein F28A12.3 (F28A12.3) mRNA, complete cds [Source:RefSeq mRNA;Acc:NM_072830]
WBGene00016447	33.5433	312.953	-3.2218	1.8736e-09	1.2405e-08	msd-4	Protein MSD-4 (msd-4) mRNA, complete cds [Source:RefSeq mRNA;Acc:NM_065614]
WBGene00006408	197.586	1837.83	-3.2175	8.0412e-16	1.0571e-14	tag-18	Protein TAG-18 (tag-18) mRNA, complete cds [Source:RefSeq mRNA;Acc:NM_076241]
WBGene00021797	29.6639	275.709	-3.2164	5.7916e-09	3.615e-08	Y52E8A.4	Protein Y52E8A.4 (Y52E8A.4) mRNA, complete cds [Source:RefSeq mRNA;Acc:NM_062357]
WBGene00000005	41.8669	389.06	-3.2161	1.5342e-31	6.5104e-30	aat-4	Protein AAT-4 (aat-4) mRNA, complete cds [Source:RefSeq mRNA;Acc:NM_001028211]
WBGene00001774	85.7271	786.826	-3.1982	1.4611e-51	1.6813e-49	gst-26	Protein GST-26 (gst-26) mRNA, complete cds [Source:RefSeq mRNA;Acc:NM_064714]
WBGene00000136	175.293	1608.23	-3.1976	1.9041e-16	2.6492e-15	amt-4	Protein AMT-4 (amt-4) mRNA, complete cds [Source:RefSeq mRNA;Acc:NM_076382]
WBGene00000733	2007.49	18390	-3.1955	3.7378e-74	8.5023e-72	col-160	Protein COL-160 (col-160) mRNA, complete cds [Source:RefSeq mRNA;Acc:NM_073883]
WBGene00001423	2491.07	22743.5	-3.1906	1.5372e-43	1.2688e-41	fib-1	Protein FIB-1 (fib-1) mRNA, complete cds [Source:RefSeq mRNA;Acc:NM_074290]
WBGene00012074	34.6243	315.809	-3.1892	1.7239e-09	1.147e-08	T27A8.2	Protein T27A8.2 (T27A8.2) mRNA, complete cds [Source:RefSeq mRNA;Acc:NM_078225]
WBGene00020369	339.771	3097.28	-3.1884	6.9285e-29	2.4598e-27	T08H10.1	Protein T08H10.1 (T08H10.1) mRNA, complete cds [Source:RefSeq mRNA;Acc:NM_071830]
WBGene00017962	79.2741	721.075	-3.1852	1.8874e-49	2.0066e-47	fbxa-72	Protein FBXA-72 (fbxa-72) mRNA, complete cds [Source:RefSeq mRNA;Acc:NM_070889]
WBGene00020022	614.012	5572.11	-3.1819	1.0022e-37	6.1077e-36	R12C12.1	Protein R12C12.1, isoform a [Source:RefSeq mRNA;Acc:NM_062808]
WBGene00019565	38.8511	351.687	-3.1783	3.2978e-20	6.5163e-19	cyp-35A3	Protein CYP-35A3 (cyp-35A3) mRNA, complete cds [Source:RefSeq mRNA;Acc:NM_071720]
WBGene00010904	677.641	6105.69	-3.1716	7.1488e-08	3.8652e-07	ugt-62	Protein UGT-62 (ugt-62) mRNA, complete cds [Source:RefSeq mRNA;Acc:NM_065517]
WBGene00002055	37.5245	337.896	-3.1707	1.0383e-18	1.8022e-17	ifc-1	Protein IFC-1 (ifc-1) mRNA, complete cds [Source:RefSeq mRNA;Acc:NM_071382]
WBGene00006351	524.173	4710.62	-3.1678	4.4243e-48	4.4157e-46	sur-5	Protein SUR-5 (sur-5) mRNA, complete cds [Source:RefSeq mRNA;Acc:NM_076828]
WBGene00019846	20.1402	180.84	-3.1666	1.2975e-12	1.2256e-11	gpx-7	Protein GPX-7, isoform a [Source:RefSeq mRNA;Acc:NM_001129699]
WBGene00005552	156.776	1401.41	-3.1601	4.9519e-60	7.6275e-58	sri-40	Protein SRI-40, isoform b (sri-40) mRNA, complete cds [Source:RefSeq mRNA;Acc:NM_001027251]
WBGene00006040	2.13196	18.9996	-3.1557	0.00054324	0.0016165	ssp-11	Protein SSP-9 (ssp-9) mRNA, complete cds [Source:RefSeq mRNA;Acc:NM_068296]
WBGene00012247	12.3315	109.634	-3.1523	9.354e-18	1.4639e-16	W04E12.2	Protein W04E12.2 (W04E12.2) mRNA, complete cds [Source:RefSeq mRNA;Acc:NM_075424]
WBGene00013996	52.0172	461.976	-3.1508	9.6817e-08	5.1535e-07	ZK550.2	Protein ZK550.2 (ZK550.2) mRNA, complete cds [Source:RefSeq mRNA;Acc:NM_070657]
WBGene00013527	1.32501	11.7483	-3.1484	0.0075371	0.01749	Y73F8A.22	Protein Y73F8A.22 (Y73F8A.22) mRNA, complete cds [Source:RefSeq mRNA;Acc:NM_070456]
WBGene00194682	20.31	179.843	-3.1465	1.0157e-12	9.7204e-12	F40D4.17	Protein F40D4.17 (F40D4.17) mRNA, complete cds [Source:RefSeq mRNA;Acc:NM_001269804]
WBGene00194703	23.701	209.515	-3.144	1.5409e-10	1.158e-09	F26B1.8	Protein F26B1.8 (F26B1.8) mRNA, complete cds [Source:RefSeq mRNA;Acc:NM_001263250]
WBGene00017278	1.37471	12.0514	-3.132	0.0032479	0.0081971	F09C12.6	Protein F09C12.6 (F09C12.6) mRNA, complete cds [Source:RefSeq mRNA;Acc:NM_062549]
WBGene00011006	182.905	1602.09	-3.1308	1.3269e-27	4.3045e-26	ugt-47	Protein UGT-47 (ugt-47) mRNA, complete cds [Source:RefSeq mRNA;Acc:NM_073194]
WBGene00016607	223.769	1954.31	-3.1266	5.3878e-62	8.9318e-60	C43E11.9	Protein C43E11.9 (C43E11.9) mRNA, complete cds [Source:RefSeq mRNA;Acc:NM_058941]
WBGene00007362	123.629	1076.59	-3.1224	1.5704e-54	1.9692e-52	cyp-35C1	Protein CYP-35C1 (cyp-35C1) mRNA, complete cds [Source:RefSeq mRNA;Acc:NM_171550]
WBGene00013101	1.68345	14.6402	-3.1205	0.00097373	0.0027614	Y51H4A.5	Protein Y51H4A.5 (Y51H4A.5) mRNA, complete cds [Source:RefSeq mRNA;Acc:NM_070561]
WBGene00194908	54.9059	476.17	-3.1164	1.4951e-41	1.1206e-39	F22F7.8	Protein F22F7.8 (F22F7.8) mRNA, complete cds [Source:RefSeq mRNA;Acc:NM_001269081]
WBGene00206386	16.7745	145.112	-3.1128	3.8551e-21	8.26e-20	K10C2.12	Protein K10C2.12 (K10C2.12) mRNA, complete cds [Source:RefSeq mRNA;Acc:NM_001270113]
WBGene00000539	53.5909	461.586	-3.1065	5.9391e-29	2.1279e-27	cln-3.1	Protein CLN-3.1, isoform b (cln-3.1) mRNA, complete cds [Source:RefSeq mRNA;Acc:NM_001269387]
WBGene00006929	51038	437573	-3.0999	6.2296e-74	1.4007e-71	vit-5	Protein VIT-5 (vit-5) mRNA, complete cds [Source:RefSeq mRNA;Acc:NM_076188]
WBGene00000732	451.774	3862.87	-3.096	1.1726e-28	4.0889e-27	col-159	Protein COL-159 (col-159) mRNA, complete cds [Source:RefSeq mRNA;Acc:NM_073882]
WBGene00011879	33.2616	282.937	-3.0886	1.2581e-18	2.1608e-17	pho-7	Protein PHO-7 (pho-7) mRNA, complete cds [Source:RefSeq mRNA;Acc:NM_077427]
WBGene00012115	4.7019	39.7615	-3.0801	7.3895e-08	3.9877e-07	T28B8.4	Protein T28B8.4 (T28B8.4) mRNA, complete cds [Source:RefSeq mRNA;Acc:NM_001276532]
WBGene00009488	15.2899	129.122	-3.0781	1.814e-13	1.8676e-12	oac-20	Protein OAC-20 (oac-20) mRNA, complete cds [Source:RefSeq mRNA;Acc:NM_074606]
WBGene00007605	279.51	2355.55	-3.0751	2.3023e-62	3.9507e-60	asp-10	Protein ASP-10, isoform a [Source:RefSeq mRNA;Acc:NM_001269519]
WBGene00011340	28.6971	241.694	-3.0742	2.7017e-10	1.9772e-09	ugt-30	Protein UGT-30 (ugt-30) mRNA, complete cds [Source:RefSeq mRNA;Acc:NM_074328]
WBGene00001244	1572.63	13224.4	-3.072	3.2558e-17	4.8619e-16	elo-6	Protein ELO-6 (elo-6) mRNA, complete cds [Source:RefSeq mRNA;Acc:NM_068396]
WBGene00003452	34.4979	289.198	-3.0675	4.2652e-17	6.2876e-16	msp-59	Protein MSP-59 (msp-59) mRNA, complete cds [Source:RefSeq mRNA;Acc:NM_068377]
WBGene00021920	176.196	1472.53	-3.063	6.2305e-57	8.2352e-55	mrps-25	Protein MRPS-25 (mrps-25) mRNA, complete cds [Source:RefSeq mRNA;Acc:NM_067631]
WBGene00009902	111.116	927.73	-3.0616	4.4465e-16	6.007e-15	F49E12.9	Protein F49E12.9, isoform a (F49E12.9) mRNA, complete cds [Source:RefSeq mRNA;Acc:NM_063362]
WBGene00000680	1759.17	14649.3	-3.0579	9.3815e-70	1.9117e-67	col-106	Protein COL-106 (col-106) mRNA, complete cds [Source:RefSeq mRNA;Acc:NM_171268]
WBGene00020860	6.91395	57.4967	-3.0559	1.0272e-05	4.0849e-05	nspd-10	Protein NSPD-10 (nspd-10) mRNA, complete cds [Source:RefSeq mRNA;Acc:NM_182092]
WBGene00016303	123.822	1029.08	-3.055	1.8539e-24	5.0021e-23	fbxc-32	Protein FBXC-32 (fbxc-32) mRNA, complete cds [Source:RefSeq mRNA;Acc:NM_061459]
WBGene00011000	152.724	1266.1	-3.0514	2.2925e-55	2.9504e-53	R03G8.6	Protein R03G8.6 (R03G8.6) mRNA, complete cds [Source:RefSeq mRNA;Acc:NM_077774]
WBGene00009237	274.553	2253.25	-3.0369	6.2641e-38	3.8901e-36	F28H7.3	Protein F28H7.3 (F28H7.3) mRNA, complete cds [Source:RefSeq mRNA;Acc:NM_073342]
WBGene00195189	21.7442	177.292	-3.0274	1.5572e-23	3.9357e-22	ZC449.8	Protein ZC449.8 (ZC449.8) mRNA, complete cds [Source:RefSeq mRNA;Acc:NM_001270087]
WBGene00011342	70.4055	568.847	-3.0143	1.7352e-18	2.9237e-17	T01G5.7	Protein T01G5.7 (T01G5.7) mRNA, complete cds [Source:RefSeq mRNA;Acc:NM_074325]
WBGene00010657	57.7257	465.949	-3.0129	2.9084e-28	9.8947e-27	K08D8.3	Protein K08D8.3 (K08D8.3) mRNA, complete cds [Source:RefSeq mRNA;Acc:NM_070059]
WBGene00007947	124.507	998.485	-3.0035	1.4467e-23	3.6659e-22	C35A5.3	Protein C35A5.3 (C35A5.3) mRNA, complete cds [Source:RefSeq mRNA;Acc:NM_073293]
WBGene00016644	123.786	991.334	-3.0015	5.5169e-42	4.2322e-40	C44C1.5	Protein C44C1.5, isoform b (C44C1.5) mRNA, complete cds [Source:RefSeq mRNA;Acc:NM_001029288]
WBGene00010627	1866.51	14917.8	-2.9986	2.6929e-62	4.5808e-60	K07C5.4	Protein K07C5.4 (K07C5.4) mRNA, complete cds [Source:RefSeq mRNA;Acc:NM_073259]
WBGene00008595	148.321	1184.49	-2.9975	1.1281e-22	2.6846e-21	clec-56	Protein CLEC-56 (clec-56) mRNA, complete cds [Source:RefSeq mRNA;Acc:NM_074188]
WBGene00012582	12.7006	101.276	-2.9953	1.3716e-15	1.7618e-14	clec-8	Protein CLEC-8 (clec-8) mRNA, complete cds [Source:RefSeq mRNA;Acc:NM_064286]
WBGene00003958	240.692	1901.82	-2.9821	1.3533e-57	1.8775e-55	pcp-3	Protein PCP-3 (pcp-3) mRNA, complete cds [Source:RefSeq mRNA;Acc:NM_069197]
WBGene00016399	8.50746	67.046	-2.9784	1.0474e-10	7.9821e-10	C34D4.3	Protein C34D4.3 (C34D4.3) mRNA, complete cds [Source:RefSeq mRNA;Acc:NM_068723]
WBGene00021993	4.75214	37.3328	-2.9738	5.739e-07	2.751e-06	Y59E9AL.3	Protein Y59E9AL.3 (Y59E9AL.3) mRNA, complete cds [Source:RefSeq mRNA;Acc:NM_001028366]
WBGene00000169	82.2006	644.777	-2.9716	6.0855e-24	1.5851e-22	aqp-1	Protein AQP-1, isoform a [Source:RefSeq mRNA;Acc:NM_063109]
WBGene00019619	191.138	1498.71	-2.971	1.8607e-54	2.3184e-52	asp-14	Protein ASP-14 (asp-14) mRNA, complete cds [Source:RefSeq mRNA;Acc:NM_076681]
WBGene00017556	19.0756	148.058	-2.9564	3.2607e-20	6.456e-19	F18A12.7	Protein F18A12.7 (F18A12.7) mRNA, complete cds [Source:RefSeq mRNA;Acc:NM_062134]
WBGene00013169	5.68834	44.1453	-2.9562	5.2217e-08	2.8733e-07	Y53F4B.23	Protein Y53F4B.23 (Y53F4B.23) mRNA, complete cds [Source:RefSeq mRNA;Acc:NM_064708]
WBGene00022754	15.272	117.608	-2.945	1.2388e-08	7.4292e-08	nspd-1	Protein NSPD-1 (nspd-1) mRNA, complete cds [Source:RefSeq mRNA;Acc:NM_059358]
WBGene00017015	12.89	99.1838	-2.9439	5.4572e-15	6.5694e-14	D1014.2	Protein D1014.2 (D1014.2) mRNA, complete cds [Source:RefSeq mRNA;Acc:NM_072700]
WBGene00206413	1.13553	8.72988	-2.9426	0.015139	0.032677	ZK1240.11	Protein ZK1240.11 (ZK1240.11) mRNA, complete cds [Source:RefSeq mRNA;Acc:NM_001267121]
WBGene00008936	353.73	2718.53	-2.9421	4.9461e-37	2.8969e-35	F18E2.1	Protein F18E2.1, isoform a [Source:RefSeq mRNA;Acc:NM_001269523]
WBGene00011155	1126.62	8645.57	-2.94	4.1337e-65	7.5573e-63	R09B3.2	Protein R09B3.2 (R09B3.2) mRNA, complete cds [Source:RefSeq mRNA;Acc:NM_060621]
WBGene00045271	15.9886	122.292	-2.9352	3.2216e-14	3.5992e-13	F07G6.10	Protein F07G6.10 (F07G6.10) mRNA, complete cds [Source:RefSeq mRNA;Acc:NM_001129651]
WBGene00006212	2.45069	18.7363	-2.9346	0.0014657	0.003986	str-168	Protein STR-168 (str-168) mRNA, complete cds [Source:RefSeq mRNA;Acc:NM_068278]
WBGene00003464	21.5192	163.823	-2.9284	6.1595e-10	4.3141e-09	msp-77	Protein MSP-77 (msp-77) mRNA, complete cds [Source:RefSeq mRNA;Acc:NM_069380]
WBGene00017058	2.64003	20.0955	-2.9282	0.00027061	0.00084997	D2062.6	Protein D2062.6 (D2062.6) mRNA, complete cds [Source:RefSeq mRNA;Acc:NM_061906]
WBGene00000757	1978.47	15018.1	-2.9242	1.2148e-64	2.1603e-62	col-184	Protein COL-184, isoform a [Source:RefSeq mRNA;Acc:NM_001270293]
WBGene00000971	27.1034	204.433	-2.9151	4.8723e-09	3.0677e-08	dhs-7	Protein DHS-7 (dhs-7) mRNA, complete cds [Source:RefSeq mRNA;Acc:NM_063099]
WBGene00000696	4268.91	32148	-2.9128	3.5267e-65	6.5085e-63	col-122	Protein COL-122 (col-122) mRNA, complete cds [Source:RefSeq mRNA;Acc:NM_069299]
WBGene00003429	13.8074	103.457	-2.9055	2.0903e-14	2.3829e-13	msp-31	Protein MSP-31 (msp-31) mRNA, complete cds [Source:RefSeq mRNA;Acc:NM_062497]
WBGene00016713	11.2264	84.0722	-2.9047	7.2183e-08	3.9007e-07	C46E10.9	Protein C46E10.9 (C46E10.9) mRNA, complete cds [Source:RefSeq mRNA;Acc:NM_062232]
WBGene00016705	65.2257	485.289	-2.8953	2.1078e-37	1.261e-35	C46C11.2	Protein C46C11.2, isoform a [Source:RefSeq mRNA;Acc:NM_001038444]
WBGene00015141	179.432	1332.21	-2.8923	7.8503e-38	4.8292e-36	ugt-46	Protein UGT-46 (ugt-46) mRNA, complete cds [Source:RefSeq mRNA;Acc:NM_075711]
WBGene00010266	512.098	3801.08	-2.8919	5.1504e-28	1.7223e-26	dct-18	Protein DCT-18 (dct-18) mRNA, complete cds [Source:RefSeq mRNA;Acc:NM_064354]
WBGene00012217	25.39	188.46	-2.8919	1.3861e-20	2.8664e-19	W02H3.1	Protein W02H3.1, isoform a [Source:RefSeq mRNA;Acc:NM_001270205]
WBGene00016414	3.99489	29.5979	-2.8893	1.0705e-05	4.2425e-05	C34F11.2	Protein C34F11.2 (C34F11.2) mRNA, complete cds [Source:RefSeq mRNA;Acc:NM_062575]
WBGene00022642	677.773	5015.2	-2.8874	3.816e-23	9.3545e-22	lipl-5	Protein LIPL-5, isoform b (lipl-5) mRNA, complete cds [Source:RefSeq mRNA;Acc:NM_070784]
WBGene00194706	171.241	1262.46	-2.8821	5.8211e-21	1.2337e-19	C53A5.16	Protein C53A5.16, isoform a (C53A5.16) mRNA, complete cds [Source:RefSeq mRNA;Acc:NM_001269664]
WBGene00022771	4.45287	32.7939	-2.8806	2.4107e-06	1.0505e-05	ZK616.1	Protein ZK616.1 (ZK616.1) mRNA, complete cds [Source:RefSeq mRNA;Acc:NM_068404]
WBGene00017767	181.821	1337.75	-2.8792	2.6711e-12	2.4372e-11	F25B4.4	Protein F25B4.4 (F25B4.4) mRNA, complete cds [Source:RefSeq mRNA;Acc:NM_072096]
WBGene00001776	25.8801	190.037	-2.8764	1.9143e-22	4.4955e-21	gst-28	Protein GST-28 (gst-28) mRNA, complete cds [Source:RefSeq mRNA;Acc:NM_064716]
WBGene00001399	415.266	3023.41	-2.8641	1.3061e-14	1.5209e-13	fat-7	Protein FAT-7 (fat-7) mRNA, complete cds [Source:RefSeq mRNA;Acc:NM_072413]
WBGene00011668	175.964	1280.06	-2.8629	8.6714e-12	7.4826e-11	clec-47	Protein CLEC-47 (clec-47) mRNA, complete cds [Source:RefSeq mRNA;Acc:NM_074343]
WBGene00003704	432.295	3138.47	-2.86	1.4914e-57	2.0545e-55	nhr-114	Protein NHR-114, isoform a [Source:RefSeq mRNA;Acc:NM_001029071]
WBGene00008548	58.3025	423.289	-2.86	1.6326e-34	8.3822e-33	F07A11.5	Protein F07A11.5 (F07A11.5) mRNA, complete cds [Source:RefSeq mRNA;Acc:NM_064082]
WBGene00019682	2299.86	16658.4	-2.8566	8.4043e-24	2.1576e-22	K12H4.7	Protein K12H4.7, isoform b (K12H4.7) mRNA, complete cds [Source:RefSeq mRNA;Acc:NM_066358]
WBGene00008201	1.90278	13.7668	-2.855	0.0027503	0.0070531	C49C3.11	Protein C49C3.11 (C49C3.11) mRNA, complete cds [Source:RefSeq mRNA;Acc:NM_070688]
WBGene00004151	56.9872	408.087	-2.8402	3.2463e-10	2.3538e-09	pqn-68	Protein PQN-68, isoform a (pqn-68) mRNA, complete cds [Source:RefSeq mRNA;Acc:NM_001047703]
WBGene00003438	21.1704	151.345	-2.8377	6.5057e-09	4.0324e-08	msp-45	Protein MSP-45 (msp-45) mRNA, complete cds [Source:RefSeq mRNA;Acc:NM_062558]
WBGene00044107	106.645	762.37	-2.8377	1.2293e-06	5.5871e-06	F58G6.9	Protein F58G6.9, isoform a [Source:RefSeq mRNA;Acc:NM_001028076]
WBGene00019473	33.1509	236.873	-2.837	2.1567e-25	6.186e-24	cyp-35A5	Protein CYP-35A5 (cyp-35A5) mRNA, complete cds [Source:RefSeq mRNA;Acc:NM_071691]
WBGene00011214	29.6778	211.837	-2.8355	2.1129e-10	1.5638e-09	R10E9.2	Protein R10E9.2 (R10E9.2) mRNA, complete cds [Source:RefSeq mRNA;Acc:NM_065397]
WBGene00003095	14.7122	104.841	-2.8331	4.164e-15	5.1016e-14	lys-6	Protein LYS-6 (lys-6) mRNA, complete cds [Source:RefSeq mRNA;Acc:NM_069793]
WBGene00003762	82.5409	586.728	-2.8295	2.2523e-38	1.4121e-36	nlp-24	Protein NLP-24 (nlp-24) mRNA, complete cds [Source:RefSeq mRNA;Acc:NM_073545]
WBGene00019978	167.726	1190.27	-2.8271	1.0193e-25	2.9804e-24	hacd-1	Protein HACD-1 (hacd-1) mRNA, complete cds [Source:RefSeq mRNA;Acc:NM_071020]
WBGene00044296	48.1028	339.095	-2.8175	1.902e-12	1.7559e-11	F10C1.9	Protein F10C1.9 (F10C1.9) mRNA, complete cds [Source:RefSeq mRNA;Acc:NM_001026904]
WBGene00018577	22.3039	156.883	-2.8143	2.4022e-19	4.4123e-18	asna-2	Protein ASNA-2 (asna-2) mRNA, complete cds [Source:RefSeq mRNA;Acc:NM_001029514]
WBGene00010411	3.75517	26.3896	-2.813	2.3845e-05	8.912e-05	H25K10.1	Protein H25K10.1 (H25K10.1) mRNA, complete cds [Source:RefSeq mRNA;Acc:NM_070519]
WBGene00011184	5.98654	42.0044	-2.8107	0.0001035	0.00034866	R09H10.7	Protein R09H10.7 (R09H10.7) mRNA, complete cds [Source:RefSeq mRNA;Acc:NM_001028166]
WBGene00008173	242.236	1697.39	-2.8088	1.6627e-44	1.4651e-42	C48B4.10	Protein C48B4.10 (C48B4.10) mRNA, complete cds [Source:RefSeq mRNA;Acc:NM_066712]
WBGene00007334	113.168	790.404	-2.8041	1.207e-12	1.1451e-11	C05C10.7	Protein C05C10.7 (C05C10.7) mRNA, complete cds [Source:RefSeq mRNA;Acc:NM_182255]
WBGene00006056	51.9541	361.91	-2.8003	9.8657e-07	4.5549e-06	sss-1	Protein SSS-1 (sss-1) mRNA, complete cds [Source:RefSeq mRNA;Acc:NM_069379]
WBGene00017219	36.8364	256.573	-2.8002	4.1061e-11	3.2942e-10	F07F6.7	Protein F07F6.7 (F07F6.7) mRNA, complete cds [Source:RefSeq mRNA;Acc:NM_170990]
WBGene00012583	10.3301	71.5471	-2.792	2.1943e-06	9.6289e-06	clec-4	Protein CLEC-4 (clec-4) mRNA, complete cds [Source:RefSeq mRNA;Acc:NM_064287]
WBGene00194852	39.7746	274.657	-2.7877	3.172e-14	3.5478e-13	T28A8.8	Protein T28A8.8, isoform a (T28A8.8) mRNA, complete cds [Source:RefSeq mRNA;Acc:NM_001268279]
WBGene00016874	148.537	1023.46	-2.7846	3.2977e-14	3.6757e-13	C52B11.5	Protein C52B11.5 (C52B11.5) mRNA, complete cds [Source:RefSeq mRNA;Acc:NM_075835]
WBGene00002025	2140.28	14620.7	-2.7721	2.8954e-40	1.9804e-38	hsp-60	Protein HSP-60, isoform a (hsp-60) mRNA, complete cds [Source:RefSeq mRNA;Acc:NM_065028]
WBGene00016600	2.59979	17.7557	-2.7718	0.00054591	0.0016234	ets-5	Protein ETS-5, isoform b [Source:RefSeq mRNA;Acc:NM_001277027]
WBGene00020606	10.6482	72.686	-2.7711	3.1874e-11	2.5905e-10	nhr-284	Protein NHR-284 (nhr-284) mRNA, complete cds [Source:RefSeq mRNA;Acc:NM_001028980]
WBGene00017730	43.4908	296.842	-2.7709	7.1106e-16	9.4049e-15	F22H10.6	Protein F22H10.6 (F22H10.6) mRNA, complete cds [Source:RefSeq mRNA;Acc:NM_078296]
WBGene00009110	12.0133	81.9801	-2.7706	5.2344e-12	4.6084e-11	F25D1.5	Protein F25D1.5 (F25D1.5) mRNA, complete cds [Source:RefSeq mRNA;Acc:NM_073303]
WBGene00010070	1590.03	10757.2	-2.7582	3.5801e-58	5.0749e-56	nep-17	Protein NEP-17, isoform a (nep-17) mRNA, complete cds [Source:RefSeq mRNA;Acc:NM_001267466]
WBGene00018708	2.24136	15.1536	-2.7572	0.0017382	0.0046535	oac-32	Protein OAC-32 (oac-32) mRNA, complete cds [Source:RefSeq mRNA;Acc:NM_071041]
WBGene00017141	17.3126	116.402	-2.7492	1.8074e-15	2.3004e-14	EEED8.13	Protein EEED8.13 (EEED8.13) mRNA, complete cds [Source:RefSeq mRNA;Acc:NM_062622]
WBGene00015538	576.587	3874.74	-2.7485	2.8495e-55	3.6433e-53	sams-3	Protein SAMS-3, isoform d [Source:RefSeq mRNA;Acc:NM_182285]
WBGene00006930	109228	725664	-2.732	5.3497e-60	8.1758e-58	vit-6	Protein VIT-6, isoform c (vit-6) mRNA, complete cds [Source:RefSeq mRNA;Acc:NM_001028105]
WBGene00020433	155.612	1032.02	-2.7295	7.1445e-08	3.8651e-07	T11F8.1	Protein T11F8.1 (T11F8.1) mRNA, complete cds [Source:RefSeq mRNA;Acc:NM_068417]
WBGene00009830	36.608	242.621	-2.7285	4.8895e-20	9.4984e-19	cutl-18	Protein CUTL-18 (cutl-18) mRNA, complete cds [Source:RefSeq mRNA;Acc:NM_073474]
WBGene00008456	322.579	2125.65	-2.7202	1.7746e-50	1.9612e-48	E02H1.2	Protein E02H1.2 (E02H1.2) mRNA, complete cds [Source:RefSeq mRNA;Acc:NM_063659]
WBGene00017386	14.1465	93.1336	-2.7189	3.0642e-10	2.2258e-09	nspd-5	Protein NSPD-5 (nspd-5) mRNA, complete cds [Source:RefSeq mRNA;Acc:NM_062474]
WBGene00019796	9.51334	62.396	-2.7134	0.00038425	0.0011756	M151.4	Protein M151.4 (M151.4) mRNA, complete cds [Source:RefSeq mRNA;Acc:NM_062197]
WBGene00013659	58.7199	384.744	-2.712	1.0791e-06	4.94e-06	Y105C5B.20	Protein Y105C5B.20 (Y105C5B.20) mRNA, complete cds [Source:RefSeq mRNA;Acc:NM_070508]
WBGene00008567	124.133	812.474	-2.7104	9.4729e-15	1.1103e-13	F08A8.4	Protein F08A8.4 (F08A8.4) mRNA, complete cds [Source:RefSeq mRNA;Acc:NM_060863]
WBGene00017432	5.10018	33.345	-2.7088	4.0322e-06	1.6971e-05	F13H6.4	Protein F13H6.4 (F13H6.4) mRNA, complete cds [Source:RefSeq mRNA;Acc:NM_072221]
WBGene00016420	3.83526	25.0049	-2.7048	9.198e-05	0.00031243	C34G6.3	Protein C34G6.3 (C34G6.3) mRNA, complete cds [Source:RefSeq mRNA;Acc:NM_059307]
WBGene00016864	19.085	124.38	-2.7042	7.5468e-10	5.2351e-09	C52A10.3	Protein C52A10.3 (C52A10.3) mRNA, complete cds [Source:RefSeq mRNA;Acc:NM_071998]
WBGene00019208	10.1805	66.3113	-2.7034	4.2464e-06	1.7807e-05	lips-14	Protein LIPS-14 (lips-14) mRNA, complete cds [Source:RefSeq mRNA;Acc:NM_061578]
WBGene00020350	3.8855	25.2875	-2.7023	0.0062049	0.014714	T08B2.12	Protein T08B2.12 (T08B2.12) mRNA, complete cds [Source:RefSeq mRNA;Acc:NM_059398]
WBGene00010933	4.78199	31.1051	-2.7015	1.7271e-05	6.6232e-05	M162.7	Protein M162.7 (M162.7) mRNA, complete cds [Source:RefSeq mRNA;Acc:NM_075437]
WBGene00007963	72.8642	469.682	-2.6884	9.4304e-12	8.0982e-11	cyp-25A1	Protein CYP-25A1 (cyp-25A1) mRNA, complete cds [Source:RefSeq mRNA;Acc:NM_065374]
WBGene00017851	55.8102	359.295	-2.6866	7.0394e-07	3.327e-06	F27C1.1	Protein F27C1.1 (F27C1.1) mRNA, complete cds [Source:RefSeq mRNA;Acc:NM_059196]
WBGene00008375	81.0048	520.264	-2.6832	1.0382e-15	1.3459e-14	D1054.8	Protein D1054.8 (D1054.8) mRNA, complete cds [Source:RefSeq mRNA;Acc:NM_073354]
WBGene00012123	6.19587	39.7686	-2.6823	8.09e-07	3.7942e-06	T28D6.3	Protein T28D6.3 (T28D6.3) mRNA, complete cds [Source:RefSeq mRNA;Acc:NM_067061]
WBGene00000283	117.732	755.423	-2.6818	5.0663e-33	2.3997e-31	cah-5	Protein CAH-5 (cah-5) mRNA, complete cds [Source:RefSeq mRNA;Acc:NM_076785]
WBGene00001243	976.387	6260.4	-2.6807	3.293e-12	2.9782e-11	elo-5	Protein ELO-5 (elo-5) mRNA, complete cds [Source:RefSeq mRNA;Acc:NM_068392]
WBGene00016742	5.10072	32.5428	-2.6736	1.3578e-05	5.2891e-05	C48B6.4	Protein C48B6.4 (C48B6.4) mRNA, complete cds [Source:RefSeq mRNA;Acc:NM_059567]
WBGene00012251	67.865	432.889	-2.6733	1.1916e-31	5.1008e-30	clec-49	Protein CLEC-49 (clec-49) mRNA, complete cds [Source:RefSeq mRNA;Acc:NM_075428]
WBGene00016664	62.3393	396.988	-2.6709	1.6633e-14	1.9185e-13	C45E5.1	Protein C45E5.1 (C45E5.1) mRNA, complete cds [Source:RefSeq mRNA;Acc:NM_068456]
WBGene00007162	49.6658	316.021	-2.6697	4.7338e-14	5.182e-13	fbxa-153	Protein FBXA-153 (fbxa-153) mRNA, complete cds [Source:RefSeq mRNA;Acc:NM_074480]
WBGene00007870	58.8296	374.141	-2.669	8.9358e-30	3.4074e-28	C32H11.7	Protein C32H11.7, isoform a [Source:RefSeq mRNA;Acc:NM_001047452]
WBGene00017301	1800.33	11439.1	-2.6676	1.2997e-50	1.4612e-48	F09F7.4	Protein F09F7.4, isoform a [Source:RefSeq mRNA;Acc:NM_171126]
WBGene00011336	8.94597	56.7355	-2.6649	8.2369e-08	4.4279e-07	ubxn-5	Protein UBXN-5 (ubxn-5) mRNA, complete cds [Source:RefSeq mRNA;Acc:NM_001027129]
WBGene00017474	3.94466	24.9773	-2.6626	9.1145e-05	0.00030998	F14H12.7	Protein F14H12.7 (F14H12.7) mRNA, complete cds [Source:RefSeq mRNA;Acc:NM_076348]
WBGene00017635	23.8273	150.459	-2.6587	1.336e-17	2.0676e-16	F20D6.5	Protein F20D6.5 (F20D6.5) mRNA, complete cds [Source:RefSeq mRNA;Acc:NM_072703]
WBGene00015675	1.42441	8.97171	-2.655	0.023539	0.048278	C10E2.5	Protein C10E2.5 (C10E2.5) mRNA, complete cds [Source:RefSeq mRNA;Acc:NM_078302]
WBGene00003934	4379.76	27576.3	-2.6545	4.5533e-11	3.6296e-10	pat-10	Protein PAT-10 (pat-10) mRNA, complete cds [Source:RefSeq mRNA;Acc:NM_059100]
WBGene00014224	175.872	1106.87	-2.6539	3.217e-22	7.4298e-21	mrps-23	Protein MRPS-23 (mrps-23) mRNA, complete cds [Source:RefSeq mRNA;Acc:NM_066698]
WBGene00003449	16.3187	102.66	-2.6533	5.1856e-07	2.5004e-06	msp-56	Protein MSP-56 (msp-56) mRNA, complete cds [Source:RefSeq mRNA;Acc:NM_069361]
WBGene00019800	504.532	3159.28	-2.6466	1.4084e-40	9.7696e-39	mtss-1	Protein MTSS-1 (mtss-1) mRNA, complete cds [Source:RefSeq mRNA;Acc:NM_066534]
WBGene00020191	36.9258	231.117	-2.6459	1.0447e-22	2.4923e-21	clec-53	Protein CLEC-53 (clec-53) mRNA, complete cds [Source:RefSeq mRNA;Acc:NM_058846]
WBGene00016907	1189.26	7441.05	-2.6454	1.283e-53	1.5493e-51	C53H9.2	Protein C53H9.2, isoform a [Source:RefSeq mRNA;Acc:NM_170804]
WBGene00007422	134.116	838.676	-2.6446	4.017e-24	1.0562e-22	ugt-17	Protein UGT-17, isoform a (ugt-17) mRNA, complete cds [Source:RefSeq mRNA;Acc:NM_073196]
WBGene00017874	551.121	3446.15	-2.6445	1.1701e-38	7.4297e-37	acdh-9	Protein ACDH-9 (acdh-9) mRNA, complete cds [Source:RefSeq mRNA;Acc:NM_061431]
WBGene00011670	13.727	85.72	-2.6426	8.0705e-11	6.2376e-10	fbxa-84	Protein FBXA-84 (fbxa-84) mRNA, complete cds [Source:RefSeq mRNA;Acc:NM_074345]
WBGene00001402	230.63	1439.33	-2.6417	6.4398e-45	5.7787e-43	fbf-2	Protein FBF-2 (fbf-2) mRNA, complete cds [Source:RefSeq mRNA;Acc:NM_062819]
WBGene00011156	3007.22	18738.3	-2.6395	3.9002e-55	4.9543e-53	R09B3.3	Protein R09B3.3 (R09B3.3) mRNA, complete cds [Source:RefSeq mRNA;Acc:NM_060622]
WBGene00010227	150.291	934.178	-2.6359	3.6555e-41	2.6485e-39	F58A4.2	Protein F58A4.2 (F58A4.2) mRNA, complete cds [Source:RefSeq mRNA;Acc:NM_066723]
WBGene00011059	350.328	2176.34	-2.6351	6.9636e-30	2.6658e-28	R06C1.4	Protein R06C1.4 (R06C1.4) mRNA, complete cds [Source:RefSeq mRNA;Acc:NM_060628]
WBGene00018347	4.64221	28.7438	-2.6304	3.9488e-05	0.00014242	F42C5.5	Protein F42C5.5 (F42C5.5) mRNA, complete cds [Source:RefSeq mRNA;Acc:NM_068762]
WBGene00006428	12.0528	74.6023	-2.6299	1.6616e-09	1.1093e-08	tkr-3	Protein TKR-3, isoform b (tkr-3) mRNA, complete cds [Source:RefSeq mRNA;Acc:NM_001026087]
WBGene00000728	122.42	757.286	-2.629	6.5236e-35	3.4305e-33	col-155	Protein COL-155 (col-155) mRNA, complete cds [Source:RefSeq mRNA;Acc:NM_073487]
WBGene00017751	23.0306	142.394	-2.6283	1.0597e-16	1.5021e-15	F23F12.3	Protein F23F12.3 (F23F12.3) mRNA, complete cds [Source:RefSeq mRNA;Acc:NM_066032]
WBGene00013986	177.159	1095.17	-2.628	5.7633e-42	4.404e-40	ZK512.7	Protein ZK512.7 (ZK512.7) mRNA, complete cds [Source:RefSeq mRNA;Acc:NM_066623]
WBGene00020660	10.1904	62.7867	-2.6233	8.6771e-07	4.0501e-06	T21G5.2	Protein T21G5.2 (T21G5.2) mRNA, complete cds [Source:RefSeq mRNA;Acc:NM_059563]
WBGene00012324	73.7742	454.424	-2.6229	1.8067e-14	2.0729e-13	rhy-1	Protein RHY-1 (rhy-1) mRNA, complete cds [Source:RefSeq mRNA;Acc:NM_063553]
WBGene00010254	11.8853	73.0391	-2.6195	5.9907e-10	4.2034e-09	F58E6.5	Protein F58E6.5 (F58E6.5) mRNA, complete cds [Source:RefSeq mRNA;Acc:NM_073115]
WBGene00013696	21.8762	134.438	-2.6195	2.8644e-09	1.8475e-08	Y106G6A.4	Protein Y106G6A.4 (Y106G6A.4) mRNA, complete cds [Source:RefSeq mRNA;Acc:NM_060224]
WBGene00009959	47.4203	290.609	-2.6155	8.5832e-12	7.4163e-11	F53B6.4	Protein F53B6.4, isoform a [Source:RefSeq mRNA;Acc:NM_001264009]
WBGene00013956	15.8399	96.3654	-2.6049	1.088e-08	6.5649e-08	ZK265.3	Protein ZK265.3 (ZK265.3) mRNA, complete cds [Source:RefSeq mRNA;Acc:NM_059843]
WBGene00003424	10.9088	66.3022	-2.6036	3.0573e-06	1.3098e-05	msp-3	Protein MSP-3 (msp-3) mRNA, complete cds [Source:RefSeq mRNA;Acc:NM_062457]
WBGene00021996	20.5528	124.871	-2.603	0.00010128	0.00034177	Y59E9AL.6	Protein Y59E9AL.6 (Y59E9AL.6) mRNA, complete cds [Source:RefSeq mRNA;Acc:NM_068344]
WBGene00013083	139.618	844.619	-2.5968	1.9888e-13	2.039e-12	Y51A2D.18	Protein Y51A2D.18 (Y51A2D.18) mRNA, complete cds [Source:RefSeq mRNA;Acc:NM_075219]
WBGene00013654	218.089	1319.05	-2.5965	1.21e-10	9.1747e-10	Y105C5B.15	Protein Y105C5B.15 (Y105C5B.15) mRNA, complete cds [Source:RefSeq mRNA;Acc:NM_070503]
WBGene00009753	1.64374	9.934	-2.5954	0.01835	0.038668	scrm-6	Protein SCRM-6 (scrm-6) mRNA, complete cds [Source:RefSeq mRNA;Acc:NM_060489]
WBGene00020311	163.613	987.946	-2.5941	3.1435e-40	2.1352e-38	T07D3.9	Protein T07D3.9, isoform a [Source:RefSeq mRNA;Acc:NM_061442]
WBGene00015323	3.52653	21.2854	-2.5935	0.00051401	0.0015372	frpr-1	Protein FRPR-1 (frpr-1) mRNA, complete cds [Source:RefSeq mRNA;Acc:NM_076967]
WBGene00020576	179.532	1083.5	-2.5934	5.7458e-41	4.1323e-39	T19D12.1	Protein T19D12.1 [Source:UniProtKB/TrEMBL;Acc:Q22579]
WBGene00013858	7.15299	42.834	-2.5821	1.2849e-06	5.8186e-06	ssp-34	Protein SSP-34 (ssp-34) mRNA, complete cds [Source:RefSeq mRNA;Acc:NM_069588]
WBGene00020295	59.4173	355.689	-2.5817	1.4864e-18	2.5241e-17	pqbp-1.2	Protein PQBP-1.2 (pqbp-1.2) mRNA, complete cds [Source:RefSeq mRNA;Acc:NM_067513]
WBGene00001247	60.7029	362.908	-2.5798	8.2813e-28	2.7273e-26	elo-9	Protein ELO-9 (elo-9) mRNA, complete cds [Source:RefSeq mRNA;Acc:NM_064685]
WBGene00000671	94.2261	562.193	-2.5769	1.126e-32	5.1707e-31	col-96	Protein COL-96 (col-96) mRNA, complete cds [Source:RefSeq mRNA;Acc:NM_181982]
WBGene00020144	6.84318	40.8177	-2.5765	1.0187e-06	4.6923e-06	T01C8.3	Protein T01C8.3 (T01C8.3) mRNA, complete cds [Source:RefSeq mRNA;Acc:NM_078305]
WBGene00000215	3293.99	19639.2	-2.5758	1.583e-18	2.6788e-17	asp-2	Protein ASP-2, isoform a [Source:RefSeq mRNA;Acc:NM_072983]
WBGene00022708	4.72229	28.0376	-2.5698	0.0036392	0.0090967	ZK354.7	Protein ZK354.7 (ZK354.7) mRNA, complete cds [Source:RefSeq mRNA;Acc:NM_068373]
WBGene00045355	15.8002	93.5979	-2.5665	1.2138e-11	1.0301e-10	D1086.17	Protein D1086.17 (D1086.17) mRNA, complete cds [Source:RefSeq mRNA;Acc:NM_001129424]
WBGene00016899	4.17384	24.7089	-2.5656	0.00017008	0.00055202	C53C11.1	Protein C53C11.1 (C53C11.1) mRNA, complete cds [Source:RefSeq mRNA;Acc:NM_078411]
WBGene00016752	5.81812	34.4144	-2.5644	1.3869e-05	5.3937e-05	C48E7.7	Protein C48E7.7 (C48E7.7) mRNA, complete cds [Source:RefSeq mRNA;Acc:NM_059400]
WBGene00016022	24.0757	142.398	-2.5643	1.8116e-16	2.5295e-15	C23H3.9	Protein C23H3.9, isoform c (C23H3.9) mRNA, complete cds [Source:RefSeq mRNA;Acc:NM_061254]
WBGene00006587	1960.4	11587.3	-2.5633	8.1106e-10	5.6123e-09	tnt-2	Protein TNT-2, isoform a [Source:RefSeq mRNA;Acc:NM_001029532]
WBGene00015742	111.086	656.607	-2.5633	8.0243e-17	1.1559e-15	C13F10.2	Protein C13F10.2 (C13F10.2) mRNA, complete cds [Source:RefSeq mRNA;Acc:NM_072430]
WBGene00008629	109.799	648.317	-2.5618	5.3245e-35	2.8151e-33	cpt-5	Protein CPT-5 (cpt-5) mRNA, complete cds [Source:RefSeq mRNA;Acc:NM_171549]
WBGene00000877	764.754	4513.45	-2.5612	2.7451e-49	2.9027e-47	cyn-1	Protein CYN-1 (cyn-1) mRNA, complete cds [Source:RefSeq mRNA;Acc:NM_074160]
WBGene00021040	20.3507	120.006	-2.56	2.2283e-14	2.5343e-13	W05G11.2	Protein W05G11.2 (W05G11.2) mRNA, complete cds [Source:RefSeq mRNA;Acc:NM_064731]
WBGene00009334	393.65	2316.65	-2.5571	6.4519e-16	8.5567e-15	F32D8.12	Protein F32D8.12, isoform a [Source:RefSeq mRNA;Acc:NM_001028701]
WBGene00020422	638.817	3750.93	-2.5538	7.7752e-27	2.4336e-25	T10F2.2	Protein T10F2.2 (T10F2.2) mRNA, complete cds [Source:RefSeq mRNA;Acc:NM_065693]
WBGene00011364	57.1358	335.034	-2.5518	1.3257e-26	4.0903e-25	T02B5.3	Protein T02B5.3 (T02B5.3) mRNA, complete cds [Source:RefSeq mRNA;Acc:NM_074103]
WBGene00044360	2.92837	17.1567	-2.5506	0.0013198	0.0036271	C33C12.11	Protein C33C12.11 (C33C12.11) mRNA, complete cds [Source:RefSeq mRNA;Acc:NM_001026839]
WBGene00008793	39.8752	233.578	-2.5503	2.4734e-13	2.5083e-12	F14D7.6	Protein F14D7.6, isoform d [Source:RefSeq mRNA;Acc:NM_001276956]
WBGene00000776	6282.24	36661.6	-2.5449	3.23e-39	2.0717e-37	cpl-1	Protein CPL-1, isoform a [Source:RefSeq mRNA;Acc:NM_001269789]
WBGene00009626	216.546	1263.54	-2.5447	3.6355e-41	2.6438e-39	F42A8.1	Protein F42A8.1 (F42A8.1) mRNA, complete cds [Source:RefSeq mRNA;Acc:NM_063590]
WBGene00018335	530.456	3093.05	-2.5437	7.4788e-07	3.5279e-06	F42A9.6	Protein F42A9.6, isoform a [Source:RefSeq mRNA;Acc:NM_001268385]
WBGene00022463	907.359	5290.08	-2.5435	1.193e-49	1.2823e-47	elpc-1	Protein ELPC-1 (elpc-1) mRNA, complete cds [Source:RefSeq mRNA;Acc:NM_059123]
WBGene00018038	4.73107	27.5529	-2.542	4.7298e-05	0.00016866	F35C8.8	Protein F35C8.8 (F35C8.8) mRNA, complete cds [Source:RefSeq mRNA;Acc:NM_076513]
WBGene00014240	5.49939	32.0061	-2.541	3.7039e-05	0.00013425	htas-1	Protein HTAS-1 (htas-1) mRNA, complete cds [Source:RefSeq mRNA;Acc:NM_069317]
WBGene00020247	91.5723	530.801	-2.5352	9.236e-16	1.2037e-14	T05B11.4	Protein T05B11.4 (T05B11.4) mRNA, complete cds [Source:RefSeq mRNA;Acc:NM_072601]
WBGene00007667	20.1017	116.333	-2.5329	0.00051568	0.0015415	fbxa-97	Protein FBXA-97 (fbxa-97) mRNA, complete cds [Source:RefSeq mRNA;Acc:NM_078098]
WBGene00008154	4.57266	26.4447	-2.5319	0.00013663	0.00045108	C47E12.11	Protein C47E12.11, isoform a (C47E12.11) mRNA, complete cds [Source:RefSeq mRNA;Acc:NM_069393]
WBGene00009681	75.2574	434.156	-2.5283	4.3913e-06	1.8375e-05	gipc-2	Protein GIPC-2 (gipc-2) mRNA, complete cds [Source:RefSeq mRNA;Acc:NM_069409]
WBGene00001099	345.732	1992.24	-2.5267	4.0932e-44	3.5273e-42	dsc-4	Protein DSC-4 (dsc-4) mRNA, complete cds [Source:RefSeq mRNA;Acc:NM_067502]
WBGene00015378	65.0447	374.13	-2.524	1.0426e-27	3.4048e-26	C03B1.7	Protein C03B1.7, isoform a [Source:RefSeq mRNA;Acc:NM_001270111]
WBGene00001853	318.785	1831.17	-2.5221	8.6458e-43	6.9033e-41	hil-2	Protein HIL-2, isoform a (hil-2) mRNA, complete cds [Source:RefSeq mRNA;Acc:NM_171356]
WBGene00013480	5.48846	31.5	-2.5209	2.0231e-05	7.6818e-05	egas-3	Protein EGAS-3 (egas-3) mRNA, complete cds [Source:RefSeq mRNA;Acc:NM_075237]
WBGene00010034	9.094	52.0762	-2.5176	5.7788e-08	3.1674e-07	F54B11.11	Protein F54B11.11 (F54B11.11) mRNA, complete cds [Source:RefSeq mRNA;Acc:NM_077869]
WBGene00008167	360.138	2059.63	-2.5158	2.6417e-17	3.963e-16	C48B4.1	Protein C48B4.1 (C48B4.1) mRNA, complete cds [Source:RefSeq mRNA;Acc:NM_066718]
WBGene00011641	77.8656	445.055	-2.5149	1.5095e-16	2.1153e-15	T09A5.15	Protein T09A5.15 (T09A5.15) mRNA, complete cds [Source:RefSeq mRNA;Acc:NM_001027160]
WBGene00009057	261.931	1495.09	-2.513	2.1751e-41	1.6179e-39	cept-1	Protein CEPT-1, isoform a (cept-1) mRNA, complete cds [Source:RefSeq mRNA;Acc:NM_001270271]
WBGene00022047	96.1645	548.599	-2.5122	2.0827e-16	2.8874e-15	Y66H1A.5	Protein Y66H1A.5 (Y66H1A.5) mRNA, complete cds [Source:RefSeq mRNA;Acc:NM_067527]
WBGene00018375	11.9931	68.3562	-2.5109	2.0519e-09	1.3497e-08	F43C9.1	Protein F43C9.1 (F43C9.1) mRNA, complete cds [Source:RefSeq mRNA;Acc:NM_076418]
WBGene00010204	5728.51	32625.7	-2.5098	1.4043e-16	1.9721e-15	F57F5.1	Protein F57F5.1 (F57F5.1) mRNA, complete cds [Source:RefSeq mRNA;Acc:NM_073610]
WBGene00017089	12.5417	71.3033	-2.5072	1.3377e-09	9.0424e-09	poml-2	Protein POML-2 (poml-2) mRNA, complete cds [Source:RefSeq mRNA;Acc:NM_058905]
WBGene00017281	3.88496	22.0599	-2.5055	0.00041755	0.0012695	F09D12.2	Protein F09D12.2 (F09D12.2) mRNA, complete cds [Source:RefSeq mRNA;Acc:NM_067947]
WBGene00015925	3.11786	17.6801	-2.5035	0.021068	0.043683	C17H11.5	Protein C17H11.5 (C17H11.5) mRNA, complete cds [Source:RefSeq mRNA;Acc:NM_076980]
WBGene00007194	163.26	925.314	-2.5028	6.4987e-36	3.6013e-34	B0491.7	Protein B0491.7 (B0491.7) mRNA, complete cds [Source:RefSeq mRNA;Acc:NM_064026]
WBGene00000067	2613.22	14788	-2.5005	5.6956e-49	5.8951e-47	act-5	Protein ACT-5 (act-5) mRNA, complete cds [Source:RefSeq mRNA;Acc:NM_067408]
WBGene00019026	3.1084	17.574	-2.4992	0.0024239	0.0062912	F58A6.9	Protein F58A6.9 (F58A6.9) mRNA, complete cds [Source:RefSeq mRNA;Acc:NM_062559]
WBGene00013854	10.7195	60.5509	-2.4979	4.0403e-06	1.7001e-05	cyc-2.2	Protein CYC-2.2 (cyc-2.2) mRNA, complete cds [Source:RefSeq mRNA;Acc:NM_073755]
WBGene00018488	1230.25	6936.97	-2.4954	3.3368e-32	1.4835e-30	acs-1	Protein ACS-1, isoform b (acs-1) mRNA, complete cds [Source:RefSeq mRNA;Acc:NM_001028767]
WBGene00019576	37.0061	208.026	-2.4909	1.1339e-19	2.1268e-18	K09E3.5	Protein K09E3.5 (K09E3.5) mRNA, complete cds [Source:RefSeq mRNA;Acc:NM_078368]
WBGene00015051	8.66749	48.6648	-2.4892	4.7682e-05	0.00016993	B0218.7	Protein B0218.7 (B0218.7) mRNA, complete cds [Source:RefSeq mRNA;Acc:NM_068969]
WBGene00012301	119.694	671.992	-2.4891	6.3622e-33	2.999e-31	W06D11.3	Protein W06D11.3 (W06D11.3) mRNA, complete cds [Source:RefSeq mRNA;Acc:NM_077653]
WBGene00022394	341.923	1915.77	-2.4862	1.2329e-16	1.7401e-15	Y97E10AL.3	Protein Y97E10AL.3 (Y97E10AL.3) mRNA, complete cds [Source:RefSeq mRNA;Acc:NM_072652]
WBGene00009221	158.37	887.243	-2.486	6.2035e-06	2.5425e-05	acs-2	Protein ACS-2 (acs-2) mRNA, complete cds [Source:RefSeq mRNA;Acc:NM_074468]
WBGene00018885	49.5965	277.545	-2.4844	3.867e-23	9.4574e-22	F55E10.6	Protein F55E10.6 (F55E10.6) mRNA, complete cds [Source:RefSeq mRNA;Acc:NM_077014]
WBGene00010909	383.394	2143.52	-2.4831	2.5109e-43	2.0466e-41	M88.7	Protein M88.7 (M88.7) mRNA, complete cds [Source:RefSeq mRNA;Acc:NM_065519]
WBGene00020128	562.054	3129.42	-2.4771	3.6038e-45	3.279e-43	R193.2	Protein R193.2 (R193.2) mRNA, complete cds [Source:RefSeq mRNA;Acc:NM_075817]
WBGene00019537	2425.23	13495.8	-2.4763	7.3859e-49	7.6043e-47	K08D12.3	Protein K08D12.3, isoform a [Source:RefSeq mRNA;Acc:NM_171273]
WBGene00005011	117.563	653.407	-2.4746	8.2777e-13	8.0004e-12	F26F4.8	Protein F26F4.8 (F26F4.8) mRNA, complete cds [Source:RefSeq mRNA;Acc:NM_065627]
WBGene00044344	224.344	1245.32	-2.4727	1.6908e-39	1.1099e-37	mrpl-39	Protein MRPL-39 (mrpl-39) mRNA, complete cds [Source:RefSeq mRNA;Acc:NM_001029076]
WBGene00012707	1.89278	10.5044	-2.4724	0.021322	0.044156	sre-16	Protein SRE-16 (sre-16) mRNA, complete cds [Source:RefSeq mRNA;Acc:NM_069922]
WBGene00012927	104.671	580.333	-2.471	6.4607e-32	2.7961e-30	Y47D3A.14	Protein Y47D3A.14 (Y47D3A.14) mRNA, complete cds [Source:RefSeq mRNA;Acc:NM_067044]
WBGene00018863	179.25	993.638	-2.4707	2.8635e-12	2.6041e-11	F55A12.2	Protein F55A12.2, isoform c [Source:RefSeq mRNA;Acc:NM_001026323]
WBGene00012330	198.22	1098.47	-2.4703	1.9127e-22	4.4955e-21	zip-3	Protein ZIP-3 (zip-3) mRNA, complete cds [Source:RefSeq mRNA;Acc:NM_064518]
WBGene00003093	1585.5	8775.61	-2.4686	3.0503e-12	2.7689e-11	lys-4	Protein LYS-4 (lys-4) mRNA, complete cds [Source:RefSeq mRNA;Acc:NM_069791]
WBGene00010187	3.60607	19.9537	-2.4682	0.0009781	0.002773	F57B1.1	Protein F57B1.1 (F57B1.1) mRNA, complete cds [Source:RefSeq mRNA;Acc:NM_073881]
WBGene00019089	1.72329	9.51664	-2.4653	0.022965	0.04721	clec-206	Protein CLEC-206 (clec-206) mRNA, complete cds [Source:RefSeq mRNA;Acc:NM_071145]
WBGene00017294	22.7809	125.655	-2.4636	3.909e-14	4.3227e-13	F09E10.1	Protein F09E10.1 (F09E10.1) mRNA, complete cds [Source:RefSeq mRNA;Acc:NM_075885]
WBGene00019225	94.0823	518.392	-2.462	5.4906e-18	8.7895e-17	H22K11.2	Protein H22K11.2 (H22K11.2) mRNA, complete cds [Source:RefSeq mRNA;Acc:NM_076739]
WBGene00001424	2.19166	12.0718	-2.4615	0.012831	0.028206	fis-1	Protein FIS-1 (fis-1) mRNA, complete cds [Source:RefSeq mRNA;Acc:NM_062980]
WBGene00011247	258.034	1416.63	-2.4568	1.2235e-39	8.0587e-38	mrpl-49	Protein MRPL-49 (mrpl-49) mRNA, complete cds [Source:RefSeq mRNA;Acc:NM_073778]
WBGene00000216	4448.98	24378.1	-2.454	4.3684e-25	1.226e-23	asp-3	Protein ASP-3 (asp-3) mRNA, complete cds [Source:RefSeq mRNA;Acc:NM_076741]
WBGene00006048	4.72229	25.8641	-2.4534	0.0019324	0.0051284	ssp-31	Protein SSP-31 (ssp-31) mRNA, complete cds [Source:RefSeq mRNA;Acc:NM_060917]
WBGene00008925	295.8	1614.7	-2.4486	2.5525e-28	8.6991e-27	F17H10.1	Protein F17H10.1 (F17H10.1) mRNA, complete cds [Source:RefSeq mRNA;Acc:NM_077776]
WBGene00011153	181.74	987.653	-2.4421	3.6705e-32	1.6245e-30	R09A8.2	Protein R09A8.2 (R09A8.2) mRNA, complete cds [Source:RefSeq mRNA;Acc:NM_077707]
WBGene00022610	387.895	2105	-2.4401	3.4038e-20	6.7054e-19	ZC416.6	Protein ZC416.6 (ZC416.6) mRNA, complete cds [Source:RefSeq mRNA;Acc:NM_067984]
WBGene00017933	52.2053	283.222	-2.4397	2.4286e-20	4.8726e-19	F29G9.7	Protein F29G9.7 (F29G9.7) mRNA, complete cds [Source:RefSeq mRNA;Acc:NM_072161]
WBGene00021410	8.35768	45.3423	-2.4397	1.0144e-06	4.6745e-06	Y38C1BA.1	Protein Y38C1BA.1 (Y38C1BA.1) mRNA, complete cds [Source:RefSeq mRNA;Acc:NM_067735]
WBGene00011691	85.4859	463.712	-2.4395	1.031e-28	3.6143e-27	T10C6.10	Protein T10C6.10, isoform a [Source:RefSeq mRNA;Acc:NM_074629]
WBGene00015710	3.17755	17.2169	-2.4378	0.0019785	0.0052409	C12D5.9	Protein C12D5.9 (C12D5.9) mRNA, complete cds [Source:RefSeq mRNA;Acc:NM_072590]
WBGene00015320	11.0766	59.8519	-2.4339	0.00032533	0.0010084	C02B8.1	Protein C02B8.1 (C02B8.1) mRNA, complete cds [Source:RefSeq mRNA;Acc:NM_076972]
WBGene00000786	4629.5	25012.4	-2.4337	4.1194e-20	8.0584e-19	cpr-6	Protein CPR-6, isoform a (cpr-6) mRNA, complete cds [Source:RefSeq mRNA;Acc:NM_171708]
WBGene00003828	377.928	2036.76	-2.4301	2.4595e-41	1.8156e-39	nuc-1	Protein NUC-1 (nuc-1) mRNA, complete cds [Source:RefSeq mRNA;Acc:NM_077203]
WBGene00008707	1727.6	9299.29	-2.4284	2.2553e-33	1.092e-31	F11E6.3	Protein F11E6.3 (F11E6.3) mRNA, complete cds [Source:RefSeq mRNA;Acc:NM_070715]
WBGene00012658	221.844	1193.54	-2.4276	1.4046e-26	4.327e-25	Y39A1A.21	Protein Y39A1A.21, isoform a (Y39A1A.21) mRNA, complete cds [Source:RefSeq mRNA;Acc:NM_001027669]
WBGene00020989	39.4356	212.063	-2.4269	3.041e-19	5.5337e-18	W03D8.8	Protein W03D8.8 (W03D8.8) mRNA, complete cds [Source:RefSeq mRNA;Acc:NM_058646]
WBGene00006530	525.71	2821.4	-2.4241	3.7789e-20	7.422e-19	tba-4	Protein TBA-4 (tba-4) mRNA, complete cds [Source:RefSeq mRNA;Acc:NM_063950]
WBGene00013523	3.1084	16.672	-2.4232	0.0043905	0.01076	Y73F8A.14	Protein Y73F8A.14 (Y73F8A.14) mRNA, complete cds [Source:RefSeq mRNA;Acc:NM_070448]
WBGene00020216	666.86	3573.61	-2.4219	1.3275e-43	1.105e-41	trap-2	Protein TRAP-2 (trap-2) mRNA, complete cds [Source:RefSeq mRNA;Acc:NM_075749]
WBGene00019795	32.0254	171.214	-2.4185	3.0025e-15	3.734e-14	M151.3	Protein M151.3 (M151.3) mRNA, complete cds [Source:RefSeq mRNA;Acc:NM_062198]
WBGene00011113	2.4804	13.2014	-2.4121	0.009737	0.022013	R07E5.5	Protein R07E5.5 (R07E5.5) mRNA, complete cds [Source:RefSeq mRNA;Acc:NM_065486]
WBGene00021104	163.054	866.831	-2.4104	1.6675e-32	7.6038e-31	W09B6.4	Protein W09B6.4, isoform a [Source:RefSeq mRNA;Acc:NM_001047357]
WBGene00021073	1089.34	5790.59	-2.4103	3.2141e-45	2.9381e-43	nol-1	Protein NOL-1 (nol-1) mRNA, complete cds [Source:RefSeq mRNA;Acc:NM_061341]
WBGene00010183	42.7131	226.594	-2.4074	2.5133e-16	3.4623e-15	fipr-13	Protein FIPR-13 (fipr-13) mRNA, complete cds [Source:RefSeq mRNA;Acc:NM_001028817]
WBGene00006039	16.198	85.8977	-2.4068	2.4691e-10	1.8153e-09	ssp-10	Protein SSP-10 (ssp-10) mRNA, complete cds [Source:RefSeq mRNA;Acc:NM_069366]
WBGene00010833	26.2479	139.182	-2.4067	9.7811e-15	1.1457e-13	M03B6.1	Protein M03B6.1 (M03B6.1) mRNA, complete cds [Source:RefSeq mRNA;Acc:NM_077906]
WBGene00015370	12.113	64.1408	-2.4047	9.9233e-06	3.9536e-05	C03A7.12	Protein C03A7.12 (C03A7.12) mRNA, complete cds [Source:RefSeq mRNA;Acc:NM_071988]
WBGene00004875	909.329	4799.09	-2.3999	9.433e-44	7.9197e-42	smd-1	Protein SMD-1 (smd-1) mRNA, complete cds [Source:RefSeq mRNA;Acc:NM_061047]
WBGene00011407	83.533	440.677	-2.3993	9.4953e-27	2.9484e-25	T04A8.5	Protein T04A8.5 (T04A8.5) mRNA, complete cds [Source:RefSeq mRNA;Acc:NM_065557]
WBGene00007773	114.613	600.731	-2.39	1.4189e-13	1.4827e-12	C27C12.3	Protein C27C12.3 (C27C12.3) mRNA, complete cds [Source:RefSeq mRNA;Acc:NM_078066]
WBGene00021261	3.85511	20.1894	-2.3888	0.0011704	0.0032616	Y22D7AR.7	Protein Y22D7AR.7 (Y22D7AR.7) mRNA, complete cds [Source:RefSeq mRNA;Acc:NM_065043]
WBGene00002199	32.1352	167.85	-2.385	4.2622e-16	5.7621e-15	kin-15	Protein KIN-15, isoform a (kin-15) mRNA, complete cds [Source:RefSeq mRNA;Acc:NM_171855]
WBGene00008333	45.3748	236.727	-2.3833	7.8707e-08	4.2404e-07	C55A6.4	Protein C55A6.4 (C55A6.4) mRNA, complete cds [Source:RefSeq mRNA;Acc:NM_073521]
WBGene00014826	308.267	1608.21	-2.3832	4.4059e-08	2.4444e-07	R13H4.2	Protein R13H4.2, isoform e (R13H4.2) mRNA, complete cds [Source:RefSeq mRNA;Acc:NM_001276935]
WBGene00018174	228.011	1185.85	-2.3787	2.2064e-36	1.2438e-34	F38B6.4	Protein F38B6.4 (F38B6.4) mRNA, complete cds [Source:RefSeq mRNA;Acc:NM_076721]
WBGene00022864	12.7205	66.1307	-2.3782	1.2295e-08	7.3777e-08	ZK1236.5	Protein ZK1236.5 (ZK1236.5) mRNA, complete cds [Source:RefSeq mRNA;Acc:NM_001038298]
WBGene00009493	32.3931	168.313	-2.3774	2.7968e-16	3.834e-15	hrg-4	Protein HRG-4, isoform a [Source:RefSeq mRNA;Acc:NM_069654]
WBGene00004434	5701.71	29578.9	-2.3751	3.633e-34	1.8223e-32	rpl-22	Protein RPL-22, isoform a [Source:RefSeq mRNA;Acc:NM_062531]
WBGene00044666	92.6058	479.306	-2.3718	6.2672e-11	4.9098e-10	F33G12.7	Protein F33G12.7 (F33G12.7) mRNA, complete cds [Source:RefSeq mRNA;Acc:NM_001047306]
WBGene00009862	22.7909	117.924	-2.3713	5.3916e-13	5.3e-12	fbxb-67	Protein FBXB-67 (fbxb-67) mRNA, complete cds [Source:RefSeq mRNA;Acc:NM_061097]
WBGene00020808	2225.79	11504.8	-2.3699	5.966e-10	4.1891e-09	T25F10.6	Protein T25F10.6, isoform a (T25F10.6) mRNA, complete cds [Source:RefSeq mRNA;Acc:NM_001028987]
WBGene00017181	2.69973	13.9423	-2.3686	0.0077385	0.0179	F02E11.3	Protein F02E11.3 (F02E11.3) mRNA, complete cds [Source:RefSeq mRNA;Acc:NM_062092]
WBGene00019794	8.92491	46.0566	-2.3675	1.1453e-06	5.2238e-06	M151.2	Protein M151.2 (M151.2) mRNA, complete cds [Source:RefSeq mRNA;Acc:NM_062199]
WBGene00021789	348.19	1796.59	-2.3673	3.0328e-39	1.958e-37	nol-6	Protein NOL-6 (nol-6) mRNA, complete cds [Source:RefSeq mRNA;Acc:NM_061571]
WBGene00015768	24.5244	126.501	-2.3669	1.9668e-13	2.0186e-12	C14C11.4	Protein C14C11.4 (C14C11.4) mRNA, complete cds [Source:RefSeq mRNA;Acc:NM_072087]
WBGene00044156	7.01213	36.1369	-2.3655	1.0569e-05	4.1937e-05	Y66C5A.1	Protein Y66C5A.1 (Y66C5A.1) mRNA, complete cds [Source:RefSeq mRNA;Acc:NM_001029793]
WBGene00003730	495.092	2549.62	-2.3645	1.386e-40	9.6487e-39	nhx-2	Protein NHX-2 (nhx-2) mRNA, complete cds [Source:RefSeq mRNA;Acc:NM_063213]
WBGene00008695	14.7326	75.8269	-2.3637	2.189e-09	1.4374e-08	F11C3.1	Protein F11C3.1 (F11C3.1) mRNA, complete cds [Source:RefSeq mRNA;Acc:NM_061196]
WBGene00015425	486.469	2503.51	-2.3635	2.2719e-31	9.4964e-30	C04E6.11	Protein C04E6.11 (C04E6.11) mRNA, complete cds [Source:RefSeq mRNA;Acc:NM_072139]
WBGene00194906	101.194	520.184	-2.3619	1.7237e-28	5.947e-27	Y53C12A.11	Protein Y53C12A.11 (Y53C12A.11) mRNA, complete cds [Source:RefSeq mRNA;Acc:NM_001267296]
WBGene00000986	7.77938	39.9686	-2.3611	4.6623e-06	1.943e-05	dhs-23	Protein DHS-23 (dhs-23) mRNA, complete cds [Source:RefSeq mRNA;Acc:NM_074419]
WBGene00001808	234.224	1203.19	-2.3609	1.2128e-11	1.0297e-10	gut-2	Protein GUT-2, isoform a [Source:RefSeq mRNA;Acc:NM_001269582]
WBGene00000975	506.517	2599.81	-2.3597	1.3221e-40	9.2368e-39	dhs-12	Protein DHS-12 (dhs-12) mRNA, complete cds [Source:RefSeq mRNA;Acc:NM_069449]
WBGene00003434	18.8389	96.6358	-2.3588	0.0004215	0.0012806	msp-38	Protein MSP-38 (msp-38) mRNA, complete cds [Source:RefSeq mRNA;Acc:NM_069448]
WBGene00016942	35.2258	180.673	-2.3587	2.2998e-11	1.8959e-10	C55B7.3	Protein C55B7.3 (C55B7.3) mRNA, complete cds [Source:RefSeq mRNA;Acc:NM_059471]
WBGene00016402	89.7977	460.347	-2.358	3.4249e-27	1.0894e-25	C34D4.10	Protein C34D4.10 (C34D4.10) mRNA, complete cds [Source:RefSeq mRNA;Acc:NM_068714]
WBGene00044745	93.0256	476.683	-2.3573	7.1432e-24	1.8386e-22	Y62E10A.20	Protein Y62E10A.20 (Y62E10A.20) mRNA, complete cds [Source:RefSeq mRNA;Acc:NM_001047588]
WBGene00021201	79.509	406.677	-2.3547	5.7981e-19	1.0349e-17	Y17G9B.4	Protein Y17G9B.4 (Y17G9B.4) mRNA, complete cds [Source:RefSeq mRNA;Acc:NM_068231]
WBGene00011189	58.6521	299.163	-2.3507	3.4727e-15	4.2832e-14	R10D12.8	Protein R10D12.8 (R10D12.8) mRNA, complete cds [Source:RefSeq mRNA;Acc:NM_074062]
WBGene00020499	226.665	1154.63	-2.3488	2.2271e-35	1.2068e-33	T14B4.2	Protein T14B4.2 (T14B4.2) mRNA, complete cds [Source:RefSeq mRNA;Acc:NM_062973]
WBGene00020661	25.0753	127.58	-2.3471	3.0609e-05	0.00011249	smz-2	Protein T21G5.4 (T21G5.4) mRNA, complete cds [Source:RefSeq mRNA;Acc:NM_059564]
WBGene00009960	2.10158	10.6871	-2.3463	0.017063	0.036316	F53B6.5	Protein F53B6.5 (F53B6.5) mRNA, complete cds [Source:RefSeq mRNA;Acc:NM_060007]
WBGene00000412	7.66066	38.8859	-2.3437	1.3708e-05	5.3364e-05	cdr-1	Protein CDR-1 (cdr-1) mRNA, complete cds [Source:RefSeq mRNA;Acc:NM_074585]
WBGene00020715	9.15531	46.4597	-2.3433	2.7143e-06	1.1714e-05	nspd-4	Protein NSPD-4 (nspd-4) mRNA, complete cds [Source:RefSeq mRNA;Acc:NM_062470]
WBGene00009559	420.577	2133.45	-2.3427	1.1646e-39	7.7192e-38	mtx-1	Protein MTX-1 (mtx-1) mRNA, complete cds [Source:RefSeq mRNA;Acc:NM_061168]
WBGene00012457	42.8515	217.368	-2.3427	1.0611e-07	5.6128e-07	acbp-6	Protein ACBP-6 (acbp-6) mRNA, complete cds [Source:RefSeq mRNA;Acc:NM_064151]
WBGene00006574	566.513	2869.66	-2.3407	1.5334e-09	1.0283e-08	tin-13	Protein TIN-13 (tin-13) mRNA, complete cds [Source:RefSeq mRNA;Acc:NM_059969]
WBGene00014040	2.85882	14.4668	-2.3393	0.0060923	0.014467	ZK662.5	Protein ZK662.5 (ZK662.5) mRNA, complete cds [Source:RefSeq mRNA;Acc:NM_078185]
WBGene00008042	25.3508	128.281	-2.3392	1.0841e-06	4.9605e-06	C40H1.7	Protein C40H1.7 (C40H1.7) mRNA, complete cds [Source:RefSeq mRNA;Acc:NM_066651]
WBGene00009300	61.8801	313.101	-2.3391	4.5247e-09	2.8599e-08	F31F6.1	Protein F31F6.1 (F31F6.1) mRNA, complete cds [Source:RefSeq mRNA;Acc:NM_078067]
WBGene00017892	2330.48	11788.1	-2.3386	5.922e-44	5.015e-42	F28B4.3	Protein F28B4.3 (F28B4.3) mRNA, complete cds [Source:RefSeq mRNA;Acc:NM_076150]
WBGene00018121	3.94519	19.9353	-2.3372	0.0088058	0.020119	F36H12.5	Protein F36H12.5 (F36H12.5) mRNA, complete cds [Source:RefSeq mRNA;Acc:NM_068362]
WBGene00023432	31.7065	160.061	-2.3358	2.9966e-15	3.729e-14	K12B6.9	Protein K12B6.9 (K12B6.9) mRNA, complete cds [Source:RefSeq mRNA;Acc:NM_001028884]
WBGene00013946	98.2486	495.962	-2.3357	6.0848e-27	1.9137e-25	ZK228.3	Protein ZK228.3 (ZK228.3) mRNA, complete cds [Source:RefSeq mRNA;Acc:NM_075213]
WBGene00022791	427.844	2157.59	-2.3343	2.4856e-09	1.617e-08	ZK686.1	Protein ZK686.1 (ZK686.1) mRNA, complete cds [Source:RefSeq mRNA;Acc:NM_066292]
WBGene00020938	114.147	575.611	-2.3342	1.8284e-28	6.2861e-27	clec-218	Protein CLEC-218 (clec-218) mRNA, complete cds [Source:RefSeq mRNA;Acc:NM_072746]
WBGene00020028	199.601	1003.06	-2.3292	3.7578e-24	9.9203e-23	R12C12.8	Protein R12C12.8, isoform b (R12C12.8) mRNA, complete cds [Source:RefSeq mRNA;Acc:NM_182238]
WBGene00010961	3774.55	18956.8	-2.3283	0.00073979	0.0021424	MTCE.16	NADH-ubiquinone oxidoreductase chain 2 [Source:UniProtKB/Swiss-Prot;Acc:P24889]
WBGene00014262	224.654	1128.12	-2.3281	6.5714e-13	6.4275e-12	ZK1321.4	Protein ZK1321.4, isoform a (ZK1321.4) mRNA, complete cds [Source:RefSeq mRNA;Acc:NM_001267298]
WBGene00000977	119.602	600.066	-2.3269	4.5671e-24	1.1992e-22	dhs-14	Protein DHS-14 (dhs-14) mRNA, complete cds [Source:RefSeq mRNA;Acc:NM_071351]
WBGene00022873	15.8285	79.0852	-2.3209	1.6077e-09	1.0756e-08	ZK1240.9	Protein ZK1240.9 (ZK1240.9) mRNA, complete cds [Source:RefSeq mRNA;Acc:NM_061837]
WBGene00017235	60.1262	300.335	-2.3205	2.372e-20	4.7787e-19	F08B4.3	Protein F08B4.3 (F08B4.3) mRNA, complete cds [Source:RefSeq mRNA;Acc:NM_069084]
WBGene00003986	375.715	1876.65	-2.3204	7.0173e-38	4.3441e-36	mct-4	Protein PES-22, isoform c [Source:RefSeq mRNA;Acc:NM_001047803]
WBGene00021565	17.7805	88.6916	-2.3185	4.5177e-10	3.2207e-09	Y45G12C.1	Protein Y45G12C.1 (Y45G12C.1) mRNA, complete cds [Source:RefSeq mRNA;Acc:NM_071301]
WBGene00000781	2263.58	11288.2	-2.3181	1.2543e-12	1.186e-11	cpr-1	Protein CPR-1 (cpr-1) mRNA, complete cds [Source:RefSeq mRNA;Acc:NM_073601]
WBGene00013141	16.1854	80.623	-2.3165	6.8594e-10	4.7735e-09	Y53C12A.6	Protein Y53C12A.6, isoform a [Source:RefSeq mRNA;Acc:NM_001267294]
WBGene00019658	100.746	501.762	-2.3163	4.0259e-27	1.2723e-25	K11H12.1	Protein K11H12.1 (K11H12.1) mRNA, complete cds [Source:RefSeq mRNA;Acc:NM_067562]
WBGene00015907	2.39099	11.883	-2.3132	0.018757	0.039443	C17F3.1	Protein C17F3.1 (C17F3.1) mRNA, complete cds [Source:RefSeq mRNA;Acc:NM_059515]
WBGene00003956	491.29	2441.05	-2.3129	2.6554e-32	1.1914e-30	pcp-1	Protein PCP-1 (pcp-1) mRNA, complete cds [Source:RefSeq mRNA;Acc:NM_066287]
WBGene00006921	2028.74	10056.8	-2.3095	1.6032e-42	1.2545e-40	vha-12	Protein VHA-12 (vha-12) mRNA, complete cds [Source:RefSeq mRNA;Acc:NM_076310]
WBGene00009085	2.79913	13.8402	-2.3058	0.0092018	0.020909	F23D12.1	Protein F23D12.1 (F23D12.1) mRNA, complete cds [Source:RefSeq mRNA;Acc:NM_078001]
WBGene00017955	7.48172	36.9777	-2.3052	2.9428e-05	0.00010849	F31E8.5	Protein F31E8.5 (F31E8.5) mRNA, complete cds [Source:RefSeq mRNA;Acc:NM_062992]
WBGene00008594	72.9857	360.48	-2.3042	5.5826e-10	3.9311e-09	clec-57	Protein CLEC-57 (clec-57) mRNA, complete cds [Source:RefSeq mRNA;Acc:NM_074186]
WBGene00010967	7058.61	34860.7	-2.3041	3.5123e-05	0.0001279	MTCE.35	NADH-ubiquinone oxidoreductase chain 5 [Source:UniProtKB/Swiss-Prot;Acc:P24896]
WBGene00018045	279.31	1378.9	-2.3036	5.6224e-28	1.8769e-26	F35D11.4	Protein F35D11.4 (F35D11.4) mRNA, complete cds [Source:RefSeq mRNA;Acc:NM_062410]
WBGene00013180	10.2501	50.5425	-2.3019	6.291e-07	2.9921e-06	cutl-10	Protein CUTL-10 (cutl-10) mRNA, complete cds [Source:RefSeq mRNA;Acc:NM_060499]
WBGene00017957	25.6611	126.457	-2.301	3.3226e-10	2.4064e-09	F31F4.1	Protein F31F4.1 (F31F4.1) mRNA, complete cds [Source:RefSeq mRNA;Acc:NM_070893]
WBGene00194700	8.32837	41.0187	-2.3002	0.00094456	0.0026853	B0025.5	Protein B0025.5 (B0025.5) mRNA, complete cds [Source:RefSeq mRNA;Acc:NM_001263133]
WBGene00000422	46.9855	231.032	-2.2978	1.8202e-16	2.5398e-15	ced-8	Protein CED-8 (ced-8) mRNA, complete cds [Source:RefSeq mRNA;Acc:NM_077026]
WBGene00008731	26.1879	128.731	-2.2974	3.5278e-11	2.8552e-10	F13B12.3	Protein F13B12.3 (F13B12.3) mRNA, complete cds [Source:RefSeq mRNA;Acc:NM_069526]
WBGene00017532	164.058	805.861	-2.2963	1.5627e-15	1.9942e-14	ent-5	Protein ENT-5 (ent-5) mRNA, complete cds [Source:RefSeq mRNA;Acc:NM_076394]
WBGene00011923	39.894	195.898	-2.2959	3.0506e-15	3.7889e-14	chhy-1	Protein CHHY-1 (chhy-1) mRNA, complete cds [Source:RefSeq mRNA;Acc:NM_063429]
WBGene00000007	110.727	543.672	-2.2957	3.9242e-14	4.337e-13	aat-6	Protein AAT-6, isoform b (aat-6) mRNA, complete cds [Source:RefSeq mRNA;Acc:NM_001129542]
WBGene00000474	6276.99	30788.6	-2.2943	1.7967e-43	1.4722e-41	cey-3	Protein CEY-3 (cey-3) mRNA, complete cds [Source:RefSeq mRNA;Acc:NM_059230]
WBGene00000670	548.9	2689.11	-2.2925	2.4945e-05	9.2966e-05	col-95	Protein COL-95 (col-95) mRNA, complete cds [Source:RefSeq mRNA;Acc:NM_181973]
WBGene00001155	2787.35	13608.1	-2.2875	2.2739e-42	1.7652e-40	ech-6	Protein ECH-6 (ech-6) mRNA, complete cds [Source:RefSeq mRNA;Acc:NM_066755]
WBGene00019977	15.7482	76.7698	-2.2853	3.4809e-09	2.2238e-08	fpn-1.2	Protein FPN-1.2 (fpn-1.2) mRNA, complete cds [Source:RefSeq mRNA;Acc:NM_071021]
WBGene00011309	94.7973	460.802	-2.2812	1.7732e-13	1.8285e-12	R186.8	Protein R186.8 (R186.8) mRNA, complete cds [Source:RefSeq mRNA;Acc:NM_001028914]
WBGene00044898	28.8278	140.015	-2.28	1.3622e-13	1.4265e-12	T21G5.6	Protein T21G5.6 (T21G5.6) mRNA, complete cds [Source:RefSeq mRNA;Acc:NM_001083143]
WBGene00022707	4.23407	20.4925	-2.275	0.0022673	0.005932	ZK354.6	Protein ZK354.6 (ZK354.6) mRNA, complete cds [Source:RefSeq mRNA;Acc:NM_068371]
WBGene00017565	268.777	1299.96	-2.274	8.9884e-10	6.1717e-09	ddo-2	Protein DDO-2, isoform a [Source:RefSeq mRNA;Acc:NM_072507]
WBGene00014239	3.18795	15.3607	-2.2685	0.0080815	0.018603	ZK1225.5	Protein ZK1225.5 (ZK1225.5) mRNA, complete cds [Source:RefSeq mRNA;Acc:NM_060916]
WBGene00009622	5.46861	26.3427	-2.2682	0.00032327	0.001003	F41E7.6	Protein F41E7.6 (F41E7.6) mRNA, complete cds [Source:RefSeq mRNA;Acc:NM_077328]
WBGene00007190	26.4006	127.106	-2.2674	0.00011674	0.00039017	rmd-3	Protein RMD-3 (rmd-3) mRNA, complete cds [Source:RefSeq mRNA;Acc:NM_064021]
WBGene00008086	11.5444	55.4998	-2.2653	2.3922e-07	1.2067e-06	C44C10.5	Protein C44C10.5 (C44C10.5) mRNA, complete cds [Source:RefSeq mRNA;Acc:NM_077554]
WBGene00019406	25.5738	122.847	-2.2641	5.8439e-05	0.00020535	acdh-8	Protein ACDH-8 (acdh-8) mRNA, complete cds [Source:RefSeq mRNA;Acc:NM_062741]
WBGene00010555	716.569	3439.59	-2.2631	3.5291e-27	1.1207e-25	K04C1.5	Protein K04C1.5 (K04C1.5) mRNA, complete cds [Source:RefSeq mRNA;Acc:NM_077975]
WBGene00022083	18.6373	89.4528	-2.2629	5.7397e-10	4.0389e-09	Y69A2AR.12	Protein Y69A2AR.12 (Y69A2AR.12) mRNA, complete cds [Source:RefSeq mRNA;Acc:NM_067823]
WBGene00008724	13.6186	65.297	-2.2614	1.3064e-07	6.8202e-07	F13A7.1	Protein F13A7.1 (F13A7.1) mRNA, complete cds [Source:RefSeq mRNA;Acc:NM_074735]
WBGene00019617	2017.09	9671.41	-2.2614	2.1971e-41	1.628e-39	K10C2.1	Protein K10C2.1 (K10C2.1) mRNA, complete cds [Source:RefSeq mRNA;Acc:NM_076678]
WBGene00021026	472.214	2262.74	-2.2606	1.3941e-37	8.4116e-36	W04C9.4	Protein W04C9.4 (W04C9.4) mRNA, complete cds [Source:RefSeq mRNA;Acc:NM_058333]
WBGene00000708	129.585	620.293	-2.259	2.6147e-12	2.389e-11	col-135	Protein COL-135, isoform a (col-135) mRNA, complete cds [Source:RefSeq mRNA;Acc:NM_001268930]
WBGene00009735	73.4049	350.408	-2.2551	6.6654e-14	7.1602e-13	F45G2.9	Protein F45G2.9 (F45G2.9) mRNA, complete cds [Source:RefSeq mRNA;Acc:NM_067375]
WBGene00002183	1930.22	9184.44	-2.2504	8.1397e-41	5.7483e-39	kat-1	Protein KAT-1 (kat-1) mRNA, complete cds [Source:RefSeq mRNA;Acc:NM_063054]
WBGene00007793	9.09561	43.2249	-2.2486	0.00041803	0.0012704	C28D4.5	Protein C28D4.5 (C28D4.5) mRNA, complete cds [Source:RefSeq mRNA;Acc:NM_069335]
WBGene00013738	417.532	1981.28	-2.2465	4.6798e-26	1.4062e-24	elpc-2	Protein ELPC-2 (elpc-2) mRNA, complete cds [Source:RefSeq mRNA;Acc:NM_067247]
WBGene00013453	51.5786	244.601	-2.2456	6.0364e-10	4.2324e-09	fbxa-83	Protein FBXA-83 (fbxa-83) mRNA, complete cds [Source:RefSeq mRNA;Acc:NM_070338]
WBGene00008812	2.59979	12.3065	-2.243	0.014893	0.032206	F14F7.5	Protein F14F7.5 (F14F7.5) mRNA, complete cds [Source:RefSeq mRNA;Acc:NM_067306]
WBGene00022191	91.6811	433.999	-2.243	1.0071e-16	1.4318e-15	Y71H2B.1	Protein Y71H2B.1 (Y71H2B.1) mRNA, complete cds [Source:RefSeq mRNA;Acc:NM_065192]
WBGene00007533	160.741	760.578	-2.2424	9.1477e-30	3.4814e-28	cbl-1	Protein CBL-1, isoform a (cbl-1) mRNA, complete cds [Source:RefSeq mRNA;Acc:NM_060085]
WBGene00002273	598.298	2829.84	-2.2418	2.5626e-13	2.596e-12	lec-10	Protein LEC-10 (lec-10) mRNA, complete cds [Source:RefSeq mRNA;Acc:NM_072246]
WBGene00022498	6.73393	31.8235	-2.2406	0.00010161	0.00034269	hsd-2	Protein HSD-2 (hsd-2) mRNA, complete cds [Source:RefSeq mRNA;Acc:NM_076450]
WBGene00018723	42.9023	202.467	-2.2386	9.4374e-17	1.3456e-15	F53A3.7	Protein F53A3.7 [Source:UniProtKB/TrEMBL;Acc:Q9TXQ4]
WBGene00022584	51.4291	242.468	-2.2371	1.3272e-13	1.3914e-12	ZC266.1	Protein ZC266.1 (ZC266.1) mRNA, complete cds [Source:RefSeq mRNA;Acc:NM_071865]
WBGene00007693	11.0962	52.2711	-2.236	5.8047e-07	2.7804e-06	C23H4.4	Protein C23H4.4, isoform a [Source:RefSeq mRNA;Acc:NM_001270258]
WBGene00022096	10.1804	47.8974	-2.2342	2.4762e-06	1.0767e-05	Y69A2AR.25	Protein Y69A2AR.25 (Y69A2AR.25) mRNA, complete cds [Source:RefSeq mRNA;Acc:NM_067821]
WBGene00015887	365.207	1716.74	-2.2329	2.0069e-17	3.041e-16	C17C3.1	Protein C17C3.1, isoform a [Source:RefSeq mRNA;Acc:NM_062674]
WBGene00016995	1092.37	5130.91	-2.2318	8.4577e-24	2.1672e-22	D1005.1	Protein D1005.1 (D1005.1) mRNA, complete cds [Source:RefSeq mRNA;Acc:NM_075879]
WBGene00045511	3.9745	18.6424	-2.2297	0.002592	0.006683	F11A5.18	Protein F11A5.18 (F11A5.18) mRNA, complete cds [Source:RefSeq mRNA;Acc:NM_001269772]
WBGene00009895	29.0078	136.01	-2.2292	2.5567e-08	1.4654e-07	scl-2	Protein SCL-2, isoform a [Source:RefSeq mRNA;Acc:NM_070102]
WBGene00007565	147.004	689.183	-2.229	9.7197e-29	3.4259e-27	clec-48	Protein CLEC-48 (clec-48) mRNA, complete cds [Source:RefSeq mRNA;Acc:NM_075146]
WBGene00010085	580.008	2709.55	-2.2239	1.1251e-17	1.7509e-16	F55B11.3	Protein F55B11.3 (F55B11.3) mRNA, complete cds [Source:RefSeq mRNA;Acc:NM_070348]
WBGene00021869	505.78	2358.39	-2.2212	1.6412e-11	1.3738e-10	Y54G2A.3	Protein Y54G2A.3, isoform b (Y54G2A.3) mRNA, complete cds [Source:RefSeq mRNA;Acc:NM_001129344]
WBGene00009903	10.1605	47.3321	-2.2198	3.4555e-06	1.4682e-05	F49E12.10	Protein F49E12.10 (F49E12.10) mRNA, complete cds [Source:RefSeq mRNA;Acc:NM_063363]
WBGene00010646	86.8396	404.247	-2.2188	1.2239e-20	2.547e-19	K08C7.1	Protein K08C7.1 (K08C7.1) mRNA, complete cds [Source:RefSeq mRNA;Acc:NM_069566]
WBGene00000009	6.47489	30.1356	-2.2185	0.00018277	0.00059108	aat-8	Protein AAT-8 (aat-8) mRNA, complete cds [Source:RefSeq mRNA;Acc:NM_068024]
WBGene00020166	1546.5	7191.5	-2.2173	2.1021e-39	1.3742e-37	T02G5.7	Protein T02G5.7 (T02G5.7) mRNA, complete cds [Source:RefSeq mRNA;Acc:NM_063055]
WBGene00015956	529.461	2461.68	-2.217	4.6841e-36	2.618e-34	C18B2.5	Protein C18B2.5, isoform a (C18B2.5) mRNA, complete cds [Source:RefSeq mRNA;Acc:NM_171653]
WBGene00015803	438.928	2039.94	-2.2165	1.4107e-32	6.4629e-31	C15H9.9	Protein C15H9.9 (C15H9.9) mRNA, complete cds [Source:RefSeq mRNA;Acc:NM_076628]
WBGene00077701	66.8909	310.648	-2.2154	1.3004e-10	9.8366e-10	poml-3	Protein POML-3 (poml-3) mRNA, complete cds [Source:RefSeq mRNA;Acc:NM_001128968]
WBGene00015949	76.3715	354.635	-2.2152	8.2389e-22	1.8525e-20	C18A11.3	Protein C18A11.3 (C18A11.3) mRNA, complete cds [Source:RefSeq mRNA;Acc:NM_076955]
WBGene00044746	86.4405	401.156	-2.2144	2.1742e-08	1.2602e-07	C53H9.3	Protein C53H9.3 (C53H9.3) mRNA, complete cds [Source:RefSeq mRNA;Acc:NM_001047179]
WBGene00013311	6718.32	31175.2	-2.2142	7.1064e-41	5.0551e-39	sec-61	Protein Y57G11C.15, isoform b (Y57G11C.15) mRNA, complete cds [Source:RefSeq mRNA;Acc:NM_001268910]
WBGene00019672	27.791	128.392	-2.2079	0.0043357	0.010642	K12B6.8	Protein K12B6.8 (K12B6.8) mRNA, complete cds [Source:RefSeq mRNA;Acc:NM_072210]
WBGene00000673	1870.22	8639.89	-2.2078	6.1989e-36	3.445e-34	col-98	Protein COL-98 (col-98) mRNA, complete cds [Source:RefSeq mRNA;Acc:NM_067302]
WBGene00016086	17.6907	81.7222	-2.2077	0.016128	0.034533	C25A11.1	Protein C25A11.1 (C25A11.1) mRNA, complete cds [Source:RefSeq mRNA;Acc:NM_077139]
WBGene00021743	145.491	670.999	-2.2054	5.8635e-28	1.9474e-26	Y50D4B.4	Protein Y50D4B.4 (Y50D4B.4) mRNA, complete cds [Source:RefSeq mRNA;Acc:NM_070976]
WBGene00006572	164.885	758.985	-2.2026	3.2843e-15	4.0663e-14	tin-9.1	Protein TIN-9.1, isoform a [Source:RefSeq mRNA;Acc:NM_068693]
WBGene00016680	11.4966	52.8486	-2.2007	2.2975e-06	1.0034e-05	C45G9.9	Protein C45G9.9 (C45G9.9) mRNA, complete cds [Source:RefSeq mRNA;Acc:NM_065673]
WBGene00003572	144.467	663.981	-2.2004	4.7619e-10	3.3824e-09	ncx-7	Protein NCX-7 (ncx-7) mRNA, complete cds [Source:RefSeq mRNA;Acc:NM_066746]
WBGene00010263	1326.46	6091.59	-2.1992	4.8042e-13	4.7513e-12	wago-4	Protein WAGO-4 (wago-4) mRNA, complete cds [Source:RefSeq mRNA;Acc:NM_064350]
WBGene00014112	293.484	1346.3	-2.1976	4.3685e-33	2.0742e-31	ZK856.11	Protein ZK856.11 (ZK856.11) mRNA, complete cds [Source:RefSeq mRNA;Acc:NM_073223]
WBGene00014083	488.459	2240.49	-2.1975	9.6344e-26	2.8299e-24	ZK795.3	Protein ZK795.3 (ZK795.3) mRNA, complete cds [Source:RefSeq mRNA;Acc:NM_070003]
WBGene00008565	101.952	467.577	-2.1973	2.1947e-24	5.9056e-23	F08A8.2	Protein F08A8.2 (F08A8.2) mRNA, complete cds [Source:RefSeq mRNA;Acc:NM_060861]
WBGene00010812	211.005	964.46	-2.1924	1.8366e-16	2.5607e-15	mrpl-35	Protein MRPL-35 (mrpl-35) mRNA, complete cds [Source:RefSeq mRNA;Acc:NM_065323]
WBGene00016558	240.667	1098.37	-2.1903	1.0595e-26	3.2846e-25	C41A3.1	Protein C41A3.1 (C41A3.1) mRNA, complete cds [Source:RefSeq mRNA;Acc:NM_076522]
WBGene00018280	20.1314	91.6254	-2.1863	8.5285e-10	5.8786e-09	F41C6.7	Protein F41C6.7 (F41C6.7) mRNA, complete cds [Source:RefSeq mRNA;Acc:NM_076763]
WBGene00012295	34.0283	154.79	-2.1855	1.9115e-13	1.9639e-12	nmat-1	Protein NMAT-1 (nmat-1) mRNA, complete cds [Source:RefSeq mRNA;Acc:NM_077609]
WBGene00002258	1277.04	5793.51	-2.1816	3.3636e-24	8.9279e-23	lbp-6	Protein LBP-6 (lbp-6) mRNA, complete cds [Source:RefSeq mRNA;Acc:NM_059525]
WBGene00010858	65.316	296.191	-2.181	3.9954e-06	1.6823e-05	M04C9.3	Protein M04C9.3, isoform b (M04C9.3) mRNA, complete cds [Source:RefSeq mRNA;Acc:NM_001136313]
WBGene00001816	248.658	1125.25	-2.178	1.9008e-31	8.0137e-30	haf-6	Protein HAF-6 (haf-6) mRNA, complete cds [Source:RefSeq mRNA;Acc:NM_058427]
WBGene00022683	41.0611	185.64	-2.1767	5.3624e-15	6.4633e-14	ZK185.3	Protein ZK185.3 (ZK185.3) mRNA, complete cds [Source:RefSeq mRNA;Acc:NM_068184]
WBGene00185048	94.63	427.486	-2.1755	4.631e-14	5.0866e-13	urm-1	Protein URM-1 (urm-1) mRNA, complete cds [Source:RefSeq mRNA;Acc:NM_001268151]
WBGene00021768	667.089	3004.02	-2.1709	2.115e-18	3.5271e-17	Y51F10.7	Protein Y51F10.7 (Y51F10.7) mRNA, complete cds [Source:RefSeq mRNA;Acc:NM_170807]
WBGene00012964	617.2	2778.85	-2.1707	1.0023e-35	5.523e-34	Y48A6B.3	Protein Y48A6B.3 (Y48A6B.3) mRNA, complete cds [Source:RefSeq mRNA;Acc:NM_067014]
WBGene00206388	23.1893	104.245	-2.1684	0.0010911	0.0030602	K10C2.14	Protein K10C2.14 (K10C2.14) mRNA, complete cds [Source:RefSeq mRNA;Acc:NM_001270114]
WBGene00012819	16.7854	75.4289	-2.1679	0.00078244	0.0022569	Y43F8B.9	Protein Y43F8B.9 (Y43F8B.9) mRNA, complete cds [Source:RefSeq mRNA;Acc:NM_075389]
WBGene00016714	93.9326	420.707	-2.1631	1.085e-22	2.5853e-21	C46F2.1	Protein C46F2.1 (C46F2.1) mRNA, complete cds [Source:RefSeq mRNA;Acc:NM_076958]
WBGene00022245	2058.07	9173.14	-2.1561	4.9043e-15	5.9331e-14	acp-6	Protein ACP-6 (acp-6) mRNA, complete cds [Source:RefSeq mRNA;Acc:NM_068581]
WBGene00010299	5.64795	25.1457	-2.1545	0.00079671	0.0022933	F59A1.13	Protein F59A1.13 (F59A1.13) mRNA, complete cds [Source:RefSeq mRNA;Acc:NM_075074]
WBGene00021785	276.947	1229.98	-2.151	3.5516e-31	1.4688e-29	Y51H7C.7	Protein Y51H7C.7 (Y51H7C.7) mRNA, complete cds [Source:RefSeq mRNA;Acc:NM_061564]
WBGene00016844	1507.99	6682.66	-2.1478	1.633e-37	9.7987e-36	sucg-1	Protein SUCG-1 (sucg-1) mRNA, complete cds [Source:RefSeq mRNA;Acc:NM_068865]
WBGene00017765	857.62	3796.51	-2.1463	1.1946e-35	6.5275e-34	gcst-1	Protein GCST-1 (gcst-1) mRNA, complete cds [Source:RefSeq mRNA;Acc:NM_072101]
WBGene00017924	164.519	725.179	-2.1401	1.3211e-11	1.1173e-10	mrps-21	Protein MRPS-21 (mrps-21) mRNA, complete cds [Source:RefSeq mRNA;Acc:NM_068207]
WBGene00016918	389.895	1717.42	-2.1391	3.1637e-13	3.1737e-12	C54E4.2	Protein C54E4.2, isoform a (C54E4.2) mRNA, complete cds [Source:RefSeq mRNA;Acc:NM_001027927]
WBGene00022200	632.719	2784.87	-2.138	6.6541e-22	1.5031e-20	fard-1	Protein FARD-1 (fard-1) mRNA, complete cds [Source:RefSeq mRNA;Acc:NM_076104]
WBGene00017703	96.2642	423.005	-2.1356	2.1348e-22	5.0013e-21	F22E5.1	Protein F22E5.1 (F22E5.1) mRNA, complete cds [Source:RefSeq mRNA;Acc:NM_061928]
WBGene00015191	203.443	892.952	-2.134	1.1232e-28	3.9235e-27	B0432.10	Protein B0432.10 (B0432.10) mRNA, complete cds [Source:RefSeq mRNA;Acc:NM_061292]
WBGene00138720	244.416	1069.95	-2.1301	4.4152e-08	2.4488e-07	F58H1.8	Protein F58H1.8 (F58H1.8) mRNA, complete cds [Source:RefSeq mRNA;Acc:NM_001269455]
WBGene00022852	432.026	1890.4	-2.1295	1.1057e-32	5.1035e-31	ZK1127.5	Protein ZK1127.5 (ZK1127.5) mRNA, complete cds [Source:RefSeq mRNA;Acc:NM_063044]
WBGene00003081	367.182	1605.99	-2.1289	2.1614e-08	1.2535e-07	lsm-7	Protein LSM-7 (lsm-7) mRNA, complete cds [Source:RefSeq mRNA;Acc:NM_069633]
WBGene00001175	47.3965	206.681	-2.1246	2.1052e-15	2.6586e-14	egl-6	Protein EGL-6, isoform b [Source:RefSeq mRNA;Acc:NM_001270103]
WBGene00012205	584.119	2547.09	-2.1245	3.5968e-34	1.8088e-32	W02B12.10	Protein W02B12.10 (W02B12.10) mRNA, complete cds [Source:RefSeq mRNA;Acc:NM_064047]
WBGene00020269	3298.86	14365.8	-2.1226	1.3975e-37	8.4116e-36	etf-1	Protein ETF-1 (etf-1) mRNA, complete cds [Source:RefSeq mRNA;Acc:NM_001028936]
WBGene00044322	97.6502	424.839	-2.1212	1.3773e-08	8.2018e-08	tag-280	Protein TAG-280 (tag-280) mRNA, complete cds [Source:RefSeq mRNA;Acc:NM_064252]
WBGene00011440	138.6	602.94	-2.1211	3.8327e-25	1.0835e-23	sfxn-1.5	Protein SFXN-1.5 (sfxn-1.5) mRNA, complete cds [Source:RefSeq mRNA;Acc:NM_077548]
WBGene00017348	418.923	1821.39	-2.1203	5.3758e-10	3.7951e-09	F10E7.6	Protein F10E7.6 (F10E7.6) mRNA, complete cds [Source:RefSeq mRNA;Acc:NM_063070]
WBGene00021133	543.247	2360.59	-2.1195	1.7242e-12	1.6023e-11	tomm-22	Protein TOMM-22 (tomm-22) mRNA, complete cds [Source:RefSeq mRNA;Acc:NM_061340]
WBGene00010925	43.4001	188.524	-2.119	9.1848e-15	1.0772e-13	M153.2	Protein M153.2 (M153.2) mRNA, complete cds [Source:RefSeq mRNA;Acc:NM_077632]
WBGene00019164	379.622	1648.78	-2.1188	4.2985e-14	4.7346e-13	H06H21.8	Protein H06H21.8, isoform b (H06H21.8) mRNA, complete cds [Source:RefSeq mRNA;Acc:NM_001028084]
WBGene00021160	476.566	2069.02	-2.1182	8.5133e-19	1.4909e-17	gba-4	Protein GBA-4 (gba-4) mRNA, complete cds [Source:RefSeq mRNA;Acc:NM_068384]
WBGene00023450	108.455	470.127	-2.116	3.965e-20	7.7718e-19	T12D8.10	Protein T12D8.10 (T12D8.10) mRNA, complete cds [Source:RefSeq mRNA;Acc:NM_001027586]
WBGene00010896	3584.9	15474.9	-2.1099	5.0172e-24	1.3121e-22	M28.5	Protein M28.5 (M28.5) mRNA, complete cds [Source:RefSeq mRNA;Acc:NM_063899]
WBGene00004414	17567.9	75796.3	-2.1092	3.3276e-37	1.9607e-35	rpl-3	Protein RPL-3, isoform a (rpl-3) mRNA, complete cds [Source:RefSeq mRNA;Acc:NM_001026083]
WBGene00007810	37.6735	162.321	-2.1072	2.6087e-13	2.6373e-12	C29F7.1	Protein C29F7.1 (C29F7.1) mRNA, complete cds [Source:RefSeq mRNA;Acc:NM_077833]
WBGene00002064	7506.66	32334.5	-2.1068	2.3703e-37	1.4094e-35	iff-1	Protein IFF-1, isoform b [Source:RefSeq mRNA;Acc:NM_001268092]
WBGene00012830	149.099	641.82	-2.1059	1.6718e-25	4.8237e-24	mrps-28	Protein MRPS-28 (mrps-28) mRNA, complete cds [Source:RefSeq mRNA;Acc:NM_075407]
WBGene00009780	3.00846	12.9463	-2.1054	0.019333	0.040525	F46C5.4	Protein F46C5.4 (F46C5.4) mRNA, complete cds [Source:RefSeq mRNA;Acc:NM_063481]
WBGene00018207	37.693	162.117	-2.1047	2.1121e-13	2.1598e-12	F39G3.2	Protein F39G3.2 (F39G3.2) mRNA, complete cds [Source:RefSeq mRNA;Acc:NM_071872]
WBGene00012529	382.828	1645.96	-2.1042	1.8599e-31	7.8584e-30	Y32F6A.4	Protein Y32F6A.4 (Y32F6A.4) mRNA, complete cds [Source:RefSeq mRNA;Acc:NM_073279]
WBGene00000196	349.68	1501.12	-2.1019	2.1122e-31	8.8478e-30	aars-1	Protein AARS-1, isoform a (aars-1) mRNA, complete cds [Source:RefSeq mRNA;Acc:NM_064043]
WBGene00006725	4017.86	17243.9	-2.1016	1.8042e-36	1.026e-34	ubl-1	Protein UBL-1, isoform a (ubl-1) mRNA, complete cds [Source:RefSeq mRNA;Acc:NM_171089]
WBGene00019907	116.347	499.358	-2.1016	3.6419e-23	8.9614e-22	R05H11.1	Protein R05H11.1 (R05H11.1) mRNA, complete cds [Source:RefSeq mRNA;Acc:NM_066081]
WBGene00020756	66.3416	284.213	-2.099	4.7937e-18	7.7308e-17	T24A6.20	Protein T24A6.20 (T24A6.20) mRNA, complete cds [Source:RefSeq mRNA;Acc:NM_071595]
WBGene00017148	5.33922	22.8721	-2.0989	0.0017873	0.004775	EGAP2.2	Protein EGAP2.2 (EGAP2.2) mRNA, complete cds [Source:RefSeq mRNA;Acc:NM_062580]
WBGene00001536	6.76378	28.9683	-2.0986	0.0017376	0.0046526	gcy-9	Protein GCY-9 (gcy-9) mRNA, complete cds [Source:RefSeq mRNA;Acc:NM_077496]
WBGene00044412	38.9185	166.469	-2.0967	1.4984e-13	1.5616e-12	F40H6.6	Protein F40H6.6 (F40H6.6) mRNA, complete cds [Source:RefSeq mRNA;Acc:NM_001038273]
WBGene00018222	13.1087	56.0487	-2.0962	0.0024522	0.0063554	F40A3.7	Protein F40A3.7 (F40A3.7) mRNA, complete cds [Source:RefSeq mRNA;Acc:NM_072633]
WBGene00006915	2109.01	9007.67	-2.0946	4.9555e-30	1.9158e-28	vha-6	Protein VHA-6 (vha-6) mRNA, complete cds [Source:RefSeq mRNA;Acc:NM_064035]
WBGene00012130	197.461	841.418	-2.0913	2.7338e-12	2.492e-11	T28F3.4	Protein T28F3.4, isoform a [Source:RefSeq mRNA;Acc:NM_070670]
WBGene00022122	2401.62	10226.6	-2.0902	4.6404e-36	2.601e-34	trap-1	Protein TRAP-1 (trap-1) mRNA, complete cds [Source:RefSeq mRNA;Acc:NM_058675]
WBGene00007301	118.712	505.104	-2.0891	0.00069578	0.0020272	C04F12.7	Protein C04F12.7 (C04F12.7) mRNA, complete cds [Source:RefSeq mRNA;Acc:NM_060178]
[truncated: 8,908 more rows]
