# Supplementary material for: Chronic temperature stress inhibits reproduction and disrupts endocytosis via chaperone titration in Caenorhabditis elegans
Source: BMC Biol. 2021 Apr 15;19:75. doi: 10.1186/s12915-021-01008-1 (PMC8051109; doi:10.1186/s12915-021-01008-1)
Supplement: Supplementary file 3 — Additional file 3: Gene lists. Worksheet with separate tabs for: FigS1, all differentially expressed genes shared between Acute (1-h), Mid (24-h), and Chronic (48-h) 28 °C HS; FigS2, all differentially expressed genes shared between Chronic (48-h) 28 °C HS (this work) and Classical Acute HSR genes (33 °C HS for 30 min, from Brunquell et al. [35]); FigS3, GO analysis results including all significantly enriched GO terms and the up- and down-regulated genes from each term for each 28 °C HS timepoint (listed by WormBase ID). [file 12915_2021_1008_MOESM3_ESM.xlsx]

## Sheet: S1_Ac+Mid
3 common elements in "Acute" and "Mid":
Y75B8A.3
F58F9.7
hrg-1

## Sheet: S1_Ac+Chr
5 common elements in "Acute" and "Chronic":
ckb-2
C40H1.7
F49C12.7
Y51A2D.13
F12B6.2

## Sheet: S1_Ac+Mid+Chr
14 common elements in "Acute", "Mid" and "Chronic":
ech-9
hsp-16.2
hsp-16.11
hsp-16.41
hsp-17
hsp-70
pmp-1
ugt-44
hrg-4
F44E5.4
anmt-3
C50D2.6
cebp-1
Y94H6A.10

## Sheet: S1_Mid+Chr
6657 common elements in "Mid" and "Chronic":
msd-2
msp-113
msp-81
msp-65
msp-38
msp-53
nspd-5
msp-152
msp-142
msp-3
msp-64
msp-10
ssq-3
msp-19
msp-51
msp-45
msp-57
msp-49
msp-36
col-129
D2062.7
msd-1
msd-4
C48E7.7
ssq-2
F26B1.8
ssq-4
msp-77
C34F11.2
ZK354.7
Y71G12B.22
nspd-3
msp-40
Y69E1A.1
col-81
C31H1.5
gipc-2
C28D4.5
col-93
ssp-34
D2062.6
Y59E9AR.7
sss-1
F27C1.1
F36H12.5
C45G9.9
C09B8.4
nspd-1
C04G2.9
acdh-8
C54D10.4
msp-79
msp-50
folt-2
msp-76
ZK1225.5
C10G11.8
msp-56
F31E8.5
K11G9.3
M162.7
Y59E9AL.6
R09E10.6
rmd-3
T22B3.3
ubxn-5
Y69E1A.2
nspd-10
F54E4.2
C47E12.11
msp-33
ZK484.5
T08B2.12
htas-1
H12D21.5
msp-78
K05F1.9
clec-70
F58E6.5
ZK1307.4
T27E7.1
acdh-2
F40F9.3
msp-59
clec-10
C27D6.3
ZK354.6
B0025.5
pept-1
C09B9.2
C14A6.13
C34D4.3
C14A6.6
C39H7.1
R10E9.2
cyc-2.2
F36D3.4
col-139
F13A7.1
ZK265.3
ZK945.7
K04H4.5
Y48E1B.8
T12B5.14
ssp-33
Y59E9AL.3
D1086.17
F40H6.1
acs-15
col-80
C16A11.7
ssp-31
col-124
R08E5.3
C03C11.1
B0218.7
H05L14.1
C45B2.1
F21H7.5
srh-46
ssp-9
T28B8.4
nas-20
K09C6.7
ssp-35
scrm-6
ceh-82
K01H12.4
Y53H1C.3
C33G8.3
col-159
C16D9.5
decr-1.1
F53B6.4
K08C9.2
dhs-25
Y38F1A.6
col-20
nspd-6
F42C5.5
prg-2
C10H11.7
C34G6.3
C39B5.5
F54H12.7
R105.1
C04F12.7
sru-37
M01H9.2
C08F11.10
col-179
F21D9.2
R03G8.4
F52F12.5
snf-5
nkat-1
F42A10.7
F20D6.6
ZK622.1
oac-9
col-92
Y73F8A.14
cpr-5
col-8
nas-21
clec-123
vit-1
pho-13
ZK742.3
Y38E10A.17
pitr-5
Y106G6D.3
EEED8.18
col-142
F22F1.2
Y106G6A.4
ssu-1
K07C5.4
B0379.7
K12B6.11
C28D4.7
C08F8.6
hsp-60
lips-12
R06C1.4
col-70
fib-1
msp-31
acs-2
ZK550.5
sams-3
nhr-114
col-19
pmp-5
col-94
R09H10.7
twk-26
smz-2
K08D12.6
R07E5.6
Y52E8A.4
Y57G11C.23
F09F7.4
nlp-24
K08D8.11
M28.9
C48B4.10
acdh-1
F49D11.3
fbf-2
R09B3.2
dhs-26
ssq-1
F23D12.1
T16G12.1
F28H7.4
C43E11.9
C53H9.2
best-7
ifc-1
W07B8.1
tsp-10
C08A9.8
spp-23
nol-1
Y57A10A.3
W07A12.8
elo-2
cpt-5
atad-3
cutl-18
pho-7
col-98
ZK616.1
Y47D3A.14
C34D4.10
T28A8.8
oac-54
T12B5.15
C30G12.2
K09C4.6
wago-4
pqbp-1.2
C04E6.11
F07F6.7
T23G11.1
Y16B4A.2
clu-1
C52A10.3
F13H6.4
mrps-25
K10C2.8
F26F4.8
cey-2
F23F12.3
Y69H2.14
F58G6.9
vig-1
T25G12.13
pnc-2
pho-1
C46E10.8
E02H1.2
R13A5.10
Y22D7AL.10
K04C2.2
frpr-1
F02E11.3
F12E12.6
W09B6.4
mrpl-39
sec-61
EEED8.13
Y62E10A.20
R09B3.3
C02B8.1
Y48A6B.3
F26G1.11
M28.5
B0491.7
fbxa-97
ech-6
ZC266.1
T01C8.3
cpg-9
K07H8.10
fbxa-72
sams-5
elpc-1
F14D2.14
F40H6.6
col-135
cey-3
W04C9.4
Y66H1A.4
K08D12.3
nol-6
etf-1
trap-1
C13F10.2
inf-1
F29G9.7
prmt-1
Y53C12B.1
hil-2
F11D5.7
C46A5.6
W03D8.8
C05C10.7
F49D11.10
K09E3.5
K12H4.3
T08B1.1
C32E12.1
col-103
C01B9.1
ubl-1
ZK795.3
Y47G6A.33
F25B4.4
W02B12.10
F55F10.1
miro-2
sucg-1
K01G5.5
C25A11.1
cyn-1
nol-5
Y38H8A.7
T10F2.2
Y53C12A.11
R06C7.2
kat-1
Y111B2A.21
mtss-1
hsp-1
C18A3.3
laf-1
rpl-22
ZC449.8
R12C12.8
amt-4
str-168
C25A11.10
pgl-2
ppw-2
F30H5.5
ets-5
Y54E10A.10
efn-3
rps-4
clec-218
ZK1127.5
rpl-3
F14D2.8
T07C12.12
ZK856.11
C53A5.16
F19C7.3
C01A2.3
Y69A2AR.25
Y43F8B.9
F36H12.2
rpl-7A
cri-3
Y38F2AR.9
W04E12.2
ZK418.8
egl-6
B0511.2
rps-22
spe-44
mppa-1
rpoa-12
C44C1.5
C35A11.4
F58G6.3
lsm-8
spd-3
mrps-22
nspc-18
mtx-1
W03F11.4
ugt-22
C50D2.10
rpl-26
F40D4.17
nhx-2
mrps-28
cutl-10
Y69A2AR.19
F07G6.10
F58G6.7
K02F3.12
F21C10.9
car-1
F21A3.5
eif-3.C
toe-1
rpl-12
rpc-2
T10C6.10
tatn-1
taf-11.3
Y54H5A.1
Y32G9A.13
F55A12.6
elpc-2
Y46E12BL.2
T16H12.1
F31D5.1
M88.7
ife-3
F55F8.3
Y73B6BL.288
rpoa-2
Y82E9BR.19
rps-12
F54D10.4
Y17G9B.4
hsp-6
mrpl-12
C41G7.3
srh-70
fbf-1
R08E5.1
ifta-1
ruvb-1
R02D5.8
act-1
W09C3.4
W04A8.2
emo-1
F53A3.7
ruvb-2
eif-3.H
F57B1.1
Y94H6A.5
C42D4.2
mpst-1
let-716
cgh-1
tnt-2
F21F8.11
F10C1.9
F54D1.1
cdh-5
R02F2.7
C32H11.7
hsp-110
ZK512.2
pgl-1
F57F4.4
fbxc-42
K08D8.3
F32D8.12
Y45F10D.7
C27F2.4
Y57A10A.27
nlp-26
tag-124
F14H12.7
btb-20
W07E6.2
T11F8.2
str-180
glh-1
W05G11.2
T20B12.3
T08B2.4
rpl-20
iff-1
F43C1.5
rla-1
nhr-284
aars-1
gld-1
phb-2
acdh-13
T07D3.9
D1086.11
R12C12.1
sri-40
F53E10.6
Y73B6BL.14
tag-184
F52C6.12
T09A5.15
F11C3.1
cpg-3
D1014.2
ugt-53
nhr-156
hsd-2
rpn-6.2
rps-14
rpl-30
rps-9
rhy-1
T13F3.6
cpr-1
F23G4.1
ZK686.2
dct-18
clec-53
tag-345
him-19
M117.6
fbxc-45
tsn-1
pch-2
BE0003N10.1
rpl-9
C18B2.3
retr-1
rpl-31
gst-26
F55G1.5
eif-1.A
rbm-28
T06E6.1
F49E12.9
F32A5.3
scav-4
rpl-28
rps-24
F18A12.7
T12F5.2
aqp-7
F11A5.18
F14H12.8
bre-5
snr-3
eif-3.E
R07E4.1
W01D2.1
F26B1.2
cct-2
gfi-1
mut-2
snr-1
htp-1
K08F4.2
tomm-40
K05C4.4
C56G2.15
Y71F9B.6
F22D6.8
sur-5
Y18D10A.11
mrpl-20
kars-1
F08B4.3
hil-5
rpl-15
col-119
fbxc-32
rpl-1
Y37E3.8
icd-1
K11H12.1
F23H11.2
C54E4.2
rpoa-1
D2030.3
C23H5.8
C52B11.5
rpl-4
wago-11
hpo-31
C05C12.5
fbxa-140
zip-3
lbp-9
ubc-12
atp-2
col-160
C56E6.9
aqp-1
F09D12.2
aat-6
B0024.11
rpl-18
ddo-2
R193.2
eif-3.I
Y49E10.4
ZK1086.2
rpl-5
C03B1.7
pqn-68
F55A12.2
rps-20
K11D2.5
nep-17
rpl-16
F58A4.2
ZK546.14
ctps-1
vars-2
F59A7.8
F52C6.4
rpc-1
eef-1B.2
F52C12.2
mct-5
C27C12.3
Y39A1A.21
W08E12.7
F12E12.3
rps-15
T10B5.3
F31F6.1
dao-5
H28O16.1
C37A2.7
rpl-10
T28D6.3
rps-0
C35C5.10
eef-1A.1
mrpl-49
Y51H7C.7
ppw-1
C17G10.9
rpl-6
ugt-47
tufm-1
M04B2.4
Y62H9A.12
madf-7
ifet-1
rpl-37
rps-2
F22B3.4
rla-0
cdc-48.1
rps-7
F11A10.7
F18E2.1
mel-47
ZC416.6
C03B8.2
pcp-2
rfs-1
rpl-13
imb-3
btb-7
R06C7.5
Y44F5A.1
haf-6
mdh-2
Y95D11A.1
T20B12.1
ZC395.10
F54D5.12
T14B4.1
Y75B8A.7
rps-3
H20J04.4
cra-1
Y37B11A.3
R05D3.3
rpl-2
Y71G12B.8
T14B4.2
rbd-1
rpl-17
C16A11.5
rps-1
nos-3
ugt-62
ZC434.8
eif-3.D
trap-4
ZK686.1
T02H6.1
B0432.10
ZC434.9
Y97E10AL.3
coq-5
cln-3.1
T04A8.6
asb-1
agt-1
rps-18
trap-3
rpl-35
snr-4
exos-8
Y47A7.1
C30G12.6
Y23H5B.5
ivd-1
Y53F4B.23
F42A10.5
nud-1
pdhb-1
fkb-5
Y50D4A.5
rps-19
Y52B11A.10
rpl-21
rsp-5
sucl-2
F53F4.11
tag-267
got-2.1
mrpl-19
mrps-16
C14B1.7
Y37H2A.12
rps-6
col-96
Y39B6A.1
dnj-13
rpl-14
mrps-31
F39G3.2
fkb-2
Y116A8C.27
chp-1
sdha-2
E02H1.6
trap-2
C39B5.6
F20D6.5
asp-8
T07F10.5
Y39A1A.20
urm-1
F32D8.4
F55F8.2
hpo-9
F25H2.12
Y119D3B.14
Y49F6B.2
cyn-11
C55A6.4
M151.4
acdh-9
ears-1
Y22D7AR.7
Y75B8A.14
T28F3.4
rsp-1
rps-23
cpl-1
puf-12
Y48B6A.1
K07E8.7
larp-1
ife-1
C35E7.8
rps-25
mrps-9
mppb-1
rpl-11.1
mac-1
ced-9
T05H4.10
C44E4.4
C16C4.18
Y111B2A.1
K10C2.12
mut-14
rme-2
F29A7.6
T14B4.8
coq-8
rpc-25
Y61A9LA.10
coh-4
bpl-1
T27A8.2
ndx-3
ZK287.7
C53C11.1
iffb-1
rps-8
C48B4.9
B0250.5
ugt-30
gcsh-1
rpl-23
rpl-27
swp-1
K09F6.4
mrpl-35
rpl-32
rpl-36
eif-1
trm-1
nduf-2.2
sqd-1
bath-3
Y38H6C.21
icd-2
syp-4
egg-3
T22C1.4
eif-6
nars-2
F22F4.5
gcst-1
Y39A1A.14
Y37E3.10
rps-10
tag-281
dim-1
rpl-25.2
ver-4
dnj-9
H06I04.3
Y47G6A.19
mrps-34
tut-1
rps-11
ZK1067.3
spg-7
F37F2.2
rnh-2
acbp-6
rps-17
xrn-2
W02D9.4
dph-2
F57C9.7
rnf-113
mrpl-53
W03F9.1
D1081.7
clec-3
T11F8.1
Y92H12BL.1
csr-1
Y40A1A.3
egrh-2
gut-2
R09A8.1
pssy-2
C37H5.5
nath-10
tin-9.1
taf-11.2
T19D12.1
set-31
R07E5.13
F30F8.1
Y73B6BL.29
T23G4.3
F10A3.4
M153.2
C15F1.8
tin-13
cpf-1
rps-26
mrps-17
mrps-23
C33C12.11
F31C3.3
R12C12.7
Y41C4A.9
F53F4.16
exos-3
pot-2
C31H5.6
mrpl-55
B0416.10
T22D1.3
M02B7.2
hpo-29
Y53C12A.6
ZK673.1
aat-4
daz-1
rpl-38
Y48G8AL.5
exos-2
pas-4
zim-3
col-178
unc-52
ahcy-1
sft-1
T10C6.7
Y54E5B.2
ZK1127.4
Y56A3A.31
R119.1
phb-1
dhps-1
K10C2.1
btb-3
act-2
elpc-3
F13B12.3
K08E5.1
K08H2.3
F28B3.10
aly-3
hrg-6
F59A3.2
rpb-11
drh-3
cct-8
F27C1.6
K12H4.2
pat-10
C56G2.3
M01A10.1
ndk-1
ZK430.7
rack-1
mrpl-15
cif-1
F58B4.5
Y17G7B.12
ZK792.5
lpd-2
cct-7
K05C4.5
mrps-12
ucr-2.3
C23G10.7
zhit-3
gcn-1
rpl-34
T26G10.1
C05C8.2
cts-1
mrps-26
rpac-40
exos-7
pfn-1
B0035.12
F20A1.9
mccc-1
him-5
wars-1
pars-2
nuaf-3
rpoa-49
F02A9.4
E01A2.5
ZK858.7
F28D9.4
F07E5.5
K07A1.1
nuo-5
R74.6
T02G5.7
F45G2.9
C04H5.1
M151.2
Y66D12A.7
C34E10.10
idhg-1
ads-1
F46B6.6
mrpl-24
ntl-9
lys-4
map-2
gpi-1
acl-6
C14C11.4
C18D11.3
klc-1
F42A9.6
abce-1
C47E12.7
Y111B2A.10
K12H4.5
M03C11.6
C05C10.3
rpl-24.1
ZK1240.9
ntl-3
icln-1
F30F8.9
Y48E1B.2
ccnk-1
C53A5.6
rad-54
rpl-33
Y104H12D.4
mrps-21
rpl-41
F10C1.8
glrx-5
F40G9.17
C01G10.7
K06H7.7
cbd-1
R04F11.5
emc-6
Y23H5B.6
mrpl-34
ZC308.4
H31G24.3
rpl-7
K11H3.4
pqn-59
R02F2.9
fbxa-153
nas-22
bath-5
K04F10.3
rmd-1
ZK1236.5
rps-30
snpc-3.1
lsm-7
T28A8.4
C53A5.17
K11B4.1
CD4.8
F44B9.2
sao-1
asp-1
orc-4
rps-5
dct-16
C10B5.1
F53B6.7
ZK1098.4
F49E8.2
B0310.1
fbxa-197
C35D10.5
Y43E12A.3
pbs-3
rpl-19
fars-3
ZK177.4
tsfm-1
W02H3.1
F33G12.7
F33A8.4
csc-1
mog-2
ZK1236.1
C24H12.4
iars-2
T09B4.9
T12D8.10
E01A2.2
taco-1
mdt-9
tomm-22
E01G6.3
elo-5
C32F10.8
ddp-1
C10C5.5
B0304.2
rrbs-1
Y110A7A.19
rla-2
htp-3
ech-2
tba-4
T24A6.20
F21F3.4
tpp-2
bath-7
ZK1248.13
Y48G1C.8
eif-3.K
emb-1
dap-3
exos-4.2
fce-2
mct-6
immt-2
F10E7.5
wrk-1
T07A9.8
F38E1.9
Y54E10A.3
F32E10.9
pcp-3
ptp-2
F28H7.3
daf-21
ubh-4
T28D6.6
hpd-1
eif-3.F
sti-1
taf-6.1
Y82E9BR.2
mat-3
M01G12.14
him-3
mrps-10
B0336.7
C46A5.5
VF13D12L.3
ZK550.3
abcf-1
C16A3.4
rha-2
pro-3
vha-13
D1007.8
nhr-86
Y49E10.29
mrpl-41
F09E5.8
sqv-6
T15B7.1
C47B2.2
Y54E10A.6
T25F10.6
pcp-1
rps-16
C16A11.3
cox-17
mrps-7
F25G6.9
T12E12.3
C35D10.8
T28A8.5
cyn-2
crn-5
ubc-9
rpl-43
B0238.11
hpo-32
idh-1
col-140
abcf-3
W03F8.3
T24A6.1
pas-2
rps-13
W02G9.3
ssup-72
ima-3
C27F2.10
rnp-2
Y55F3C.9
pas-7
ZK1321.4
tomm-7
C56A3.8
wah-1
Y71G10AL.1
ZK616.5
F13H8.2
C17G10.1
Y69A2AR.21
pas-5
fbxa-200
mnat-1
D2030.7
sars-2
mrps-15
msh-6
Y57A10A.4
acl-3
rps-21
ubq-2
C55B7.3
F25H8.1
Y39G10AR.21
asp-10
col-155
K01A11.2
C17G10.2
Y55F3AM.13
cct-6
K07F5.14
exos-9
C07H6.2
let-754
cosa-1
T16H12.3
tag-322
lpd-6
C14B1.2
Y71F9AR.4
pfd-3
elo-9
T05G5.4
cox-10
F30A10.9
F19F10.9
B0285.4
T05E12.6
D1046.3
hke-4.1
R11H6.5
Y53C12A.3
B0261.7
cpar-1
eif-3.B
R151.10
C10A4.6
C42C1.8
tomm-20
mrpl-16
cdc-48.3
dlc-1
T09A5.5
fbxa-184
Y47D3A.21
M142.8
F40H3.2
R05F9.11
Y23H5A.2
K10D2.5
xpo-3
gsto-1
Y71G12B.13
B0280.9
smg-5
rpl-39
F44E7.4
F09E10.1
gst-27
D2085.3
C36B1.11
T05C3.6
snr-6
tkr-3
gars-1
R03D7.2
R186.8
K02E10.7
F58H1.8
K01D12.6
W02H5.2
cox-15
vha-11
drr-2
Y105E8A.20
R10D12.8
lip-1
lsy-13
Y53F4B.4
F40A3.6
ech-7
pro-2
cct-5
mdf-1
sptl-2
T21B10.4
hal-2
C46E10.9
rpl-24.2
cpr-4
F42G4.5
ZK688.5
F14D7.6
mrpl-11
zyg-1
F56D2.2
cyk-7
sphk-1
T27E9.2
Y54G9A.7
F58G1.2
K07H8.7
F16A11.2
fars-1
ekl-6
R11A8.5
wdr-46
clec-170
T20H4.5
tag-280
srh-237
Y11D7A.10
K07A1.10
ucr-2.2
tnt-3
asna-2
Y41D4B.11
dis-3
ilys-5
inx-14
F59B1.10
hus-1
clec-56
Y48G1C.7
F55G1.9
pars-1
B0464.9
mlc-1
pfd-6
B0432.9
F23B12.7
hrp-2
T27F7.4
cct-4
C27H6.3
K09H9.7
C01B12.8
C35D10.10
snr-2
eef-1G
tct-1
dnj-28
Y34B4A.7
Y24F12A.1
Y48G8AL.15
vdac-1
acs-4
D2023.4
F58G11.2
C44C10.5
tgt-2
prp-4
R12E2.13
lap-1
sds-22
R144.11
Y24D9A.8
tig-3
ent-6
Y55F3AR.1
F08F8.4
otub-3
H35B03.2
E02H1.5
T19H5.7
him-14
Y73B3A.20
fbxb-67
K07H8.1
syp-2
W02A11.1
K05C4.7
F55F8.9
nep-4
rpb-5
ran-3
C33A12.1
sun-1
acdh-3
W06E11.1
Y45F3A.9
Y48C3A.20
C47F8.1
rpb-7
bath-28
scpl-4
iftb-1
ZK1248.11
F52C12.6
R10D12.13
act-3
F42G9.1
T01B7.5
mrpl-50
K09H9.2
ifb-2
R144.12
ZK370.8
M142.5
F29B9.1
F39B2.7
trpp-3
Y54H5A.2
D2089.3
tut-2
rps-28
riok-2
F33H1.3
rmo-1
F45G2.8
C55A6.10
glrx-3
B0511.6
fln-1
R74.7
Y43C5B.3
T23G7.2
ubc-14
C26F1.3
ddo-1
ocrl-1
pab-1
imb-1
dld-1
D2005.4
Y48G1A.4
F55A3.2
ugt-64
E02D9.1
dab-1
F44E2.8
oma-2
F38B2.4
mec-15
let-711
C25H3.9
gspd-1
acp-6
W03G9.8
let-767
C24H11.5
F07A11.2
npp-23
hars-1
ddl-1
abtm-1
F21D5.1
pbs-7
bath-34
F22E5.1
tag-151
rps-29
Y110A7A.7
ZK1067.2
unc-95
C48B4.11
Y51H7C.5
F29B9.11
Y18D10A.16
eef-2
T14B4.3
Y54G2A.3
C25A1.16
Y39G10AR.8
F53A2.7
his-67
clec-97
Y54E5A.5
ZK1058.5
rars-1
eef-1B.1
C05D11.9
fnta-1
dars-2
F53F4.3
T25G3.3
csn-5
F42A6.6
T22C8.3
fbxa-216
pph-4.1
C18E9.4
mars-1
ptc-1
cyn-3
dhs-6
nars-1
chs-1
ZK265.6
ZK265.9
egg-2
C50B6.9
klp-20
F56B3.11
zhp-3
F52A8.5
msra-1
Y54G2A.50
F10E7.6
ced-8
cth-1
smg-2
gfm-1
JC8.4
K08F4.3
nuo-2
ZK973.1
B0361.6
Y34D9A.3
Y66D12A.19
C14F11.4
C35A5.3
C18A11.3
fbxa-84
F35D11.5
C03H5.3
fipp-1
C24B9.3
folt-1
dro-1
acl-2
Y23H5A.3
C56A3.5
exo-1
stl-1
F32D8.14
Y56A3A.19
nhr-121
aos-1
F52C6.2
F55A3.7
msh-5
rpia-1
Y105E8B.9
asg-1
C18H9.3
nhl-2
ulp-5
nmt-1
vha-12
Y32H12A.6
C34C12.8
pas-1
Y38C1AA.14
F23C8.5
npr-4
ZK1010.2
C16C10.4
secs-1
psf-1
B0205.12
F46B6.4
F54F2.7
rsp-6
F46F2.3
F31D4.9
rab-19
dhod-1
imb-2
R107.5
C01G10.10
ska-3
T22F3.3
T28A8.6
T21B10.3
glrx-21
gst-1
T01H3.2
ZK1127.12
emb-4
T05F1.2
tufm-2
mrpl-4
Y56A3A.18
K02C4.3
F22F7.1
R03G8.6
bcs-1
Y57A10A.1
sgt-1
D2096.7
T20D3.3
F48E8.6
Y105E8A.14
cpx-2
F59E12.6
mafr-1
cah-5
ZC302.3
B0513.2
mtrr-1
dhs-12
Y53F4B.3
C50D2.9
ech-5
skr-18
erm-1
D2030.4
cct-1
ima-2
mrps-2
pinn-1
rpom-1
ZK652.8
ucr-1
usp-3
aipl-1
C01B10.8
hel-1
C33F10.4
Y39A3CL.3
tag-307
Y71F9B.2
T23E7.2
Y75B8A.13
Y71F9AL.9
bub-1
T05H10.1
F44E2.3
rpt-4
mrpl-32
rfc-4
pitr-1
mrps-18C
tni-3
clec-51
npp-22
nstp-1
Y53G8AR.8
F56G4.6
egl-45
F16D3.4
fbxa-206
acl-11
cid-1
F35D11.4
Y37E3.17
moa-1
lsm-3
pri-1
mdh-1
F17H10.1
ZK669.4
F27D4.1
plk-3
gss-1
snfc-5
pfd-2
C53H9.3
rpl-29
rpb-8
set-23
E04A4.5
M01E11.1
C08A9.9
him-8
M7.12
yars-1
tag-146
C49C3.6
F35G12.11
F37C12.3
cdr-7
fbxa-120
nuo-4
C23H3.5
C06E1.9
nap-1
pus-1
R05D11.4
exos-1
D1054.3
ZK945.4
M02D8.1
C01G10.8
cyn-15
T01G5.7
F01F1.2
F58A4.6
Y75B12B.1
msh-2
B0491.5
cdc-48.2
mtr-4
F34D10.6
Y82E9BR.3
Y71H2AM.4
F08A8.2
spp-4
Y39B6A.34
Y65B4A.6
M05D6.6
unc-132
Y18D10A.22
R07E5.11
hpo-17
F54A3.6
F33D4.5
C33C12.9
F11E6.3
mrpl-54
C08G9.2
yop-1
his-74
F39H12.3
gbh-1
har-1
mrpl-45
R05H5.3
Y37H9A.1
Y37D8A.21
ZC477.5
nhr-179
mrps-6
C54G4.9
plrg-1
mcm-2
rps-27
apc-2
F54D10.5
T08G11.4
prp-31
T07F10.1
vps-33.2
snpc-1.2
aph-2
W01G7.4
ttr-14
tars-1
F32D8.11
ooc-5
vha-3
asp-13
fbxa-169
nep-22
rrf-3
fntb-1
C28C12.12
nxf-2
mrpl-47
T24H10.1
mlp-1
F09E5.3
Y71H2B.1
K07H8.9
Y54G11A.3
C11D2.7
Y18D10A.9
smu-2
agl-1
misc-1
K12D12.5
T05B11.4
W04A4.5
C14B9.8
M04F3.2
dlst-1
ska-1
ZC434.4
atl-1
aps-3
ufd-2
T23B12.4
Y48A6C.4
Y105C5B.20
mop-25.3
tgt-1
pas-3
act-5
set-25
unc-87
mrpl-18
mett-10
ZC434.7
JC8.7
swd-2.2
mrpl-21
aspm-1
C45G9.2
Y47D3A.29
lir-1
F56A8.3
cni-1
Y39B6A.37
R151.7
bca-1
rpn-7
ubc-13
mai-2
Y61A9LA.11
F28C1.1
sul-3
lap-2
T07A5.1
adr-1
C55A6.9
atp-5
M03B6.1
dnj-17
dsb-1
par-5
F58B3.4
Y67D2.4
rsp-3
Y54E5A.6
B0205.6
smc-5
sfxn-1.5
F14B8.4
gad-1
C01A2.5
C15C7.6
C50F2.3
B0024.10
F32A7.4
F19B6.1
ubc-7
tfbm-1
F44B9.8
ard-1
F44G4.1
F52B11.2
mrpl-17
vars-1
F53F10.3
Y69A2AR.12
ppp-1
Y63D3A.7
F11C1.5
kin-15
fecl-1
pdi-1
nst-1
immp-1
Y69A2AR.18
E_BE45912.2
rpb-10
tin-10
sbds-1
fkb-6
Y57G11C.43
F42A8.1
nuo-6
ppgn-1
Y105E8A.3
ctb-1
nepr-1
Y66D12A.9
B0511.7
F22H10.3
gop-2
F35H10.6
dhc-1
B0564.2
frg-1
B0205.8
ncs-4
sygl-1
tag-173
M106.7
C18B2.5
tag-65
Y54F10AM.5
prp-38
C24D10.6
Y66A7A.2
C28H8.3
C26B2.7
ZC477.3
lsm-1
mel-32
zhit-1
mrpl-2
rfc-2
dhs-24
nkb-1
rpb-12
lsm-4
C42C1.11
fem-1
C14B1.9
C53D6.4
B0336.13
C34B2.6
nuo-3
lig-4
R166.2
mrpl-28
btb-4
vps-54
act-4
C17C3.1
cin-4
C15H9.9
F59E12.15
T28D9.1
erfa-3
C47E12.2
F58B3.7
rnp-4
Y57A10A.2
F44E7.9
fbxa-192
C41D11.9
nkcc-1
cdc-25.1
C10C5.3
F41G3.6
fbxa-106
Y97E10AR.6
D2092.4
M02B7.7
pmt-2
pik-1
F13H8.9
haao-1
prdx-6
atp-4
ned-8
npp-12
F53B7.3
hex-3
rpc-11
K12B6.9
lir-2
dpf-4
cdc-26
C32E8.5
Y55F3BL.2
iars-1
idha-1
fbxa-83
Y47H9C.7
nra-2
Y39G10AR.7
ZK688.9
C48B6.2
dnc-3
F02E8.4
Y111B2A.12
mrpl-30
E02H4.6
ubh-3
dhfr-1
tdc-1
rbbp-5
mspn-1
F44E2.9
prdx-3
pyk-1
djr-1.1
prp-19
Y75D11A.3
raga-1
T13H5.4
Y53G8AR.7
hmgr-1
ZK512.4
mrpl-36
F30B5.4
nmat-1
taf-9
tag-189
Y111B2A.2
klo-2
vha-8
hint-1
C26E6.12
F28C6.8
C41H7.1
tbb-1
C12D8.1
F26A3.7
F08B4.7
C55B7.11
arf-1.2
trpp-12
ZK228.4
ZK742.2
mlc-2
mog-1
pbs-5
F59A3.12
T25B9.9
F32D8.5
R07E5.7
Y105C5B.5
F08D12.1
ugt-48
K07H8.3
elo-6
C16C10.8
eif-3.J
sqv-3
sup-35
Y6B3B.4
tag-18
rpb-9
dhs-11
Y51H4A.15
eif-3.G
ifg-1
pme-3
Y41D4A.6
Y71H10B.1
mrps-35
sir-2.1
Y71F9AL.12
rsr-1
pbs-6
ncx-6
asg-2
best-15
C16C10.2
dnc-2
ZK822.5
mff-2
ZK546.2
R08D7.2
F35G2.2
inx-11
acl-8
attf-3
fust-1
C29E4.13
zig-7
EEED8.3
CD4.3
C18E9.10
T26E3.4
C06H2.2
bca-2
rab-21
lig-1
F10E9.4
[truncated: 4,658 more rows]

## Sheet: S2_Chr+ClassicHSR
743 common elements in "Chronic 28C HS" and "Classical Acute ":
K12B6.11
col-20
col-8
col-19
col-124
col-179
msp-55
col-119
col-93
col-140
col-178
col-80
col-143
col-101
msp-51
Y48E1B.8
msp-57
col-81
elo-2
col-129
col-139
T13F3.6
F22F4.5
C45B2.1
col-142
prg-2
cpg-9
msp-81
pmt-2
F58G6.3
Y59E9AR.7
K08D12.6
msp-53
Y47G6A.33
ech-7
F49C12.7
gcsh-1
msp-19
decr-1.1
spp-17
R09H10.5
gst-27
col-181
nlp-26
tag-18
gst-26
col-160
fbxa-72
ZK550.2
F22F7.8
col-159
oac-20
msp-59
F49E12.9
col-106
Y53F4B.23
col-184
col-122
clec-47
nhr-114
F58G6.9
nlp-24
clec-4
D1054.8
elo-5
col-155
T21G5.2
Y51A2D.18
col-96
tnt-2
F32D8.12
T02B5.3
F42A8.1
C03B1.7
F43C9.1
F58A6.9
acs-2
R193.2
F09E10.1
F11E6.3
W03D8.8
M03B6.1
C03A7.12
kin-15
R13H4.2
hrg-4
T25F10.6
nhx-2
C34D4.10
K12B6.9
clec-218
ZK1321.4
cpr-1
col-95
Y69A2AR.12
col-98
ZK185.3
Y51F10.7
Y43F8B.9
F22E5.1
mrps-28
Y32F6A.4
ubl-1
R13A5.10
col-103
asg-2
ahcy-1
C10C5.4
mlc-2
T25B9.1
gst-13
Y22D7AL.10
rps-22
mlc-1
daao-1
col-68
Y105C5B.5
sptl-2
T01H8.2
mtp-18
Y39D8A.1
T03E6.8
rps-12
unc-27
sams-1
rps-9
srx-58
C39B5.5
F46F2.3
F18E3.12
F40H3.2
F09B12.3
act-1
DH11.2
nep-14
C27H5.4
rpl-26
haao-1
W02B3.4
hsp-1
F13C5.1
lev-11
col-92
unc-87
C52D10.3
unc-52
gst-1
C41H7.1
rpl-41
gpd-2
mlc-3
rps-14
sucl-1
sucl-2
rpl-18
fkb-5
Y51A2D.13
K09H11.1
nkat-3
M02D8.1
F31D4.8
fipr-21
rps-18
F31C3.3
tni-3
clec-54
rpl-21
R07E4.1
rps-13
W01D2.1
rps-7
VF13D12L.3
mec-5
F14B8.4
grd-3
rpl-36
ZK1058.9
rpl-28
gpd-3
rps-3
flu-2
F36A2.7
act-2
T01G5.1
D1046.3
mrpl-17
C10C5.5
rpl-5
cpn-3
pfk-1
pgp-2
C11E4.7
T05E7.1
F28C1.3
F21F8.11
aqp-7
F08F3.4
B0228.7
twk-42
rla-1
dim-1
har-1
D2092.4
F46H5.3
rpl-31
ckb-2
tag-174
ndk-1
Y50D4B.6
C16A3.10
C52D10.1
rps-26
Y55F3AM.13
F18E3.13
Y54G11A.17
C15F1.1
dhs-18
ubq-2
immp-1
eef-1B.1
aldo-1
ZK822.5
mif-2
ifa-1
dod-3
mup-2
rpl-33
F17C8.9
F36H9.4
T09B4.8
F26E4.6
csq-1
lec-2
tatn-1
col-94
rps-21
prdx-3
pck-1
C18B2.3
F58F12.1
gst-36
F16B4.4
rpl-34
ets-4
Y82E9BR.19
frpr-11
C32D5.6
B0491.5
F22F7.1
spp-14
aldo-2
rps-16
R07E4.3
Y73F4A.1
F29C4.2
F45H10.2
C53A5.6
C30G12.6
W03F9.1
F20G2.2
clec-223
K02D7.1
K03H1.5
F17C11.4
F18F11.5
T10G3.3
ugt-45
nhr-31
F45H10.3
set-15
B0222.5
F52B11.2
glo-4
sti-1
ugt-60
pcbd-1
tsp-8
C31C9.6
unc-95
gon-2
attf-5
F19F10.9
C06G8.3
let-23
K01C8.1
ZK896.5
alh-6
F53F10.3
plc-3
unc-15
C06A8.3
mans-1
mtm-5
pdi-1
ugt-63
C51E3.9
K02C4.3
daf-5
F44E5.1
daf-21
prdx-6
pat-4
F07A11.2
F55H12.3
C34F6.5
tag-52
cct-1
del-5
tre-1
eif-3.J
F25E2.2
F47B10.9
mbf-1
smc-5
T10E9.2
tba-1
hsp-3
ost-1
pat-12
Y43F8B.1
R107.5
mys-4
T01D3.6
twk-33
pdi-2
nac-1
sma-10
mua-6
gpx-5
gst-42
F28B3.5
ldh-1
mboa-3
plc-2
imp-3
C11H1.9
F16D3.4
F18E3.11
R05F9.6
F41E6.12
asm-2
F56C9.8
hsp-4
Y71H2AM.3
C44C1.1
fbxa-215
C56E6.2
kel-8
rps-27
C34D10.1
cyp-29A2
swt-7
Y105C5A.1
cyn-5
B0001.2
CC8.2
pamn-1
C13F10.6
dnj-13
F02H6.3
tax-6
T19A6.1
Y39G8B.1
cpsf-2
C17E4.20
T24B1.1
F17C11.10
pek-1
K05C4.2
D2030.2
nhl-2
nurf-1
T13F2.6
hpk-1
ttr-16
gad-3
catp-7
R90.1
lgg-2
Y15E3A.4
lem-3
cul-5
fli-1
ppk-2
hum-1
atg-9
pqn-44
mom-4
K03H1.10
F20D1.3
acs-17
icl-1
daf-2
nas-9
tat-2
ras-2
F16A11.1
T28F4.4
gst-20
elks-1
glc-1
tag-253
hrdl-1
C38C3.4
C44H9.5
F53H2.3
F46F11.1
Y42H9AR.4
K08A2.1
F02H6.2
K09F6.9
dhs-9
mbk-1
T04B2.5
let-502
cdr-4
pkc-1
F22H10.2
nep-26
C31C9.2
dve-1
F38E9.1
C02F5.7
ttr-59
T04C4.1
gstk-1
C13E3.1
T23B12.6
gly-8
C04E7.3
nrf-5
cec-2
cdo-1
C08F11.13
mes-3
C36B1.9
clec-146
far-6
nspc-14
nhr-117
ZK909.3
glt-5
M04C3.1
crml-1
lin-49
F35G2.1
heh-1
F13D12.3
perm-2
lin-33
Y57A10A.1
cpn-4
nspc-4
wrm-1
mfb-1
C18D11.1
F40F12.7
dgat-2
F20A1.1
sid-1
W09G12.9
ugt-54
T22F7.4
ndx-1
lips-10
M106.2
F21A3.11
F37C4.5
Y37D8A.2
crtc-1
Y71F9AL.10
fkh-7
E01G4.3
ndnf-1
lgc-26
lec-5
aat-5
nfm-1
fat-5
nspc-10
his-41
cpt-1
nspc-1
osm-7
perm-4
ttr-6
C33G8.4
dpy-18
olrn-1
C54E4.5
ubc-8
K01A11.1
srp-1
atgp-2
K09H9.8
myo-3
Y37A1A.2
atg-2
B0507.3
C26E1.2
Y59C2A.1
R10E8.8
gem-4
nlp-31
R102.2
Y57A10A.23
F56H9.2
K09F6.10
Y55F3BR.2
ZC250.4
ZK1290.5
srr-4
set-18
H05L03.3
Y38E10A.28
Y71D11A.3
F36D1.7
rgef-1
ncx-2
dcp-66
brp-1
C26F1.1
C35E7.4
his-18
gcl-1
arrd-14
ZC239.6
F36H9.5
clh-4
M163.1
C49G7.3
dct-1
T05B11.1
col-150
T19C4.5
F18G5.6
aakg-1
Y9C9A.8
K08D9.4
nhr-112
C34D10.2
Y38C1AA.6
rcn-1
Y17G9A.2
sul-2
col-149
F41E7.2
F41C3.2
F11E6.11
Y38H8A.3
cyp-14A5
comt-5
F10E9.12
his-5
tnt-4
pef-1
C53C9.2
T28H10.3
Y97E10AR.1
dur-1
C04G6.6
col-34
F47B7.7
C18A11.1
lips-15
Y49G5A.1
ech-9
grl-27
ugt-44
F20A1.10
fbxa-54
C54D10.10
pho-14
T19C4.1
T28A11.6
ZC449.5
his-38
T20D4.10
pgp-1
ins-27
hmit-1.2
ZC443.3
lin-12
F08D12.3
ram-2
Y75B8A.28
cnc-4
C06B3.7
ttr-20
col-147
Y94H6A.10
flp-33
W03F9.4
ins-33
F49F1.1
ptr-18
myo-1
dpf-6
odc-1
ftn-1
C04G6.2
T27F6.8
his-40
W02D9.10
irg-2
C23H4.6
Y53H1B.2
M01B2.13
ZK84.1
F10D7.3
F16G10.15
col-10
nspe-7
myo-2
nspc-3
K07B1.8
pqn-94
col-60
ZC239.22
F47H4.2
F32A5.4
sdz-24
T24C4.4
Y47D3B.6
F19B2.5
Y71H2AM.15
Y43F8B.23
col-167
col-168
T14B1.1
col-3
fbxa-24
col-154
col-117
math-15
nspc-13
D1086.1
sdz-6
pqn-75
fbxa-88
lys-3
pvf-1
lipl-2
T19B10.2
atf-8
ZK180.5
col-157
T20D4.7
dpy-8
R12E2.7
elo-8
K01A6.7
Y47D7A.13
spp-2
F46C8.8
R12C12.10
ugt-18
W09G12.7
T05C1.3
col-107
fil-2
Y58A7A.4
fbxa-66
col-65
col-170
col-71
nspc-16
Y37A1B.7
dpy-9
F53B2.8
col-89
fbxa-78
C02E7.7
C02E7.6
gst-24
sqt-3
F41F3.3
K02E11.10
oac-14
F57H12.6
tsp-2
F58E6.13
dpy-2
Y71G12B.18
R05H10.1
col-73
col-97
col-48
lpr-6
C49G7.7
rol-6
R11A5.3
dpy-5
col-156
F59C12.4
col-17
col-176
C42D4.3
Y94H6A.2
dpy-13
sqt-2
dpy-4
col-169
col-63
grl-15
dpy-7
col-85
math-38
col-46
cpt-3
F15B9.8
F44E5.4
hsp-16.11
tsp-1
F44E5.5
col-45
F08G2.5
sqt-1
cyp-37B1
F33H12.7
col-109
hsp-70
H42K12.3
dpy-3
col-43
dao-2
nlp-34
F47B8.4
B0238.12
C14F11.6
rol-8
col-183
C50F7.5
bli-2
Y47H10A.5
col-40
hsp-16.2
col-2
grl-20
hsp-16.41
C13A2.12
cut-1
grl-25

## Sheet: S3_GO_terms
term	GO	expected	observed	enrichmentFC	p_value	q_value	tool	expression	HS
IRE1-mediated unfolded protein response	36498	0.037	3	82	4.9e-08	5.8e-06	GEA	up-regulated	acute
response to topologically incorrect protein	35966	0.061	3	49	3.8e-07	2.2e-05	GEA	up-regulated	acute
structural constituent of cuticle	42302	14	65	4.7	1.2e-28	1.4e-26	GEA	up-regulated	chronic
intrinsic component of membrane	31224	490	655	1.3	6.7e-16	4e-14	GEA	up-regulated	chronic
defense response	6952	31	74	2.4	4.7e-13	1.8e-11	GEA	up-regulated	chronic
response to biotic stimulus	9607	31	74	2.4	5.4e-13	1.8e-11	GEA	up-regulated	chronic
interspecies interaction between organisms	44419	31	74	2.4	9.3e-13	2.2e-11	GEA	up-regulated	chronic
extracellular space	5615	20	55	2.7	3.4e-12	6.7e-11	GEA	up-regulated	chronic
cell projection	42995	52	104	2	6.9e-12	1.2e-10	GEA	up-regulated	chronic
molting cycle	42303	8.7	31	3.5	5.4e-11	8.1e-10	GEA	up-regulated	chronic
immune system process	2376	21	50	2.4	1.8e-09	2.4e-08	GEA	up-regulated	chronic
cell projection organization	30030	27	55	2	1.8e-07	2.1e-06	GEA	up-regulated	chronic
ligand-gated channel activity	22834	11	29	2.6	5.5e-07	5.9e-06	GEA	up-regulated	chronic
RNA polymerase II regulatory region DNA binding	1012	20	40	2	1.5e-05	0.00014	GEA	up-regulated	chronic
tetrapyrrole binding	46906	13	29	2.2	1.4e-05	0.00014	GEA	up-regulated	chronic
regulatory region nucleic acid binding	1067	25	46	1.8	2.1e-05	0.00018	GEA	up-regulated	chronic
transcription regulatory region sequence-specific DNA binding	976	22	41	1.9	2.8e-05	0.00022	GEA	up-regulated	chronic
passive transmembrane transporter activity	22803	32	55	1.7	3.3e-05	0.00024	GEA	up-regulated	chronic
synaptic signaling	99536	22	38	1.7	0.0003	0.0021	GEA	up-regulated	chronic
double-stranded DNA binding	3690	26	43	1.7	0.00045	0.003	GEA	up-regulated	chronic
negative regulation of transcription by RNA polymerase II	122	13	23	1.8	0.0017	0.011	GEA	up-regulated	chronic
biological adhesion	22610	8.7	17	1.9	0.0025	0.015	GEA	up-regulated	chronic
peptidase activity	8233	38	53	1.4	0.0058	0.033	GEA	up-regulated	chronic
iron ion binding	5506	9.9	17	1.7	0.0095	0.051	GEA	up-regulated	chronic
cell surface	9986	8.5	15	1.8	0.01	0.052	GEA	up-regulated	chronic
hydrolase activity acting on acid phosphorus-nitrogen bonds	16825	9.2	16	1.7	0.01	0.052	GEA	up-regulated	chronic
male anatomical structure morphogenesis	90598	10	17	1.7	0.01	0.052	GEA	up-regulated	chronic
dendritic tree	97447	11	18	1.6	0.015	0.069	GEA	up-regulated	chronic
glycosylation	70085	12	19	1.6	0.016	0.07	GEA	up-regulated	chronic
calcium ion binding	5509	15	22	1.5	0.02	0.085	GEA	up-regulated	chronic
defense response	6952	25	95	3.8	6.6e-31	7.8e-29	GEA	up-regulated	mid
response to biotic stimulus	9607	25	95	3.8	8.3e-31	7.8e-29	GEA	up-regulated	mid
interspecies interaction between organisms	44419	25	95	3.8	2.1e-30	8.1e-29	GEA	up-regulated	mid
immune system process	2376	17	71	4.2	1.5e-26	4.5e-25	GEA	up-regulated	mid
intrinsic component of membrane	31224	400	522	1.3	1.9e-11	4.6e-10	GEA	up-regulated	mid
extracellular space	5615	17	42	2.5	9.6e-09	1.9e-07	GEA	up-regulated	mid
molting cycle	42303	7.1	24	3.4	2.6e-08	4.3e-07	GEA	up-regulated	mid
tetrapyrrole binding	46906	11	29	2.7	2.1e-07	3.1e-06	GEA	up-regulated	mid
iron ion binding	5506	8	24	3	3.3e-07	4.4e-06	GEA	up-regulated	mid
transcription regulatory region sequence-specific DNA binding	976	18	37	2.1	6.9e-06	8.2e-05	GEA	up-regulated	mid
regulatory region nucleic acid binding	1067	20	39	1.9	3.4e-05	0.00037	GEA	up-regulated	mid
structural constituent of cuticle	42302	11	25	2.2	5.1e-05	0.00051	GEA	up-regulated	mid
RNA polymerase II regulatory region DNA binding	1012	17	33	2	6e-05	0.00055	GEA	up-regulated	mid
double-stranded DNA binding	3690	21	39	1.8	8.8e-05	0.00075	GEA	up-regulated	mid
cell projection	42995	43	64	1.5	0.00051	0.0038	GEA	up-regulated	mid
cell surface	9986	6.9	16	2.3	0.00048	0.0038	GEA	up-regulated	mid
response to topologically incorrect protein	35966	13	25	1.9	0.00093	0.0065	GEA	up-regulated	mid
cell projection organization	30030	22	36	1.6	0.0015	0.0099	GEA	up-regulated	mid
peptidase activity	8233	31	46	1.5	0.0029	0.018	GEA	up-regulated	mid
neuropeptide signaling pathway	7218	8.9	17	1.9	0.0034	0.02	GEA	up-regulated	mid
ligand-gated channel activity	22834	9.1	17	1.9	0.0044	0.025	GEA	up-regulated	mid
glycosylation	70085	9.7	17	1.7	0.0085	0.046	GEA	up-regulated	mid
process utilizing autophagic mechanism	61919	6.9	13	1.9	0.0088	0.046	GEA	up-regulated	mid
negative regulation of transcription by RNA polymerase II	122	10	17	1.7	0.014	0.071	GEA	up-regulated	mid
lipid catabolic process	16042	9	15	1.7	0.019	0.09	GEA	up-regulated	mid
passive transmembrane transporter activity	22803	26	36	1.4	0.021	0.095	GEA	up-regulated	mid
structural constituent of cuticle	42302	4.8	28	5.8	9.2e-15	1.1e-12	GEA	down-regulated	chronic
organic acid metabolic process	6082	13	43	3.3	3.6e-12	2.2e-10	GEA	down-regulated	chronic
peptidase activity	8233	13	33	2.5	8e-07	3.2e-05	GEA	down-regulated	chronic
lytic vacuole	323	3.7	14	3.7	5.7e-06	0.00017	GEA	down-regulated	chronic
lipid catabolic process	16042	3.9	12	3.1	0.00015	0.0037	GEA	down-regulated	chronic
organelle	43226	150	187	1.3	0.00046	0.0091	GEA	down-regulated	chronic
purine nucleotide metabolic process	6163	4.4	12	2.7	0.00056	0.0095	GEA	down-regulated	chronic
metalloendopeptidase activity	4222	3.1	9	2.9	0.0011	0.015	GEA	down-regulated	chronic
ribose phosphate metabolic process	19693	4.8	12	2.5	0.0011	0.015	GEA	down-regulated	chronic
structural constituent of ribosome	3735	4.2	11	2.6	0.001	0.015	GEA	down-regulated	chronic
rRNA metabolic process	16072	4	10	2.5	0.0022	0.023	GEA	down-regulated	chronic
nuclear outer membrane-endoplasmic reticulum membrane network	42175	7.4	15	2	0.0036	0.033	GEA	down-regulated	chronic
nucleoside phosphate metabolic process	6753	6.2	13	2.1	0.0041	0.033	GEA	down-regulated	chronic
peptide biosynthetic process	43043	10	19	1.9	0.0033	0.033	GEA	down-regulated	chronic
protein catabolic process	30163	10	19	1.9	0.0038	0.033	GEA	down-regulated	chronic
extracellular space	5615	7.2	14	2	0.006	0.042	GEA	down-regulated	chronic
transferase activity transferring one-carbon groups	16741	3.9	9	2.3	0.0056	0.042	GEA	down-regulated	chronic
iron ion binding	5506	3.5	8	2.3	0.0081	0.054	GEA	down-regulated	chronic
ion homeostasis	50801	4.1	9	2.2	0.0088	0.055	GEA	down-regulated	chronic
membrane-enclosed lumen	31974	29	41	1.4	0.011	0.062	GEA	down-regulated	chronic
hydrolase activity acting on acid phosphorus-nitrogen bonds	16825	3.2	7	2.2	0.016	0.091	GEA	down-regulated	chronic
dephosphorylation	16311	7.6	37	4.9	4.3e-16	5.1e-14	GEA	down-regulated	mid
phosphorus metabolic process	6793	37	87	2.4	1.2e-13	7e-12	GEA	down-regulated	mid
peptidyl-serine modification	18209	4.1	24	5.8	4.8e-13	1.9e-11	GEA	down-regulated	mid
protein modification process	36211	42	87	2.1	7.9e-11	2.3e-09	GEA	down-regulated	mid
structural constituent of cuticle	42302	4.8	21	4.3	3.7e-09	8.8e-08	GEA	down-regulated	mid
rRNA metabolic process	16072	4	16	4	5.1e-07	1e-05	GEA	down-regulated	mid
membrane-enclosed lumen	31974	29	54	1.9	5.5e-06	9.1e-05	GEA	down-regulated	mid
nucleoside phosphate binding	1901265	37	65	1.8	5.8e-06	9.1e-05	GEA	down-regulated	mid
purine nucleotide binding	17076	33	59	1.8	7.7e-06	9.1e-05	GEA	down-regulated	mid
ribonucleotide binding	32553	33	60	1.8	5.4e-06	9.1e-05	GEA	down-regulated	mid
localization of cell	51674	4.2	13	3.1	8.7e-05	0.00094	GEA	down-regulated	mid
peptide biosynthetic process	43043	10	23	2.3	0.00011	0.0011	GEA	down-regulated	mid
regulation of cellular amide metabolic process	34248	4.6	13	2.8	0.00022	0.002	GEA	down-regulated	mid
organelle	43226	150	189	1.3	0.00028	0.0024	GEA	down-regulated	mid
ribonucleoprotein complex subunit organization	71826	3	9	3	0.00089	0.007	GEA	down-regulated	mid
structural constituent of ribosome	3735	4.2	11	2.6	0.001	0.0076	GEA	down-regulated	mid
ribonucleoprotein granule	35770	2.9	7	2.4	0.0096	0.067	GEA	down-regulated	mid

## Sheet: S3_GO_Ac+Up
wbid	term
WBGene00002017	IRE1-mediated unfolded protein response GO:0036498
WBGene00002018	IRE1-mediated unfolded protein response GO:0036498
WBGene00002026	IRE1-mediated unfolded protein response GO:0036498
WBGene00002017	response to topologically incorrect protein GO:0035966
WBGene00002018	response to topologically incorrect protein GO:0035966
WBGene00002026	response to topologically incorrect protein GO:0035966

## Sheet: S3_GO_Mid+Up
wbid	term
WBGene00000373	iron ion binding GO:0005506
WBGene00015040	iron ion binding GO:0005506
WBGene00018260	iron ion binding GO:0005506
WBGene00011672	iron ion binding GO:0005506
WBGene00020386	iron ion binding GO:0005506
WBGene00015045	iron ion binding GO:0005506
WBGene00001397	iron ion binding GO:0005506
WBGene00021167	iron ion binding GO:0005506
WBGene00007140	iron ion binding GO:0005506
WBGene00011677	iron ion binding GO:0005506
WBGene00018986	iron ion binding GO:0005506
WBGene00016147	iron ion binding GO:0005506
WBGene00014254	iron ion binding GO:0005506
WBGene00012448	iron ion binding GO:0005506
WBGene00000372	iron ion binding GO:0005506
WBGene00001500	iron ion binding GO:0005506
WBGene00010589	iron ion binding GO:0005506
WBGene00009226	iron ion binding GO:0005506
WBGene00019472	iron ion binding GO:0005506
WBGene00000296	iron ion binding GO:0005506
WBGene00008809	iron ion binding GO:0005506
WBGene00015057	iron ion binding GO:0005506
WBGene00011699	iron ion binding GO:0005506
WBGene00015044	iron ion binding GO:0005506
WBGene00008726	immune system process GO:0002376
WBGene00020760	immune system process GO:0002376
WBGene00001885	immune system process GO:0002376
WBGene00016769	immune system process GO:0002376
WBGene00003092	immune system process GO:0002376
WBGene00014698	immune system process GO:0002376
WBGene00010745	immune system process GO:0002376
WBGene00007992	immune system process GO:0002376
WBGene00017582	immune system process GO:0002376
WBGene00009433	immune system process GO:0002376
WBGene00015216	immune system process GO:0002376
WBGene00015932	immune system process GO:0002376
WBGene00015455	immune system process GO:0002376
WBGene00016424	immune system process GO:0002376
WBGene00020455	immune system process GO:0002376
WBGene00018023	immune system process GO:0002376
WBGene00002094	immune system process GO:0002376
WBGene00012101	immune system process GO:0002376
WBGene00003096	immune system process GO:0002376
WBGene00003995	immune system process GO:0002376
WBGene00009432	immune system process GO:0002376
WBGene00000558	immune system process GO:0002376
WBGene00006627	immune system process GO:0002376
WBGene00022644	immune system process GO:0002376
WBGene00006612	immune system process GO:0002376
WBGene00009431	immune system process GO:0002376
WBGene00020579	immune system process GO:0002376
WBGene00009429	immune system process GO:0002376
WBGene00007440	immune system process GO:0002376
WBGene00020456	immune system process GO:0002376
WBGene00015933	immune system process GO:0002376
WBGene00008199	immune system process GO:0002376
WBGene00000556	immune system process GO:0002376
WBGene00013837	immune system process GO:0002376
WBGene00007989	immune system process GO:0002376
WBGene00020665	immune system process GO:0002376
WBGene00015716	immune system process GO:0002376
WBGene00001890	immune system process GO:0002376
WBGene00008495	immune system process GO:0002376
WBGene00010125	immune system process GO:0002376
WBGene00011979	immune system process GO:0002376
WBGene00018643	immune system process GO:0002376
WBGene00007717	immune system process GO:0002376
WBGene00016783	immune system process GO:0002376
WBGene00001772	immune system process GO:0002376
WBGene00003702	immune system process GO:0002376
WBGene00000522	immune system process GO:0002376
WBGene00009805	immune system process GO:0002376
WBGene00008577	immune system process GO:0002376
WBGene00008486	immune system process GO:0002376
WBGene00007506	immune system process GO:0002376
WBGene00015574	immune system process GO:0002376
WBGene00022265	immune system process GO:0002376
WBGene00019564	immune system process GO:0002376
WBGene00002274	immune system process GO:0002376
WBGene00022262	immune system process GO:0002376
WBGene00007682	immune system process GO:0002376
WBGene00008492	immune system process GO:0002376
WBGene00010658	immune system process GO:0002376
WBGene00022495	immune system process GO:0002376
WBGene00014251	immune system process GO:0002376
WBGene00001394	immune system process GO:0002376
WBGene00000783	immune system process GO:0002376
WBGene00015362	immune system process GO:0002376
WBGene00044073	immune system process GO:0002376
WBGene00008988	immune system process GO:0002376
WBGene00016379	immune system process GO:0002376
WBGene00003091	immune system process GO:0002376
WBGene00007867	immune system process GO:0002376
WBGene00016788	immune system process GO:0002376
WBGene00010659	immune system process GO:0002376
WBGene00019748	process utilizing autophagic mechanism GO:0061919
WBGene00011737	process utilizing autophagic mechanism GO:0061919
WBGene00009696	process utilizing autophagic mechanism GO:0061919
WBGene00004013	process utilizing autophagic mechanism GO:0061919
WBGene00019376	process utilizing autophagic mechanism GO:0061919
WBGene00016453	process utilizing autophagic mechanism GO:0061919
WBGene00016457	process utilizing autophagic mechanism GO:0061919
WBGene00016455	process utilizing autophagic mechanism GO:0061919
WBGene00010808	process utilizing autophagic mechanism GO:0061919
WBGene00021468	process utilizing autophagic mechanism GO:0061919
WBGene00011432	process utilizing autophagic mechanism GO:0061919
WBGene00014199	process utilizing autophagic mechanism GO:0061919
WBGene00006902	process utilizing autophagic mechanism GO:0061919
WBGene00004222	molting cycle GO:0042303
WBGene00003549	molting cycle GO:0042303
WBGene00018771	molting cycle GO:0042303
WBGene00004234	molting cycle GO:0042303
WBGene00001064	molting cycle GO:0042303
WBGene00004264	molting cycle GO:0042303
WBGene00013835	molting cycle GO:0042303
WBGene00001065	molting cycle GO:0042303
WBGene00003623	molting cycle GO:0042303
WBGene00016422	molting cycle GO:0042303
WBGene00005017	molting cycle GO:0042303
WBGene00019212	molting cycle GO:0042303
WBGene00009926	molting cycle GO:0042303
WBGene00001070	molting cycle GO:0042303
WBGene00000039	molting cycle GO:0042303
WBGene00005016	molting cycle GO:0042303
WBGene00022631	molting cycle GO:0042303
WBGene00005018	molting cycle GO:0042303
WBGene00004236	molting cycle GO:0042303
WBGene00004219	molting cycle GO:0042303
WBGene00004224	molting cycle GO:0042303
WBGene00004216	molting cycle GO:0042303
WBGene00001069	molting cycle GO:0042303
WBGene00004397	molting cycle GO:0042303
WBGene00022815	passive transmembrane transporter activity GO:0022803
WBGene00021027	passive transmembrane transporter activity GO:0022803
WBGene00022295	passive transmembrane transporter activity GO:0022803
WBGene00002142	passive transmembrane transporter activity GO:0022803
WBGene00001133	passive transmembrane transporter activity GO:0022803
WBGene00001171	passive transmembrane transporter activity GO:0022803
WBGene00002128	passive transmembrane transporter activity GO:0022803
WBGene00003775	passive transmembrane transporter activity GO:0022803
WBGene00018480	passive transmembrane transporter activity GO:0022803
WBGene00022274	passive transmembrane transporter activity GO:0022803
WBGene00013520	passive transmembrane transporter activity GO:0022803
WBGene00007203	passive transmembrane transporter activity GO:0022803
WBGene00044528	passive transmembrane transporter activity GO:0022803
WBGene00001618	passive transmembrane transporter activity GO:0022803
WBGene00000562	passive transmembrane transporter activity GO:0022803
WBGene00021437	passive transmembrane transporter activity GO:0022803
WBGene00017483	passive transmembrane transporter activity GO:0022803
WBGene00020236	passive transmembrane transporter activity GO:0022803
WBGene00006614	passive transmembrane transporter activity GO:0022803
WBGene00006657	passive transmembrane transporter activity GO:0022803
WBGene00004997	passive transmembrane transporter activity GO:0022803
WBGene00012137	passive transmembrane transporter activity GO:0022803
WBGene00008997	passive transmembrane transporter activity GO:0022803
WBGene00016063	passive transmembrane transporter activity GO:0022803
WBGene00001619	passive transmembrane transporter activity GO:0022803
WBGene00008280	passive transmembrane transporter activity GO:0022803
WBGene00012967	passive transmembrane transporter activity GO:0022803
WBGene00001136	passive transmembrane transporter activity GO:0022803
WBGene00002141	passive transmembrane transporter activity GO:0022803
WBGene00000059	passive transmembrane transporter activity GO:0022803
WBGene00007594	passive transmembrane transporter activity GO:0022803
WBGene00006669	passive transmembrane transporter activity GO:0022803
WBGene00003840	passive transmembrane transporter activity GO:0022803
WBGene00018002	passive transmembrane transporter activity GO:0022803
WBGene00000062	passive transmembrane transporter activity GO:0022803
WBGene00007191	passive transmembrane transporter activity GO:0022803
WBGene00044362	lipid catabolic process GO:0016042
WBGene00015241	lipid catabolic process GO:0016042
WBGene00018411	lipid catabolic process GO:0016042
WBGene00011725	lipid catabolic process GO:0016042
WBGene00010267	lipid catabolic process GO:0016042
WBGene00019376	lipid catabolic process GO:0016042
WBGene00021095	lipid catabolic process GO:0016042
WBGene00019668	lipid catabolic process GO:0016042
WBGene00013226	lipid catabolic process GO:0016042
WBGene00009773	lipid catabolic process GO:0016042
WBGene00011321	lipid catabolic process GO:0016042
WBGene00016207	lipid catabolic process GO:0016042
WBGene00015889	lipid catabolic process GO:0016042
WBGene00010062	lipid catabolic process GO:0016042
WBGene00020016	lipid catabolic process GO:0016042
WBGene00016997	cell projection organization GO:0030030
WBGene00001121	cell projection organization GO:0030030
WBGene00000907	cell projection organization GO:0030030
WBGene00006652	cell projection organization GO:0030030
WBGene00003885	cell projection organization GO:0030030
WBGene00003892	cell projection organization GO:0030030
WBGene00006766	cell projection organization GO:0030030
WBGene00012626	cell projection organization GO:0030030
WBGene00016005	cell projection organization GO:0030030
WBGene00000484	cell projection organization GO:0030030
WBGene00008663	cell projection organization GO:0030030
WBGene00004281	cell projection organization GO:0030030
WBGene00010898	cell projection organization GO:0030030
WBGene00006923	cell projection organization GO:0030030
WBGene00001210	cell projection organization GO:0030030
WBGene00043992	cell projection organization GO:0030030
WBGene00000193	cell projection organization GO:0030030
WBGene00022465	cell projection organization GO:0030030
WBGene00001127	cell projection organization GO:0030030
WBGene00021349	cell projection organization GO:0030030
WBGene00006970	cell projection organization GO:0030030
WBGene00001434	cell projection organization GO:0030030
WBGene00003886	cell projection organization GO:0030030
WBGene00020825	cell projection organization GO:0030030
WBGene00002243	cell projection organization GO:0030030
WBGene00000188	cell projection organization GO:0030030
WBGene00000242	cell projection organization GO:0030030
WBGene00006981	cell projection organization GO:0030030
WBGene00001535	cell projection organization GO:0030030
WBGene00017184	cell projection organization GO:0030030
WBGene00000490	cell projection organization GO:0030030
WBGene00001475	cell projection organization GO:0030030
WBGene00021643	cell projection organization GO:0030030
WBGene00009094	cell projection organization GO:0030030
WBGene00022696	cell projection organization GO:0030030
WBGene00016744	cell projection organization GO:0030030
WBGene00017073	response to topologically incorrect protein GO:0035966
WBGene00007992	response to topologically incorrect protein GO:0035966
WBGene00020613	response to topologically incorrect protein GO:0035966
WBGene00009239	response to topologically incorrect protein GO:0035966
WBGene00015295	response to topologically incorrect protein GO:0035966
WBGene00006923	response to topologically incorrect protein GO:0035966
WBGene00000664	response to topologically incorrect protein GO:0035966
WBGene00000193	response to topologically incorrect protein GO:0035966
WBGene00020456	response to topologically incorrect protein GO:0035966
WBGene00012144	response to topologically incorrect protein GO:0035966
WBGene00002017	response to topologically incorrect protein GO:0035966
WBGene00018737	response to topologically incorrect protein GO:0035966
WBGene00006539	response to topologically incorrect protein GO:0035966
WBGene00013957	response to topologically incorrect protein GO:0035966
WBGene00008592	response to topologically incorrect protein GO:0035966
WBGene00015660	response to topologically incorrect protein GO:0035966
WBGene00000503	response to topologically incorrect protein GO:0035966
WBGene00018971	response to topologically incorrect protein GO:0035966
WBGene00022570	response to topologically incorrect protein GO:0035966
WBGene00002018	response to topologically incorrect protein GO:0035966
WBGene00002026	response to topologically incorrect protein GO:0035966
WBGene00015057	response to topologically incorrect protein GO:0035966
WBGene00018104	response to topologically incorrect protein GO:0035966
WBGene00013856	response to topologically incorrect protein GO:0035966
WBGene00009692	response to topologically incorrect protein GO:0035966
WBGene00021439	neuropeptide signaling pathway GO:0007218
WBGene00016984	neuropeptide signaling pathway GO:0007218
WBGene00015046	neuropeptide signaling pathway GO:0007218
WBGene00019160	neuropeptide signaling pathway GO:0007218
WBGene00007219	neuropeptide signaling pathway GO:0007218
WBGene00001464	neuropeptide signaling pathway GO:0007218
WBGene00001444	neuropeptide signaling pathway GO:0007218
WBGene00013871	neuropeptide signaling pathway GO:0007218
WBGene00003763	neuropeptide signaling pathway GO:0007218
WBGene00006576	neuropeptide signaling pathway GO:0007218
WBGene00001449	neuropeptide signaling pathway GO:0007218
WBGene00011997	neuropeptide signaling pathway GO:0007218
WBGene00013187	neuropeptide signaling pathway GO:0007218
WBGene00018363	neuropeptide signaling pathway GO:0007218
WBGene00003752	neuropeptide signaling pathway GO:0007218
WBGene00022254	neuropeptide signaling pathway GO:0007218
WBGene00001456	neuropeptide signaling pathway GO:0007218
WBGene00011130	double-stranded DNA binding GO:0003690
WBGene00022374	double-stranded DNA binding GO:0003690
WBGene00007932	double-stranded DNA binding GO:0003690
WBGene00006559	double-stranded DNA binding GO:0003690
WBGene00000476	double-stranded DNA binding GO:0003690
WBGene00006652	double-stranded DNA binding GO:0003690
WBGene00006766	double-stranded DNA binding GO:0003690
WBGene00022837	double-stranded DNA binding GO:0003690
WBGene00003706	double-stranded DNA binding GO:0003690
WBGene00001951	double-stranded DNA binding GO:0003690
WBGene00044068	double-stranded DNA binding GO:0003690
WBGene00003675	double-stranded DNA binding GO:0003690
WBGene00003968	double-stranded DNA binding GO:0003690
WBGene00000468	double-stranded DNA binding GO:0003690
WBGene00006790	double-stranded DNA binding GO:0003690
WBGene00013583	double-stranded DNA binding GO:0003690
WBGene00003623	double-stranded DNA binding GO:0003690
WBGene00001981	double-stranded DNA binding GO:0003690
WBGene00000453	double-stranded DNA binding GO:0003690
WBGene00003629	double-stranded DNA binding GO:0003690
WBGene00009089	double-stranded DNA binding GO:0003690
WBGene00001898	double-stranded DNA binding GO:0003690
WBGene00013100	double-stranded DNA binding GO:0003690
WBGene00011099	double-stranded DNA binding GO:0003690
WBGene00003657	double-stranded DNA binding GO:0003690
WBGene00004773	double-stranded DNA binding GO:0003690
WBGene00003167	double-stranded DNA binding GO:0003690
WBGene00019858	double-stranded DNA binding GO:0003690
WBGene00000457	double-stranded DNA binding GO:0003690
WBGene00003106	double-stranded DNA binding GO:0003690
WBGene00006545	double-stranded DNA binding GO:0003690
WBGene00007813	double-stranded DNA binding GO:0003690
WBGene00001437	double-stranded DNA binding GO:0003690
WBGene00016126	double-stranded DNA binding GO:0003690
WBGene00006558	double-stranded DNA binding GO:0003690
WBGene00004335	double-stranded DNA binding GO:0003690
WBGene00011097	double-stranded DNA binding GO:0003690
WBGene00006547	double-stranded DNA binding GO:0003690
WBGene00009202	double-stranded DNA binding GO:0003690
WBGene00044620	glycosylation GO:0070085
WBGene00012922	glycosylation GO:0070085
WBGene00010243	glycosylation GO:0070085
WBGene00008568	glycosylation GO:0070085
WBGene00011665	glycosylation GO:0070085
WBGene00018754	glycosylation GO:0070085
WBGene00019546	glycosylation GO:0070085
WBGene00044630	glycosylation GO:0070085
WBGene00018133	glycosylation GO:0070085
WBGene00012108	glycosylation GO:0070085
WBGene00007418	glycosylation GO:0070085
WBGene00017343	glycosylation GO:0070085
WBGene00044726	glycosylation GO:0070085
WBGene00007211	glycosylation GO:0070085
WBGene00044623	glycosylation GO:0070085
WBGene00012070	glycosylation GO:0070085
WBGene00017151	glycosylation GO:0070085
WBGene00003549	peptidase activity GO:0008233
WBGene00023425	peptidase activity GO:0008233
WBGene00023416	peptidase activity GO:0008233
WBGene00008735	peptidase activity GO:0008233
WBGene00011328	peptidase activity GO:0008233
WBGene00005649	peptidase activity GO:0008233
WBGene00015700	peptidase activity GO:0008233
WBGene00022073	peptidase activity GO:0008233
WBGene00003548	peptidase activity GO:0008233
WBGene00007139	peptidase activity GO:0008233
WBGene00006623	peptidase activity GO:0008233
WBGene00017754	peptidase activity GO:0008233
WBGene00003524	peptidase activity GO:0008233
WBGene00001059	peptidase activity GO:0008233
WBGene00008861	peptidase activity GO:0008233
WBGene00003534	peptidase activity GO:0008233
WBGene00013786	peptidase activity GO:0008233
WBGene00015300	peptidase activity GO:0008233
WBGene00013785	peptidase activity GO:0008233
WBGene00013166	peptidase activity GO:0008233
WBGene00006947	peptidase activity GO:0008233
WBGene00019212	peptidase activity GO:0008233
WBGene00012186	peptidase activity GO:0008233
WBGene00012144	peptidase activity GO:0008233
WBGene00013969	peptidase activity GO:0008233
WBGene00006952	peptidase activity GO:0008233
WBGene00006950	peptidase activity GO:0008233
WBGene00022741	peptidase activity GO:0008233
WBGene00019314	peptidase activity GO:0008233
WBGene00000039	peptidase activity GO:0008233
WBGene00000819	peptidase activity GO:0008233
WBGene00007055	peptidase activity GO:0008233
WBGene00019646	peptidase activity GO:0008233
WBGene00003529	peptidase activity GO:0008233
WBGene00021213	peptidase activity GO:0008233
WBGene00017136	peptidase activity GO:0008233
WBGene00020281	peptidase activity GO:0008233
WBGene00007351	peptidase activity GO:0008233
WBGene00000783	peptidase activity GO:0008233
WBGene00012185	peptidase activity GO:0008233
WBGene00012814	peptidase activity GO:0008233
WBGene00000535	peptidase activity GO:0008233
WBGene00000782	peptidase activity GO:0008233
WBGene00009865	peptidase activity GO:0008233
WBGene00010792	peptidase activity GO:0008233
WBGene00013849	peptidase activity GO:0008233
WBGene00011130	RNA polymerase II regulatory region DNA binding GO:0001012
WBGene00007932	RNA polymerase II regulatory region DNA binding GO:0001012
WBGene00006559	RNA polymerase II regulatory region DNA binding GO:0001012
WBGene00000476	RNA polymerase II regulatory region DNA binding GO:0001012
WBGene00006652	RNA polymerase II regulatory region DNA binding GO:0001012
WBGene00006766	RNA polymerase II regulatory region DNA binding GO:0001012
WBGene00022837	RNA polymerase II regulatory region DNA binding GO:0001012
WBGene00003706	RNA polymerase II regulatory region DNA binding GO:0001012
WBGene00001951	RNA polymerase II regulatory region DNA binding GO:0001012
WBGene00044068	RNA polymerase II regulatory region DNA binding GO:0001012
WBGene00003675	RNA polymerase II regulatory region DNA binding GO:0001012
WBGene00003968	RNA polymerase II regulatory region DNA binding GO:0001012
WBGene00000468	RNA polymerase II regulatory region DNA binding GO:0001012
WBGene00006790	RNA polymerase II regulatory region DNA binding GO:0001012
WBGene00013583	RNA polymerase II regulatory region DNA binding GO:0001012
WBGene00001981	RNA polymerase II regulatory region DNA binding GO:0001012
WBGene00009089	RNA polymerase II regulatory region DNA binding GO:0001012
WBGene00013100	RNA polymerase II regulatory region DNA binding GO:0001012
WBGene00011099	RNA polymerase II regulatory region DNA binding GO:0001012
WBGene00003657	RNA polymerase II regulatory region DNA binding GO:0001012
WBGene00000220	RNA polymerase II regulatory region DNA binding GO:0001012
WBGene00004773	RNA polymerase II regulatory region DNA binding GO:0001012
WBGene00003167	RNA polymerase II regulatory region DNA binding GO:0001012
WBGene00000457	RNA polymerase II regulatory region DNA binding GO:0001012
WBGene00003106	RNA polymerase II regulatory region DNA binding GO:0001012
WBGene00006545	RNA polymerase II regulatory region DNA binding GO:0001012
WBGene00007813	RNA polymerase II regulatory region DNA binding GO:0001012
WBGene00001437	RNA polymerase II regulatory region DNA binding GO:0001012
WBGene00006558	RNA polymerase II regulatory region DNA binding GO:0001012
WBGene00004335	RNA polymerase II regulatory region DNA binding GO:0001012
WBGene00011097	RNA polymerase II regulatory region DNA binding GO:0001012
WBGene00006547	RNA polymerase II regulatory region DNA binding GO:0001012
WBGene00009202	RNA polymerase II regulatory region DNA binding GO:0001012
WBGene00018085	cell surface GO:0009986
WBGene00010234	cell surface GO:0009986
WBGene00008719	cell surface GO:0009986
WBGene00016505	cell surface GO:0009986
WBGene00008628	cell surface GO:0009986
WBGene00011286	cell surface GO:0009986
WBGene00020339	cell surface GO:0009986
WBGene00007590	cell surface GO:0009986
WBGene00006947	cell surface GO:0009986
WBGene00006952	cell surface GO:0009986
WBGene00006950	cell surface GO:0009986
WBGene00008040	cell surface GO:0009986
WBGene00020335	cell surface GO:0009986
WBGene00011450	cell surface GO:0009986
WBGene00013079	cell surface GO:0009986
WBGene00011894	cell surface GO:0009986
WBGene00011130	regulatory region nucleic acid binding GO:0001067
WBGene00022374	regulatory region nucleic acid binding GO:0001067
WBGene00007932	regulatory region nucleic acid binding GO:0001067
WBGene00006559	regulatory region nucleic acid binding GO:0001067
WBGene00000476	regulatory region nucleic acid binding GO:0001067
WBGene00006652	regulatory region nucleic acid binding GO:0001067
WBGene00006766	regulatory region nucleic acid binding GO:0001067
WBGene00022837	regulatory region nucleic acid binding GO:0001067
WBGene00003706	regulatory region nucleic acid binding GO:0001067
WBGene00001951	regulatory region nucleic acid binding GO:0001067
WBGene00044068	regulatory region nucleic acid binding GO:0001067
WBGene00003675	regulatory region nucleic acid binding GO:0001067
WBGene00003968	regulatory region nucleic acid binding GO:0001067
WBGene00012101	regulatory region nucleic acid binding GO:0001067
WBGene00000468	regulatory region nucleic acid binding GO:0001067
WBGene00006790	regulatory region nucleic acid binding GO:0001067
WBGene00013583	regulatory region nucleic acid binding GO:0001067
WBGene00003623	regulatory region nucleic acid binding GO:0001067
WBGene00001981	regulatory region nucleic acid binding GO:0001067
WBGene00000453	regulatory region nucleic acid binding GO:0001067
WBGene00003629	regulatory region nucleic acid binding GO:0001067
WBGene00009089	regulatory region nucleic acid binding GO:0001067
WBGene00013100	regulatory region nucleic acid binding GO:0001067
WBGene00011099	regulatory region nucleic acid binding GO:0001067
WBGene00003657	regulatory region nucleic acid binding GO:0001067
WBGene00000220	regulatory region nucleic acid binding GO:0001067
WBGene00004773	regulatory region nucleic acid binding GO:0001067
WBGene00003167	regulatory region nucleic acid binding GO:0001067
WBGene00000457	regulatory region nucleic acid binding GO:0001067
WBGene00003106	regulatory region nucleic acid binding GO:0001067
WBGene00006545	regulatory region nucleic acid binding GO:0001067
WBGene00007813	regulatory region nucleic acid binding GO:0001067
WBGene00001437	regulatory region nucleic acid binding GO:0001067
WBGene00016126	regulatory region nucleic acid binding GO:0001067
WBGene00006558	regulatory region nucleic acid binding GO:0001067
WBGene00004335	regulatory region nucleic acid binding GO:0001067
WBGene00011097	regulatory region nucleic acid binding GO:0001067
WBGene00006547	regulatory region nucleic acid binding GO:0001067
WBGene00009202	regulatory region nucleic acid binding GO:0001067
WBGene00021873	defense response GO:0006952
WBGene00008726	defense response GO:0006952
WBGene00020760	defense response GO:0006952
WBGene00001885	defense response GO:0006952
WBGene00016769	defense response GO:0006952
WBGene00018771	defense response GO:0006952
WBGene00003092	defense response GO:0006952
WBGene00018547	defense response GO:0006952
WBGene00016670	defense response GO:0006952
WBGene00014698	defense response GO:0006952
WBGene00010745	defense response GO:0006952
WBGene00007992	defense response GO:0006952
WBGene00021582	defense response GO:0006952
WBGene00017582	defense response GO:0006952
WBGene00009433	defense response GO:0006952
WBGene00015216	defense response GO:0006952
WBGene00015932	defense response GO:0006952
WBGene00015455	defense response GO:0006952
WBGene00016424	defense response GO:0006952
WBGene00020455	defense response GO:0006952
WBGene00008628	defense response GO:0006952
WBGene00018023	defense response GO:0006952
WBGene00002094	defense response GO:0006952
WBGene00019090	defense response GO:0006952
WBGene00017540	defense response GO:0006952
WBGene00012101	defense response GO:0006952
WBGene00003096	defense response GO:0006952
WBGene00003995	defense response GO:0006952
WBGene00009432	defense response GO:0006952
WBGene00000558	defense response GO:0006952
WBGene00006627	defense response GO:0006952
WBGene00006923	defense response GO:0006952
WBGene00022644	defense response GO:0006952
WBGene00006612	defense response GO:0006952
WBGene00009431	defense response GO:0006952
WBGene00020579	defense response GO:0006952
WBGene00010124	defense response GO:0006952
WBGene00009429	defense response GO:0006952
WBGene00007440	defense response GO:0006952
WBGene00020456	defense response GO:0006952
WBGene00015933	defense response GO:0006952
WBGene00015303	defense response GO:0006952
WBGene00008199	defense response GO:0006952
WBGene00001555	defense response GO:0006952
WBGene00000556	defense response GO:0006952
WBGene00016669	defense response GO:0006952
WBGene00013837	defense response GO:0006952
WBGene00007989	defense response GO:0006952
WBGene00020665	defense response GO:0006952
WBGene00004997	defense response GO:0006952
WBGene00019212	defense response GO:0006952
WBGene00015716	defense response GO:0006952
WBGene00001890	defense response GO:0006952
WBGene00008495	defense response GO:0006952
WBGene00010125	defense response GO:0006952
WBGene00011979	defense response GO:0006952
WBGene00018643	defense response GO:0006952
WBGene00007717	defense response GO:0006952
WBGene00016783	defense response GO:0006952
WBGene00001772	defense response GO:0006952
WBGene00003702	defense response GO:0006952
WBGene00009215	defense response GO:0006952
WBGene00000522	defense response GO:0006952
WBGene00009805	defense response GO:0006952
WBGene00008577	defense response GO:0006952
WBGene00008486	defense response GO:0006952
WBGene00009291	defense response GO:0006952
WBGene00007506	defense response GO:0006952
WBGene00015574	defense response GO:0006952
WBGene00022265	defense response GO:0006952
WBGene00019564	defense response GO:0006952
WBGene00002274	defense response GO:0006952
WBGene00022262	defense response GO:0006952
WBGene00007682	defense response GO:0006952
WBGene00008492	defense response GO:0006952
WBGene00010658	defense response GO:0006952
WBGene00022495	defense response GO:0006952
WBGene00014251	defense response GO:0006952
WBGene00000013	defense response GO:0006952
WBGene00001394	defense response GO:0006952
WBGene00000783	defense response GO:0006952
WBGene00018731	defense response GO:0006952
WBGene00015362	defense response GO:0006952
WBGene00009226	defense response GO:0006952
WBGene00020326	defense response GO:0006952
WBGene00044073	defense response GO:0006952
WBGene00008988	defense response GO:0006952
WBGene00016379	defense response GO:0006952
WBGene00014046	defense response GO:0006952
WBGene00002018	defense response GO:0006952
WBGene00003091	defense response GO:0006952
WBGene00007867	defense response GO:0006952
WBGene00016788	defense response GO:0006952
WBGene00010659	defense response GO:0006952
WBGene00004987	defense response GO:0006952
WBGene00000659	structural constituent of cuticle GO:0042302
WBGene00000618	structural constituent of cuticle GO:0042302
WBGene00000670	structural constituent of cuticle GO:0042302
WBGene00004398	structural constituent of cuticle GO:0042302
WBGene00000625	structural constituent of cuticle GO:0042302
WBGene00001064	structural constituent of cuticle GO:0042302
WBGene00001075	structural constituent of cuticle GO:0042302
WBGene00003057	structural constituent of cuticle GO:0042302
WBGene00001071	structural constituent of cuticle GO:0042302
WBGene00000685	structural constituent of cuticle GO:0042302
WBGene00000664	structural constituent of cuticle GO:0042302
WBGene00001065	structural constituent of cuticle GO:0042302
WBGene00000695	structural constituent of cuticle GO:0042302
WBGene00005017	structural constituent of cuticle GO:0042302
WBGene00001070	structural constituent of cuticle GO:0042302
WBGene00000731	structural constituent of cuticle GO:0042302
WBGene00005016	structural constituent of cuticle GO:0042302
WBGene00000756	structural constituent of cuticle GO:0042302
WBGene00005018	structural constituent of cuticle GO:0042302
WBGene00000746	structural constituent of cuticle GO:0042302
WBGene00001069	structural constituent of cuticle GO:0042302
WBGene00004397	structural constituent of cuticle GO:0042302
WBGene00000747	structural constituent of cuticle GO:0042302
WBGene00000672	structural constituent of cuticle GO:0042302
WBGene00000658	structural constituent of cuticle GO:0042302
WBGene00006559	negative regulation of transcription by RNA polymerase II GO:0000122
WBGene00000476	negative regulation of transcription by RNA polymerase II GO:0000122
WBGene00000439	negative regulation of transcription by RNA polymerase II GO:0000122
WBGene00003675	negative regulation of transcription by RNA polymerase II GO:0000122
WBGene00001210	negative regulation of transcription by RNA polymerase II GO:0000122
WBGene00000468	negative regulation of transcription by RNA polymerase II GO:0000122
WBGene00017598	negative regulation of transcription by RNA polymerase II GO:0000122
WBGene00006790	negative regulation of transcription by RNA polymerase II GO:0000122
WBGene00006970	negative regulation of transcription by RNA polymerase II GO:0000122
WBGene00004746	negative regulation of transcription by RNA polymerase II GO:0000122
WBGene00000220	negative regulation of transcription by RNA polymerase II GO:0000122
WBGene00004773	negative regulation of transcription by RNA polymerase II GO:0000122
WBGene00003106	negative regulation of transcription by RNA polymerase II GO:0000122
WBGene00006545	negative regulation of transcription by RNA polymerase II GO:0000122
WBGene00006558	negative regulation of transcription by RNA polymerase II GO:0000122
WBGene00006547	negative regulation of transcription by RNA polymerase II GO:0000122
WBGene00017601	negative regulation of transcription by RNA polymerase II GO:0000122
WBGene00000659	extracellular space GO:0005615
WBGene00016670	extracellular space GO:0005615
WBGene00013873	extracellular space GO:0005615
WBGene00008735	extracellular space GO:0005615
WBGene00001464	extracellular space GO:0005615
WBGene00005649	extracellular space GO:0005615
WBGene00001075	extracellular space GO:0005615
WBGene00006623	extracellular space GO:0005615
WBGene00008861	extracellular space GO:0005615
WBGene00011362	extracellular space GO:0005615
WBGene00008027	extracellular space GO:0005615
WBGene00000695	extracellular space GO:0005615
WBGene00000556	extracellular space GO:0005615
WBGene00013352	extracellular space GO:0005615
WBGene00006947	extracellular space GO:0005615
WBGene00019212	extracellular space GO:0005615
WBGene00012186	extracellular space GO:0005615
WBGene00013969	extracellular space GO:0005615
WBGene00006952	extracellular space GO:0005615
WBGene00001070	extracellular space GO:0005615
WBGene00006950	extracellular space GO:0005615
WBGene00003888	extracellular space GO:0005615
WBGene00019314	extracellular space GO:0005615
WBGene00018403	extracellular space GO:0005615
WBGene00000039	extracellular space GO:0005615
WBGene00007055	extracellular space GO:0005615
WBGene00021213	extracellular space GO:0005615
WBGene00016187	extracellular space GO:0005615
WBGene00022377	extracellular space GO:0005615
WBGene00020281	extracellular space GO:0005615
WBGene00001069	extracellular space GO:0005615
WBGene00000783	extracellular space GO:0005615
WBGene00004249	extracellular space GO:0005615
WBGene00015544	extracellular space GO:0005615
WBGene00009094	extracellular space GO:0005615
WBGene00000535	extracellular space GO:0005615
WBGene00006366	extracellular space GO:0005615
WBGene00000782	extracellular space GO:0005615
WBGene00000658	extracellular space GO:0005615
WBGene00007517	extracellular space GO:0005615
WBGene00020125	extracellular space GO:0005615
WBGene00019331	extracellular space GO:0005615
WBGene00022815	ligand-gated channel activity GO:0022834
WBGene00022295	ligand-gated channel activity GO:0022834
WBGene00001133	ligand-gated channel activity GO:0022834
WBGene00003775	ligand-gated channel activity GO:0022834
WBGene00044528	ligand-gated channel activity GO:0022834
WBGene00001618	ligand-gated channel activity GO:0022834
WBGene00000562	ligand-gated channel activity GO:0022834
WBGene00021437	ligand-gated channel activity GO:0022834
WBGene00017483	ligand-gated channel activity GO:0022834
WBGene00020236	ligand-gated channel activity GO:0022834
WBGene00008997	ligand-gated channel activity GO:0022834
WBGene00001619	ligand-gated channel activity GO:0022834
WBGene00008280	ligand-gated channel activity GO:0022834
WBGene00000059	ligand-gated channel activity GO:0022834
WBGene00007594	ligand-gated channel activity GO:0022834
WBGene00000062	ligand-gated channel activity GO:0022834
WBGene00007191	ligand-gated channel activity GO:0022834
WBGene00001121	cell projection GO:0042995
WBGene00000907	cell projection GO:0042995
WBGene00002246	cell projection GO:0042995
WBGene00003885	cell projection GO:0042995
WBGene00006655	cell projection GO:0042995
WBGene00003892	cell projection GO:0042995
WBGene00012626	cell projection GO:0042995
WBGene00015559	cell projection GO:0042995
WBGene00016005	cell projection GO:0042995
WBGene00001133	cell projection GO:0042995
WBGene00001171	cell projection GO:0042995
WBGene00000484	cell projection GO:0042995
WBGene00002084	cell projection GO:0042995
WBGene00004281	cell projection GO:0042995
WBGene00010898	cell projection GO:0042995
WBGene00044528	cell projection GO:0042995
WBGene00006531	cell projection GO:0042995
WBGene00001987	cell projection GO:0042995
WBGene00043992	cell projection GO:0042995
WBGene00000193	cell projection GO:0042995
WBGene00021437	cell projection GO:0042995
WBGene00022465	cell projection GO:0042995
WBGene00021017	cell projection GO:0042995
WBGene00020236	cell projection GO:0042995
WBGene00001555	cell projection GO:0042995
WBGene00004372	cell projection GO:0042995
WBGene00018468	cell projection GO:0042995
WBGene00021304	cell projection GO:0042995
WBGene00002218	cell projection GO:0042995
WBGene00001127	cell projection GO:0042995
WBGene00001548	cell projection GO:0042995
WBGene00021349	cell projection GO:0042995
WBGene00022161	cell projection GO:0042995
WBGene00008997	cell projection GO:0042995
WBGene00008280	cell projection GO:0042995
WBGene00003886	cell projection GO:0042995
WBGene00020825	cell projection GO:0042995
WBGene00002177	cell projection GO:0042995
WBGene00002243	cell projection GO:0042995
WBGene00019536	cell projection GO:0042995
WBGene00012967	cell projection GO:0042995
WBGene00000242	cell projection GO:0042995
WBGene00001535	cell projection GO:0042995
WBGene00017184	cell projection GO:0042995
WBGene00000501	cell projection GO:0042995
WBGene00015062	cell projection GO:0042995
WBGene00000059	cell projection GO:0042995
WBGene00000490	cell projection GO:0042995
WBGene00001543	cell projection GO:0042995
WBGene00007594	cell projection GO:0042995
WBGene00003387	cell projection GO:0042995
WBGene00001475	cell projection GO:0042995
WBGene00021643	cell projection GO:0042995
WBGene00010587	cell projection GO:0042995
WBGene00004906	cell projection GO:0042995
WBGene00000062	cell projection GO:0042995
WBGene00007191	cell projection GO:0042995
WBGene00006643	cell projection GO:0042995
WBGene00000296	cell projection GO:0042995
WBGene00012332	cell projection GO:0042995
WBGene00022696	cell projection GO:0042995
WBGene00016744	cell projection GO:0042995
WBGene00004779	cell projection GO:0042995
WBGene00001841	cell projection GO:0042995
WBGene00021873	response to biotic stimulus GO:0009607
WBGene00008726	response to biotic stimulus GO:0009607
WBGene00020760	response to biotic stimulus GO:0009607
WBGene00001885	response to biotic stimulus GO:0009607
WBGene00016769	response to biotic stimulus GO:0009607
WBGene00003092	response to biotic stimulus GO:0009607
WBGene00018547	response to biotic stimulus GO:0009607
WBGene00016670	response to biotic stimulus GO:0009607
WBGene00014698	response to biotic stimulus GO:0009607
WBGene00010745	response to biotic stimulus GO:0009607
WBGene00007992	response to biotic stimulus GO:0009607
WBGene00021582	response to biotic stimulus GO:0009607
WBGene00017582	response to biotic stimulus GO:0009607
WBGene00009433	response to biotic stimulus GO:0009607
WBGene00015216	response to biotic stimulus GO:0009607
WBGene00015932	response to biotic stimulus GO:0009607
WBGene00015455	response to biotic stimulus GO:0009607
WBGene00016424	response to biotic stimulus GO:0009607
WBGene00020455	response to biotic stimulus GO:0009607
WBGene00008628	response to biotic stimulus GO:0009607
WBGene00018023	response to biotic stimulus GO:0009607
WBGene00002094	response to biotic stimulus GO:0009607
WBGene00019090	response to biotic stimulus GO:0009607
WBGene00017540	response to biotic stimulus GO:0009607
WBGene00012101	response to biotic stimulus GO:0009607
WBGene00003096	response to biotic stimulus GO:0009607
WBGene00003995	response to biotic stimulus GO:0009607
WBGene00009432	response to biotic stimulus GO:0009607
WBGene00000558	response to biotic stimulus GO:0009607
WBGene00006627	response to biotic stimulus GO:0009607
WBGene00006923	response to biotic stimulus GO:0009607
WBGene00022644	response to biotic stimulus GO:0009607
WBGene00006612	response to biotic stimulus GO:0009607
WBGene00009431	response to biotic stimulus GO:0009607
WBGene00020579	response to biotic stimulus GO:0009607
WBGene00010124	response to biotic stimulus GO:0009607
WBGene00009429	response to biotic stimulus GO:0009607
WBGene00007440	response to biotic stimulus GO:0009607
WBGene00020456	response to biotic stimulus GO:0009607
WBGene00015933	response to biotic stimulus GO:0009607
WBGene00015303	response to biotic stimulus GO:0009607
WBGene00008199	response to biotic stimulus GO:0009607
WBGene00001555	response to biotic stimulus GO:0009607
WBGene00000556	response to biotic stimulus GO:0009607
WBGene00016669	response to biotic stimulus GO:0009607
WBGene00013837	response to biotic stimulus GO:0009607
WBGene00007989	response to biotic stimulus GO:0009607
WBGene00020665	response to biotic stimulus GO:0009607
WBGene00004997	response to biotic stimulus GO:0009607
WBGene00019212	response to biotic stimulus GO:0009607
WBGene00015716	response to biotic stimulus GO:0009607
WBGene00001890	response to biotic stimulus GO:0009607
WBGene00008495	response to biotic stimulus GO:0009607
WBGene00010125	response to biotic stimulus GO:0009607
WBGene00011979	response to biotic stimulus GO:0009607
WBGene00018643	response to biotic stimulus GO:0009607
WBGene00007717	response to biotic stimulus GO:0009607
WBGene00016783	response to biotic stimulus GO:0009607
WBGene00001772	response to biotic stimulus GO:0009607
WBGene00003702	response to biotic stimulus GO:0009607
WBGene00009215	response to biotic stimulus GO:0009607
WBGene00000522	response to biotic stimulus GO:0009607
WBGene00009805	response to biotic stimulus GO:0009607
WBGene00008577	response to biotic stimulus GO:0009607
WBGene00008486	response to biotic stimulus GO:0009607
WBGene00009291	response to biotic stimulus GO:0009607
WBGene00007506	response to biotic stimulus GO:0009607
WBGene00015574	response to biotic stimulus GO:0009607
WBGene00022265	response to biotic stimulus GO:0009607
WBGene00019564	response to biotic stimulus GO:0009607
WBGene00002274	response to biotic stimulus GO:0009607
WBGene00022262	response to biotic stimulus GO:0009607
WBGene00007682	response to biotic stimulus GO:0009607
WBGene00000503	response to biotic stimulus GO:0009607
WBGene00008492	response to biotic stimulus GO:0009607
WBGene00010658	response to biotic stimulus GO:0009607
WBGene00022495	response to biotic stimulus GO:0009607
WBGene00014251	response to biotic stimulus GO:0009607
WBGene00000013	response to biotic stimulus GO:0009607
WBGene00001394	response to biotic stimulus GO:0009607
WBGene00000783	response to biotic stimulus GO:0009607
WBGene00018731	response to biotic stimulus GO:0009607
WBGene00015362	response to biotic stimulus GO:0009607
WBGene00009226	response to biotic stimulus GO:0009607
WBGene00020326	response to biotic stimulus GO:0009607
WBGene00044073	response to biotic stimulus GO:0009607
WBGene00008988	response to biotic stimulus GO:0009607
WBGene00016379	response to biotic stimulus GO:0009607
WBGene00014046	response to biotic stimulus GO:0009607
WBGene00002018	response to biotic stimulus GO:0009607
WBGene00003091	response to biotic stimulus GO:0009607
WBGene00007867	response to biotic stimulus GO:0009607
WBGene00016788	response to biotic stimulus GO:0009607
WBGene00010659	response to biotic stimulus GO:0009607
WBGene00004987	response to biotic stimulus GO:0009607
WBGene00011130	transcription regulatory region sequence-specific DNA binding GO:0000976
WBGene00022374	transcription regulatory region sequence-specific DNA binding GO:0000976
WBGene00007932	transcription regulatory region sequence-specific DNA binding GO:0000976
WBGene00006559	transcription regulatory region sequence-specific DNA binding GO:0000976
WBGene00000476	transcription regulatory region sequence-specific DNA binding GO:0000976
WBGene00006652	transcription regulatory region sequence-specific DNA binding GO:0000976
WBGene00006766	transcription regulatory region sequence-specific DNA binding GO:0000976
WBGene00022837	transcription regulatory region sequence-specific DNA binding GO:0000976
WBGene00003706	transcription regulatory region sequence-specific DNA binding GO:0000976
WBGene00001951	transcription regulatory region sequence-specific DNA binding GO:0000976
WBGene00044068	transcription regulatory region sequence-specific DNA binding GO:0000976
WBGene00003675	transcription regulatory region sequence-specific DNA binding GO:0000976
WBGene00003968	transcription regulatory region sequence-specific DNA binding GO:0000976
WBGene00000468	transcription regulatory region sequence-specific DNA binding GO:0000976
WBGene00006790	transcription regulatory region sequence-specific DNA binding GO:0000976
WBGene00013583	transcription regulatory region sequence-specific DNA binding GO:0000976
WBGene00003623	transcription regulatory region sequence-specific DNA binding GO:0000976
WBGene00001981	transcription regulatory region sequence-specific DNA binding GO:0000976
WBGene00000453	transcription regulatory region sequence-specific DNA binding GO:0000976
WBGene00003629	transcription regulatory region sequence-specific DNA binding GO:0000976
WBGene00009089	transcription regulatory region sequence-specific DNA binding GO:0000976
WBGene00013100	transcription regulatory region sequence-specific DNA binding GO:0000976
WBGene00011099	transcription regulatory region sequence-specific DNA binding GO:0000976
WBGene00003657	transcription regulatory region sequence-specific DNA binding GO:0000976
WBGene00004773	transcription regulatory region sequence-specific DNA binding GO:0000976
WBGene00003167	transcription regulatory region sequence-specific DNA binding GO:0000976
WBGene00000457	transcription regulatory region sequence-specific DNA binding GO:0000976
WBGene00003106	transcription regulatory region sequence-specific DNA binding GO:0000976
WBGene00006545	transcription regulatory region sequence-specific DNA binding GO:0000976
WBGene00007813	transcription regulatory region sequence-specific DNA binding GO:0000976
WBGene00001437	transcription regulatory region sequence-specific DNA binding GO:0000976
WBGene00016126	transcription regulatory region sequence-specific DNA binding GO:0000976
WBGene00006558	transcription regulatory region sequence-specific DNA binding GO:0000976
WBGene00004335	transcription regulatory region sequence-specific DNA binding GO:0000976
WBGene00011097	transcription regulatory region sequence-specific DNA binding GO:0000976
WBGene00006547	transcription regulatory region sequence-specific DNA binding GO:0000976
WBGene00009202	transcription regulatory region sequence-specific DNA binding GO:0000976
WBGene00021873	interspecies interaction between organisms GO:0044419
WBGene00008726	interspecies interaction between organisms GO:0044419
WBGene00020760	interspecies interaction between organisms GO:0044419
WBGene00001885	interspecies interaction between organisms GO:0044419
WBGene00016769	interspecies interaction between organisms GO:0044419
WBGene00003092	interspecies interaction between organisms GO:0044419
WBGene00018547	interspecies interaction between organisms GO:0044419
WBGene00016670	interspecies interaction between organisms GO:0044419
WBGene00014698	interspecies interaction between organisms GO:0044419
WBGene00010745	interspecies interaction between organisms GO:0044419
WBGene00007992	interspecies interaction between organisms GO:0044419
WBGene00021582	interspecies interaction between organisms GO:0044419
WBGene00017582	interspecies interaction between organisms GO:0044419
WBGene00009433	interspecies interaction between organisms GO:0044419
WBGene00015216	interspecies interaction between organisms GO:0044419
WBGene00015932	interspecies interaction between organisms GO:0044419
WBGene00015455	interspecies interaction between organisms GO:0044419
WBGene00016424	interspecies interaction between organisms GO:0044419
WBGene00020455	interspecies interaction between organisms GO:0044419
WBGene00008628	interspecies interaction between organisms GO:0044419
WBGene00018023	interspecies interaction between organisms GO:0044419
WBGene00002094	interspecies interaction between organisms GO:0044419
WBGene00019090	interspecies interaction between organisms GO:0044419
WBGene00017540	interspecies interaction between organisms GO:0044419
WBGene00012101	interspecies interaction between organisms GO:0044419
WBGene00003096	interspecies interaction between organisms GO:0044419
WBGene00003995	interspecies interaction between organisms GO:0044419
WBGene00009432	interspecies interaction between organisms GO:0044419
WBGene00000558	interspecies interaction between organisms GO:0044419
WBGene00006627	interspecies interaction between organisms GO:0044419
WBGene00006923	interspecies interaction between organisms GO:0044419
WBGene00022644	interspecies interaction between organisms GO:0044419
WBGene00006612	interspecies interaction between organisms GO:0044419
WBGene00009431	interspecies interaction between organisms GO:0044419
WBGene00020579	interspecies interaction between organisms GO:0044419
WBGene00010124	interspecies interaction between organisms GO:0044419
WBGene00009429	interspecies interaction between organisms GO:0044419
WBGene00007440	interspecies interaction between organisms GO:0044419
WBGene00020456	interspecies interaction between organisms GO:0044419
WBGene00015933	interspecies interaction between organisms GO:0044419
WBGene00015303	interspecies interaction between organisms GO:0044419
WBGene00008199	interspecies interaction between organisms GO:0044419
WBGene00001555	interspecies interaction between organisms GO:0044419
WBGene00000556	interspecies interaction between organisms GO:0044419
WBGene00016669	interspecies interaction between organisms GO:0044419
WBGene00013837	interspecies interaction between organisms GO:0044419
WBGene00007989	interspecies interaction between organisms GO:0044419
WBGene00020665	interspecies interaction between organisms GO:0044419
WBGene00004997	interspecies interaction between organisms GO:0044419
WBGene00019212	interspecies interaction between organisms GO:0044419
WBGene00015716	interspecies interaction between organisms GO:0044419
WBGene00001890	interspecies interaction between organisms GO:0044419
WBGene00008495	interspecies interaction between organisms GO:0044419
WBGene00010125	interspecies interaction between organisms GO:0044419
WBGene00011979	interspecies interaction between organisms GO:0044419
WBGene00018643	interspecies interaction between organisms GO:0044419
WBGene00007717	interspecies interaction between organisms GO:0044419
WBGene00016783	interspecies interaction between organisms GO:0044419
WBGene00001772	interspecies interaction between organisms GO:0044419
WBGene00003702	interspecies interaction between organisms GO:0044419
WBGene00009215	interspecies interaction between organisms GO:0044419
WBGene00000522	interspecies interaction between organisms GO:0044419
WBGene00009805	interspecies interaction between organisms GO:0044419
WBGene00008577	interspecies interaction between organisms GO:0044419
WBGene00008486	interspecies interaction between organisms GO:0044419
WBGene00009291	interspecies interaction between organisms GO:0044419
WBGene00007506	interspecies interaction between organisms GO:0044419
WBGene00015574	interspecies interaction between organisms GO:0044419
WBGene00022265	interspecies interaction between organisms GO:0044419
WBGene00019564	interspecies interaction between organisms GO:0044419
WBGene00002274	interspecies interaction between organisms GO:0044419
WBGene00022262	interspecies interaction between organisms GO:0044419
WBGene00007682	interspecies interaction between organisms GO:0044419
WBGene00000503	interspecies interaction between organisms GO:0044419
WBGene00008492	interspecies interaction between organisms GO:0044419
WBGene00010658	interspecies interaction between organisms GO:0044419
WBGene00022495	interspecies interaction between organisms GO:0044419
WBGene00014251	interspecies interaction between organisms GO:0044419
WBGene00000013	interspecies interaction between organisms GO:0044419
WBGene00001394	interspecies interaction between organisms GO:0044419
WBGene00000783	interspecies interaction between organisms GO:0044419
WBGene00018731	interspecies interaction between organisms GO:0044419
WBGene00015362	interspecies interaction between organisms GO:0044419
WBGene00009226	interspecies interaction between organisms GO:0044419
WBGene00020326	interspecies interaction between organisms GO:0044419
WBGene00044073	interspecies interaction between organisms GO:0044419
WBGene00008988	interspecies interaction between organisms GO:0044419
WBGene00016379	interspecies interaction between organisms GO:0044419
WBGene00014046	interspecies interaction between organisms GO:0044419
WBGene00002018	interspecies interaction between organisms GO:0044419
WBGene00003091	interspecies interaction between organisms GO:0044419
WBGene00007867	interspecies interaction between organisms GO:0044419
WBGene00016788	interspecies interaction between organisms GO:0044419
WBGene00010659	interspecies interaction between organisms GO:0044419
WBGene00004987	interspecies interaction between organisms GO:0044419
WBGene00008020	intrinsic component of membrane GO:0031224
WBGene00021439	intrinsic component of membrane GO:0031224
WBGene00010899	intrinsic component of membrane GO:0031224
WBGene00020977	intrinsic component of membrane GO:0031224
WBGene00011185	intrinsic component of membrane GO:0031224
WBGene00008320	intrinsic component of membrane GO:0031224
WBGene00020760	intrinsic component of membrane GO:0031224
WBGene00004222	intrinsic component of membrane GO:0031224
WBGene00044280	intrinsic component of membrane GO:0031224
WBGene00022322	intrinsic component of membrane GO:0031224
WBGene00015830	intrinsic component of membrane GO:0031224
WBGene00016984	intrinsic component of membrane GO:0031224
WBGene00011754	intrinsic component of membrane GO:0031224
WBGene00022815	intrinsic component of membrane GO:0031224
WBGene00077490	intrinsic component of membrane GO:0031224
WBGene00044295	intrinsic component of membrane GO:0031224
WBGene00000907	intrinsic component of membrane GO:0031224
WBGene00044457	intrinsic component of membrane GO:0031224
WBGene00019780	intrinsic component of membrane GO:0031224
WBGene00007691	intrinsic component of membrane GO:0031224
WBGene00007607	intrinsic component of membrane GO:0031224
WBGene00001547	intrinsic component of membrane GO:0031224
WBGene00002246	intrinsic component of membrane GO:0031224
WBGene00011745	intrinsic component of membrane GO:0031224
WBGene00010282	intrinsic component of membrane GO:0031224
WBGene00016013	intrinsic component of membrane GO:0031224
WBGene00005297	intrinsic component of membrane GO:0031224
WBGene00044620	intrinsic component of membrane GO:0031224
WBGene00009510	intrinsic component of membrane GO:0031224
WBGene00012629	intrinsic component of membrane GO:0031224
WBGene00016332	intrinsic component of membrane GO:0031224
WBGene00021048	intrinsic component of membrane GO:0031224
WBGene00012939	intrinsic component of membrane GO:0031224
WBGene00011293	intrinsic component of membrane GO:0031224
WBGene00010071	intrinsic component of membrane GO:0031224
WBGene00045356	intrinsic component of membrane GO:0031224
WBGene00020137	intrinsic component of membrane GO:0031224
WBGene00006189	intrinsic component of membrane GO:0031224
WBGene00008850	intrinsic component of membrane GO:0031224
WBGene00001546	intrinsic component of membrane GO:0031224
WBGene00018771	intrinsic component of membrane GO:0031224
WBGene00013508	intrinsic component of membrane GO:0031224
WBGene00011524	intrinsic component of membrane GO:0031224
WBGene00002090	intrinsic component of membrane GO:0031224
WBGene00010269	intrinsic component of membrane GO:0031224
WBGene00018547	intrinsic component of membrane GO:0031224
WBGene00044681	intrinsic component of membrane GO:0031224
WBGene00020914	intrinsic component of membrane GO:0031224
WBGene00077531	intrinsic component of membrane GO:0031224
WBGene00013873	intrinsic component of membrane GO:0031224
WBGene00008475	intrinsic component of membrane GO:0031224
WBGene00021156	intrinsic component of membrane GO:0031224
WBGene00009194	intrinsic component of membrane GO:0031224
WBGene00000670	intrinsic component of membrane GO:0031224
WBGene00005253	intrinsic component of membrane GO:0031224
WBGene00011581	intrinsic component of membrane GO:0031224
WBGene00011197	intrinsic component of membrane GO:0031224
WBGene00010742	intrinsic component of membrane GO:0031224
WBGene00004234	intrinsic component of membrane GO:0031224
WBGene00077525	intrinsic component of membrane GO:0031224
WBGene00000625	intrinsic component of membrane GO:0031224
WBGene00008783	intrinsic component of membrane GO:0031224
WBGene00045379	intrinsic component of membrane GO:0031224
WBGene00009617	intrinsic component of membrane GO:0031224
WBGene00010795	intrinsic component of membrane GO:0031224
WBGene00001246	intrinsic component of membrane GO:0031224
WBGene00009239	intrinsic component of membrane GO:0031224
WBGene00015479	intrinsic component of membrane GO:0031224
WBGene00006075	intrinsic component of membrane GO:0031224
WBGene00020686	intrinsic component of membrane GO:0031224
WBGene00011229	intrinsic component of membrane GO:0031224
WBGene00044772	intrinsic component of membrane GO:0031224
WBGene00045058	intrinsic component of membrane GO:0031224
WBGene00044120	intrinsic component of membrane GO:0031224
WBGene00005147	intrinsic component of membrane GO:0031224
WBGene00010243	intrinsic component of membrane GO:0031224
WBGene00012627	intrinsic component of membrane GO:0031224
WBGene00020416	intrinsic component of membrane GO:0031224
WBGene00005710	intrinsic component of membrane GO:0031224
WBGene00007370	intrinsic component of membrane GO:0031224
WBGene00219282	intrinsic component of membrane GO:0031224
WBGene00015295	intrinsic component of membrane GO:0031224
WBGene00009371	intrinsic component of membrane GO:0031224
WBGene00021633	intrinsic component of membrane GO:0031224
WBGene00012810	intrinsic component of membrane GO:0031224
WBGene00006215	intrinsic component of membrane GO:0031224
WBGene00018418	intrinsic component of membrane GO:0031224
WBGene00006965	intrinsic component of membrane GO:0031224
WBGene00012381	intrinsic component of membrane GO:0031224
WBGene00017308	intrinsic component of membrane GO:0031224
WBGene00019315	intrinsic component of membrane GO:0031224
WBGene00020714	intrinsic component of membrane GO:0031224
WBGene00016003	intrinsic component of membrane GO:0031224
WBGene00045456	intrinsic component of membrane GO:0031224
WBGene00022295	intrinsic component of membrane GO:0031224
WBGene00015559	intrinsic component of membrane GO:0031224
WBGene00018211	intrinsic component of membrane GO:0031224
WBGene00014183	intrinsic component of membrane GO:0031224
WBGene00011168	intrinsic component of membrane GO:0031224
WBGene00015611	intrinsic component of membrane GO:0031224
WBGene00002142	intrinsic component of membrane GO:0031224
WBGene00004328	intrinsic component of membrane GO:0031224
WBGene00022073	intrinsic component of membrane GO:0031224
WBGene00001107	intrinsic component of membrane GO:0031224
WBGene00011594	intrinsic component of membrane GO:0031224
WBGene00015455	intrinsic component of membrane GO:0031224
WBGene00001133	intrinsic component of membrane GO:0031224
WBGene00007631	intrinsic component of membrane GO:0031224
WBGene00001171	intrinsic component of membrane GO:0031224
WBGene00016424	intrinsic component of membrane GO:0031224
WBGene00013871	intrinsic component of membrane GO:0031224
WBGene00018103	intrinsic component of membrane GO:0031224
WBGene00011517	intrinsic component of membrane GO:0031224
WBGene00044499	intrinsic component of membrane GO:0031224
WBGene00015369	intrinsic component of membrane GO:0031224
WBGene00001075	intrinsic component of membrane GO:0031224
WBGene00002128	intrinsic component of membrane GO:0031224
WBGene00016886	intrinsic component of membrane GO:0031224
WBGene00206354	intrinsic component of membrane GO:0031224
WBGene00005423	intrinsic component of membrane GO:0031224
WBGene00010655	intrinsic component of membrane GO:0031224
WBGene00011847	intrinsic component of membrane GO:0031224
WBGene00021703	intrinsic component of membrane GO:0031224
WBGene00018023	intrinsic component of membrane GO:0031224
WBGene00003775	intrinsic component of membrane GO:0031224
WBGene00000853	intrinsic component of membrane GO:0031224
WBGene00009217	intrinsic component of membrane GO:0031224
WBGene00008568	intrinsic component of membrane GO:0031224
WBGene00005189	intrinsic component of membrane GO:0031224
WBGene00018242	intrinsic component of membrane GO:0031224
WBGene00011665	intrinsic component of membrane GO:0031224
WBGene00005640	intrinsic component of membrane GO:0031224
WBGene00012026	intrinsic component of membrane GO:0031224
WBGene00016538	intrinsic component of membrane GO:0031224
WBGene00000705	intrinsic component of membrane GO:0031224
WBGene00010157	intrinsic component of membrane GO:0031224
WBGene00004231	intrinsic component of membrane GO:0031224
WBGene00011028	intrinsic component of membrane GO:0031224
WBGene00006419	intrinsic component of membrane GO:0031224
WBGene00006629	intrinsic component of membrane GO:0031224
WBGene00001059	intrinsic component of membrane GO:0031224
WBGene00020339	intrinsic component of membrane GO:0031224
WBGene00019508	intrinsic component of membrane GO:0031224
WBGene00012055	intrinsic component of membrane GO:0031224
WBGene00005523	intrinsic component of membrane GO:0031224
WBGene00018480	intrinsic component of membrane GO:0031224
WBGene00020887	intrinsic component of membrane GO:0031224
WBGene00019279	intrinsic component of membrane GO:0031224
WBGene00015626	intrinsic component of membrane GO:0031224
WBGene00006288	intrinsic component of membrane GO:0031224
WBGene00015582	intrinsic component of membrane GO:0031224
WBGene00012013	intrinsic component of membrane GO:0031224
WBGene00022816	intrinsic component of membrane GO:0031224
WBGene00013520	intrinsic component of membrane GO:0031224
WBGene00010559	intrinsic component of membrane GO:0031224
WBGene00020697	intrinsic component of membrane GO:0031224
WBGene00017069	intrinsic component of membrane GO:0031224
WBGene00014065	intrinsic component of membrane GO:0031224
WBGene00019300	intrinsic component of membrane GO:0031224
WBGene00017174	intrinsic component of membrane GO:0031224
WBGene00012811	intrinsic component of membrane GO:0031224
WBGene00001071	intrinsic component of membrane GO:0031224
WBGene00235333	intrinsic component of membrane GO:0031224
WBGene00189954	intrinsic component of membrane GO:0031224
WBGene00194708	intrinsic component of membrane GO:0031224
WBGene00006576	intrinsic component of membrane GO:0031224
WBGene00020008	intrinsic component of membrane GO:0031224
WBGene00019534	intrinsic component of membrane GO:0031224
WBGene00007213	intrinsic component of membrane GO:0031224
WBGene00003995	intrinsic component of membrane GO:0031224
WBGene00005191	intrinsic component of membrane GO:0031224
WBGene00004155	intrinsic component of membrane GO:0031224
WBGene00001397	intrinsic component of membrane GO:0031224
WBGene00007126	intrinsic component of membrane GO:0031224
WBGene00005684	intrinsic component of membrane GO:0031224
WBGene00014125	intrinsic component of membrane GO:0031224
WBGene00005657	intrinsic component of membrane GO:0031224
WBGene00020546	intrinsic component of membrane GO:0031224
WBGene00015982	intrinsic component of membrane GO:0031224
WBGene00016628	intrinsic component of membrane GO:0031224
WBGene00018828	intrinsic component of membrane GO:0031224
WBGene00000558	intrinsic component of membrane GO:0031224
WBGene00006627	intrinsic component of membrane GO:0031224
WBGene00007203	intrinsic component of membrane GO:0031224
WBGene00010163	intrinsic component of membrane GO:0031224
WBGene00044528	intrinsic component of membrane GO:0031224
WBGene00022845	intrinsic component of membrane GO:0031224
WBGene00010945	intrinsic component of membrane GO:0031224
WBGene00009778	intrinsic component of membrane GO:0031224
WBGene00189956	intrinsic component of membrane GO:0031224
WBGene00021396	intrinsic component of membrane GO:0031224
WBGene00008763	intrinsic component of membrane GO:0031224
WBGene00023501	intrinsic component of membrane GO:0031224
WBGene00010786	intrinsic component of membrane GO:0031224
WBGene00001618	intrinsic component of membrane GO:0031224
WBGene00000562	intrinsic component of membrane GO:0031224
WBGene00086559	intrinsic component of membrane GO:0031224
WBGene00013484	intrinsic component of membrane GO:0031224
WBGene00009486	intrinsic component of membrane GO:0031224
WBGene00020579	intrinsic component of membrane GO:0031224
WBGene00005713	intrinsic component of membrane GO:0031224
WBGene00021337	intrinsic component of membrane GO:0031224
WBGene00005968	intrinsic component of membrane GO:0031224
WBGene00021309	intrinsic component of membrane GO:0031224
WBGene00011362	intrinsic component of membrane GO:0031224
WBGene00017154	intrinsic component of membrane GO:0031224
WBGene00000685	intrinsic component of membrane GO:0031224
WBGene00019360	intrinsic component of membrane GO:0031224
WBGene00077523	intrinsic component of membrane GO:0031224
WBGene00013785	intrinsic component of membrane GO:0031224
WBGene00013496	intrinsic component of membrane GO:0031224
WBGene00019146	intrinsic component of membrane GO:0031224
WBGene00015984	intrinsic component of membrane GO:0031224
WBGene00007324	intrinsic component of membrane GO:0031224
WBGene00000623	intrinsic component of membrane GO:0031224
WBGene00044074	intrinsic component of membrane GO:0031224
WBGene00001103	intrinsic component of membrane GO:0031224
WBGene00010442	intrinsic component of membrane GO:0031224
WBGene00009803	intrinsic component of membrane GO:0031224
WBGene00019546	intrinsic component of membrane GO:0031224
WBGene00019761	intrinsic component of membrane GO:0031224
WBGene00017061	intrinsic component of membrane GO:0031224
WBGene00021437	intrinsic component of membrane GO:0031224
WBGene00009067	intrinsic component of membrane GO:0031224
WBGene00001065	intrinsic component of membrane GO:0031224
WBGene00018707	intrinsic component of membrane GO:0031224
WBGene00011453	intrinsic component of membrane GO:0031224
WBGene00044630	intrinsic component of membrane GO:0031224
WBGene00008602	intrinsic component of membrane GO:0031224
WBGene00000695	intrinsic component of membrane GO:0031224
WBGene00017483	intrinsic component of membrane GO:0031224
WBGene00021919	intrinsic component of membrane GO:0031224
WBGene00007222	intrinsic component of membrane GO:0031224
WBGene00005223	intrinsic component of membrane GO:0031224
WBGene00015692	intrinsic component of membrane GO:0031224
WBGene00021025	intrinsic component of membrane GO:0031224
WBGene00017390	intrinsic component of membrane GO:0031224
WBGene00005904	intrinsic component of membrane GO:0031224
WBGene00020236	intrinsic component of membrane GO:0031224
WBGene00017806	intrinsic component of membrane GO:0031224
WBGene00005427	intrinsic component of membrane GO:0031224
WBGene00194926	intrinsic component of membrane GO:0031224
WBGene00017433	intrinsic component of membrane GO:0031224
WBGene00008033	intrinsic component of membrane GO:0031224
WBGene00001555	intrinsic component of membrane GO:0031224
WBGene00006614	intrinsic component of membrane GO:0031224
WBGene00013389	intrinsic component of membrane GO:0031224
WBGene00000556	intrinsic component of membrane GO:0031224
WBGene00012610	intrinsic component of membrane GO:0031224
WBGene00005983	intrinsic component of membrane GO:0031224
WBGene00006894	intrinsic component of membrane GO:0031224
WBGene00016422	intrinsic component of membrane GO:0031224
WBGene00006657	intrinsic component of membrane GO:0031224
WBGene00005349	intrinsic component of membrane GO:0031224
WBGene00011190	intrinsic component of membrane GO:0031224
WBGene00001063	intrinsic component of membrane GO:0031224
WBGene00044492	intrinsic component of membrane GO:0031224
WBGene00012028	intrinsic component of membrane GO:0031224
WBGene00206381	intrinsic component of membrane GO:0031224
WBGene00022522	intrinsic component of membrane GO:0031224
WBGene00005017	intrinsic component of membrane GO:0031224
WBGene00044617	intrinsic component of membrane GO:0031224
WBGene00018215	intrinsic component of membrane GO:0031224
WBGene00004997	intrinsic component of membrane GO:0031224
WBGene00007177	intrinsic component of membrane GO:0031224
WBGene00003104	intrinsic component of membrane GO:0031224
WBGene00013126	intrinsic component of membrane GO:0031224
WBGene00020260	intrinsic component of membrane GO:0031224
WBGene00011582	intrinsic component of membrane GO:0031224
WBGene00008485	intrinsic component of membrane GO:0031224
WBGene00012255	intrinsic component of membrane GO:0031224
WBGene00012137	intrinsic component of membrane GO:0031224
WBGene00001548	intrinsic component of membrane GO:0031224
WBGene00006470	intrinsic component of membrane GO:0031224
WBGene00013280	intrinsic component of membrane GO:0031224
WBGene00005226	intrinsic component of membrane GO:0031224
WBGene00007214	intrinsic component of membrane GO:0031224
WBGene00022161	intrinsic component of membrane GO:0031224
WBGene00008997	intrinsic component of membrane GO:0031224
WBGene00007829	intrinsic component of membrane GO:0031224
WBGene00016063	intrinsic component of membrane GO:0031224
WBGene00020482	intrinsic component of membrane GO:0031224
WBGene00006865	intrinsic component of membrane GO:0031224
WBGene00011593	intrinsic component of membrane GO:0031224
WBGene00001544	intrinsic component of membrane GO:0031224
WBGene00013054	intrinsic component of membrane GO:0031224
WBGene00009332	intrinsic component of membrane GO:0031224
WBGene00045498	intrinsic component of membrane GO:0031224
WBGene00020774	intrinsic component of membrane GO:0031224
WBGene00009979	intrinsic component of membrane GO:0031224
WBGene00009033	intrinsic component of membrane GO:0031224
WBGene00001619	intrinsic component of membrane GO:0031224
WBGene00010799	intrinsic component of membrane GO:0031224
WBGene00007946	intrinsic component of membrane GO:0031224
WBGene00194747	intrinsic component of membrane GO:0031224
WBGene00013904	intrinsic component of membrane GO:0031224
WBGene00013882	intrinsic component of membrane GO:0031224
WBGene00012521	intrinsic component of membrane GO:0031224
WBGene00011643	intrinsic component of membrane GO:0031224
WBGene00019855	intrinsic component of membrane GO:0031224
WBGene00006226	intrinsic component of membrane GO:0031224
WBGene00013226	intrinsic component of membrane GO:0031224
WBGene00021479	intrinsic component of membrane GO:0031224
WBGene00000478	intrinsic component of membrane GO:0031224
WBGene00009926	intrinsic component of membrane GO:0031224
WBGene00044567	intrinsic component of membrane GO:0031224
WBGene00006191	intrinsic component of membrane GO:0031224
WBGene00011762	intrinsic component of membrane GO:0031224
WBGene00017334	intrinsic component of membrane GO:0031224
WBGene00008280	intrinsic component of membrane GO:0031224
WBGene00006505	intrinsic component of membrane GO:0031224
WBGene00010219	intrinsic component of membrane GO:0031224
WBGene00007717	intrinsic component of membrane GO:0031224
WBGene00013761	intrinsic component of membrane GO:0031224
WBGene00012108	intrinsic component of membrane GO:0031224
WBGene00011596	intrinsic component of membrane GO:0031224
WBGene00020832	intrinsic component of membrane GO:0031224
WBGene00018245	intrinsic component of membrane GO:0031224
WBGene00001070	intrinsic component of membrane GO:0031224
WBGene00018256	intrinsic component of membrane GO:0031224
WBGene00235300	intrinsic component of membrane GO:0031224
WBGene00020825	intrinsic component of membrane GO:0031224
WBGene00020728	intrinsic component of membrane GO:0031224
WBGene00009702	intrinsic component of membrane GO:0031224
WBGene00006106	intrinsic component of membrane GO:0031224
WBGene00001477	intrinsic component of membrane GO:0031224
WBGene00009489	intrinsic component of membrane GO:0031224
WBGene00014254	intrinsic component of membrane GO:0031224
WBGene00020817	intrinsic component of membrane GO:0031224
WBGene00010319	intrinsic component of membrane GO:0031224
WBGene00019314	intrinsic component of membrane GO:0031224
WBGene00016071	intrinsic component of membrane GO:0031224
WBGene00012635	intrinsic component of membrane GO:0031224
WBGene00004002	intrinsic component of membrane GO:0031224
WBGene00021790	intrinsic component of membrane GO:0031224
WBGene00009856	intrinsic component of membrane GO:0031224
WBGene00007479	intrinsic component of membrane GO:0031224
WBGene00002243	intrinsic component of membrane GO:0031224
WBGene00012448	intrinsic component of membrane GO:0031224
WBGene00010175	intrinsic component of membrane GO:0031224
WBGene00044461	intrinsic component of membrane GO:0031224
WBGene00006097	intrinsic component of membrane GO:0031224
WBGene00011853	intrinsic component of membrane GO:0031224
WBGene00015610	intrinsic component of membrane GO:0031224
WBGene00005641	intrinsic component of membrane GO:0031224
WBGene00009227	intrinsic component of membrane GO:0031224
WBGene00015409	intrinsic component of membrane GO:0031224
WBGene00021002	intrinsic component of membrane GO:0031224
WBGene00013957	intrinsic component of membrane GO:0031224
WBGene00012967	intrinsic component of membrane GO:0031224
WBGene00010871	intrinsic component of membrane GO:0031224
WBGene00008340	intrinsic component of membrane GO:0031224
WBGene00017331	intrinsic component of membrane GO:0031224
WBGene00017965	intrinsic component of membrane GO:0031224
WBGene00018543	intrinsic component of membrane GO:0031224
WBGene00000522	intrinsic component of membrane GO:0031224
WBGene00022591	intrinsic component of membrane GO:0031224
WBGene00010327	intrinsic component of membrane GO:0031224
WBGene00021253	intrinsic component of membrane GO:0031224
WBGene00013375	intrinsic component of membrane GO:0031224
WBGene00012163	intrinsic component of membrane GO:0031224
WBGene00005653	intrinsic component of membrane GO:0031224
WBGene00004004	intrinsic component of membrane GO:0031224
WBGene00010522	intrinsic component of membrane GO:0031224
WBGene00235274	intrinsic component of membrane GO:0031224
WBGene00015386	intrinsic component of membrane GO:0031224
WBGene00017421	intrinsic component of membrane GO:0031224
WBGene00021861	intrinsic component of membrane GO:0031224
WBGene00021195	intrinsic component of membrane GO:0031224
WBGene00022103	intrinsic component of membrane GO:0031224
WBGene00000301	intrinsic component of membrane GO:0031224
WBGene00005228	intrinsic component of membrane GO:0031224
WBGene00018750	intrinsic component of membrane GO:0031224
WBGene00010586	intrinsic component of membrane GO:0031224
WBGene00021463	intrinsic component of membrane GO:0031224
WBGene00021339	intrinsic component of membrane GO:0031224
WBGene00008486	intrinsic component of membrane GO:0031224
WBGene00003837	intrinsic component of membrane GO:0031224
WBGene00014164	intrinsic component of membrane GO:0031224
WBGene00001136	intrinsic component of membrane GO:0031224
WBGene00005528	intrinsic component of membrane GO:0031224
WBGene00001104	intrinsic component of membrane GO:0031224
WBGene00011838	intrinsic component of membrane GO:0031224
WBGene00009155	intrinsic component of membrane GO:0031224
WBGene00021197	intrinsic component of membrane GO:0031224
WBGene00000756	intrinsic component of membrane GO:0031224
WBGene00010043	intrinsic component of membrane GO:0031224
WBGene00015660	intrinsic component of membrane GO:0031224
WBGene00021157	intrinsic component of membrane GO:0031224
WBGene00011265	intrinsic component of membrane GO:0031224
WBGene00001105	intrinsic component of membrane GO:0031224
WBGene00007452	intrinsic component of membrane GO:0031224
WBGene00019233	intrinsic component of membrane GO:0031224
WBGene00044698	intrinsic component of membrane GO:0031224
WBGene00044611	intrinsic component of membrane GO:0031224
WBGene00006628	intrinsic component of membrane GO:0031224
WBGene00219317	intrinsic component of membrane GO:0031224
WBGene00009311	intrinsic component of membrane GO:0031224
WBGene00044417	intrinsic component of membrane GO:0031224
WBGene00001535	intrinsic component of membrane GO:0031224
WBGene00017721	intrinsic component of membrane GO:0031224
WBGene00000979	intrinsic component of membrane GO:0031224
WBGene00194915	intrinsic component of membrane GO:0031224
WBGene00010296	intrinsic component of membrane GO:0031224
WBGene00012570	intrinsic component of membrane GO:0031224
WBGene00000746	intrinsic component of membrane GO:0031224
WBGene00006372	intrinsic component of membrane GO:0031224
WBGene00009700	intrinsic component of membrane GO:0031224
WBGene00004236	intrinsic component of membrane GO:0031224
WBGene00010998	intrinsic component of membrane GO:0031224
WBGene00045468	intrinsic component of membrane GO:0031224
WBGene00017184	intrinsic component of membrane GO:0031224
WBGene00002141	intrinsic component of membrane GO:0031224
WBGene00013312	intrinsic component of membrane GO:0031224
WBGene00004219	intrinsic component of membrane GO:0031224
WBGene00011220	intrinsic component of membrane GO:0031224
WBGene00005685	intrinsic component of membrane GO:0031224
WBGene00018573	intrinsic component of membrane GO:0031224
WBGene00008496	intrinsic component of membrane GO:0031224
WBGene00010893	intrinsic component of membrane GO:0031224
WBGene00007317	intrinsic component of membrane GO:0031224
WBGene00013187	intrinsic component of membrane GO:0031224
WBGene00021226	intrinsic component of membrane GO:0031224
WBGene00000501	intrinsic component of membrane GO:0031224
WBGene00194910	intrinsic component of membrane GO:0031224
WBGene00018437	intrinsic component of membrane GO:0031224
WBGene00194643	intrinsic component of membrane GO:0031224
WBGene00015442	intrinsic component of membrane GO:0031224
WBGene00016371	intrinsic component of membrane GO:0031224
WBGene00018594	intrinsic component of membrane GO:0031224
WBGene00022469	intrinsic component of membrane GO:0031224
WBGene00013963	intrinsic component of membrane GO:0031224
WBGene00015613	intrinsic component of membrane GO:0031224
WBGene00044437	intrinsic component of membrane GO:0031224
WBGene00077599	intrinsic component of membrane GO:0031224
WBGene00019496	intrinsic component of membrane GO:0031224
WBGene00017168	intrinsic component of membrane GO:0031224
WBGene00005715	intrinsic component of membrane GO:0031224
WBGene00001394	intrinsic component of membrane GO:0031224
WBGene00009999	intrinsic component of membrane GO:0031224
WBGene00008515	intrinsic component of membrane GO:0031224
WBGene00004224	intrinsic component of membrane GO:0031224
WBGene00012688	intrinsic component of membrane GO:0031224
WBGene00004216	intrinsic component of membrane GO:0031224
WBGene00000059	intrinsic component of membrane GO:0031224
WBGene00013119	intrinsic component of membrane GO:0031224
WBGene00007351	intrinsic component of membrane GO:0031224
WBGene00013852	intrinsic component of membrane GO:0031224
WBGene00045416	intrinsic component of membrane GO:0031224
WBGene00005532	intrinsic component of membrane GO:0031224
WBGene00007469	intrinsic component of membrane GO:0031224
WBGene00001543	intrinsic component of membrane GO:0031224
WBGene00007594	intrinsic component of membrane GO:0031224
WBGene00005222	intrinsic component of membrane GO:0031224
WBGene00019154	intrinsic component of membrane GO:0031224
WBGene00003387	intrinsic component of membrane GO:0031224
WBGene00009029	intrinsic component of membrane GO:0031224
WBGene00018606	intrinsic component of membrane GO:0031224
WBGene00018566	intrinsic component of membrane GO:0031224
WBGene00006669	intrinsic component of membrane GO:0031224
WBGene00003840	intrinsic component of membrane GO:0031224
WBGene00007833	intrinsic component of membrane GO:0031224
WBGene00206466	intrinsic component of membrane GO:0031224
WBGene00003001	intrinsic component of membrane GO:0031224
WBGene00018002	intrinsic component of membrane GO:0031224
WBGene00001475	intrinsic component of membrane GO:0031224
WBGene00195086	intrinsic component of membrane GO:0031224
WBGene00012068	intrinsic component of membrane GO:0031224
WBGene00002282	intrinsic component of membrane GO:0031224
WBGene00000273	intrinsic component of membrane GO:0031224
WBGene00011325	intrinsic component of membrane GO:0031224
WBGene00004017	intrinsic component of membrane GO:0031224
WBGene00003778	intrinsic component of membrane GO:0031224
WBGene00010587	intrinsic component of membrane GO:0031224
WBGene00000399	intrinsic component of membrane GO:0031224
WBGene00009226	intrinsic component of membrane GO:0031224
WBGene00004906	intrinsic component of membrane GO:0031224
WBGene00195150	intrinsic component of membrane GO:0031224
WBGene00005133	intrinsic component of membrane GO:0031224
WBGene00008647	intrinsic component of membrane GO:0031224
WBGene00000062	intrinsic component of membrane GO:0031224
WBGene00007191	intrinsic component of membrane GO:0031224
WBGene00043998	intrinsic component of membrane GO:0031224
WBGene00000023	intrinsic component of membrane GO:0031224
WBGene00011948	intrinsic component of membrane GO:0031224
WBGene00007460	intrinsic component of membrane GO:0031224
WBGene00020929	intrinsic component of membrane GO:0031224
WBGene00009670	intrinsic component of membrane GO:0031224
WBGene00008128	intrinsic component of membrane GO:0031224
WBGene00006643	intrinsic component of membrane GO:0031224
WBGene00009811	intrinsic component of membrane GO:0031224
WBGene00000402	intrinsic component of membrane GO:0031224
WBGene00013073	intrinsic component of membrane GO:0031224
WBGene00017151	intrinsic component of membrane GO:0031224
WBGene00008680	intrinsic component of membrane GO:0031224
WBGene00005931	intrinsic component of membrane GO:0031224
WBGene00012332	intrinsic component of membrane GO:0031224
WBGene00003573	intrinsic component of membrane GO:0031224
WBGene00017243	intrinsic component of membrane GO:0031224
WBGene00000747	intrinsic component of membrane GO:0031224
WBGene00009653	intrinsic component of membrane GO:0031224
WBGene00010865	intrinsic component of membrane GO:0031224
WBGene00011104	intrinsic component of membrane GO:0031224
WBGene00003943	intrinsic component of membrane GO:0031224
WBGene00008728	intrinsic component of membrane GO:0031224
WBGene00000672	intrinsic component of membrane GO:0031224
WBGene00004779	intrinsic component of membrane GO:0031224
WBGene00018179	intrinsic component of membrane GO:0031224
WBGene00016088	intrinsic component of membrane GO:0031224
WBGene00008500	intrinsic component of membrane GO:0031224
WBGene00045382	intrinsic component of membrane GO:0031224
WBGene00009865	intrinsic component of membrane GO:0031224
WBGene00000658	intrinsic component of membrane GO:0031224
WBGene00022392	intrinsic component of membrane GO:0031224
WBGene00007525	intrinsic component of membrane GO:0031224
WBGene00020125	intrinsic component of membrane GO:0031224
WBGene00022285	intrinsic component of membrane GO:0031224
WBGene00019234	intrinsic component of membrane GO:0031224
WBGene00013649	intrinsic component of membrane GO:0031224
WBGene00019200	intrinsic component of membrane GO:0031224
WBGene00015694	intrinsic component of membrane GO:0031224
WBGene00007832	intrinsic component of membrane GO:0031224
WBGene00000373	tetrapyrrole binding GO:0046906
WBGene00015040	tetrapyrrole binding GO:0046906
WBGene00011530	tetrapyrrole binding GO:0046906
WBGene00018771	tetrapyrrole binding GO:0046906
WBGene00016024	tetrapyrrole binding GO:0046906
WBGene00018260	tetrapyrrole binding GO:0046906
WBGene00001557	tetrapyrrole binding GO:0046906
WBGene00011672	tetrapyrrole binding GO:0046906
WBGene00020386	tetrapyrrole binding GO:0046906
WBGene00015045	tetrapyrrole binding GO:0046906
WBGene00011251	tetrapyrrole binding GO:0046906
WBGene00021167	tetrapyrrole binding GO:0046906
WBGene00007140	tetrapyrrole binding GO:0046906
WBGene00001555	tetrapyrrole binding GO:0046906
WBGene00011677	tetrapyrrole binding GO:0046906
WBGene00016147	tetrapyrrole binding GO:0046906
WBGene00014254	tetrapyrrole binding GO:0046906
WBGene00016700	tetrapyrrole binding GO:0046906
WBGene00012448	tetrapyrrole binding GO:0046906
WBGene00000372	tetrapyrrole binding GO:0046906
WBGene00012461	tetrapyrrole binding GO:0046906
WBGene00010589	tetrapyrrole binding GO:0046906
WBGene00009226	tetrapyrrole binding GO:0046906
WBGene00001554	tetrapyrrole binding GO:0046906
WBGene00019472	tetrapyrrole binding GO:0046906
WBGene00009387	tetrapyrrole binding GO:0046906
WBGene00008809	tetrapyrrole binding GO:0046906
WBGene00011699	tetrapyrrole binding GO:0046906
WBGene00015044	tetrapyrrole binding GO:0046906

## Sheet: S3_GO_Mid+Down
wbid	term
WBGene00019334	ribonucleotide binding GO:0032553
WBGene00018004	ribonucleotide binding GO:0032553
WBGene00007335	ribonucleotide binding GO:0032553
WBGene00016416	ribonucleotide binding GO:0032553
WBGene00012638	ribonucleotide binding GO:0032553
WBGene00006416	ribonucleotide binding GO:0032553
WBGene00008230	ribonucleotide binding GO:0032553
WBGene00016907	ribonucleotide binding GO:0032553
WBGene00017672	ribonucleotide binding GO:0032553
WBGene00012207	ribonucleotide binding GO:0032553
WBGene00012169	ribonucleotide binding GO:0032553
WBGene00007248	ribonucleotide binding GO:0032553
WBGene00002083	ribonucleotide binding GO:0032553
WBGene00015994	ribonucleotide binding GO:0032553
WBGene00012010	ribonucleotide binding GO:0032553
WBGene00020531	ribonucleotide binding GO:0032553
WBGene00022813	ribonucleotide binding GO:0032553
WBGene00007777	ribonucleotide binding GO:0032553
WBGene00011466	ribonucleotide binding GO:0032553
WBGene00015629	ribonucleotide binding GO:0032553
WBGene00019086	ribonucleotide binding GO:0032553
WBGene00020072	ribonucleotide binding GO:0032553
WBGene00020223	ribonucleotide binding GO:0032553
WBGene00022632	ribonucleotide binding GO:0032553
WBGene00010366	ribonucleotide binding GO:0032553
WBGene00004062	ribonucleotide binding GO:0032553
WBGene00002193	ribonucleotide binding GO:0032553
WBGene00015538	ribonucleotide binding GO:0032553
WBGene00016085	ribonucleotide binding GO:0032553
WBGene00022780	ribonucleotide binding GO:0032553
WBGene00008235	ribonucleotide binding GO:0032553
WBGene00019151	ribonucleotide binding GO:0032553
WBGene00002010	ribonucleotide binding GO:0032553
WBGene00016954	ribonucleotide binding GO:0032553
WBGene00017975	ribonucleotide binding GO:0032553
WBGene00019459	ribonucleotide binding GO:0032553
WBGene00002244	ribonucleotide binding GO:0032553
WBGene00007784	ribonucleotide binding GO:0032553
WBGene00018301	ribonucleotide binding GO:0032553
WBGene00007448	ribonucleotide binding GO:0032553
WBGene00015688	ribonucleotide binding GO:0032553
WBGene00002208	ribonucleotide binding GO:0032553
WBGene00019081	ribonucleotide binding GO:0032553
WBGene00002005	ribonucleotide binding GO:0032553
WBGene00016541	ribonucleotide binding GO:0032553
WBGene00010015	ribonucleotide binding GO:0032553
WBGene00010883	ribonucleotide binding GO:0032553
WBGene00016462	ribonucleotide binding GO:0032553
WBGene00014007	ribonucleotide binding GO:0032553
WBGene00020659	ribonucleotide binding GO:0032553
WBGene00016844	ribonucleotide binding GO:0032553
WBGene00001603	ribonucleotide binding GO:0032553
WBGene00018898	ribonucleotide binding GO:0032553
WBGene00017714	ribonucleotide binding GO:0032553
WBGene00022707	ribonucleotide binding GO:0032553
WBGene00008456	ribonucleotide binding GO:0032553
WBGene00002025	ribonucleotide binding GO:0032553
WBGene00018178	ribonucleotide binding GO:0032553
WBGene00086554	ribonucleotide binding GO:0032553
WBGene00004962	ribonucleotide binding GO:0032553
WBGene00019334	purine nucleotide binding GO:0017076
WBGene00018004	purine nucleotide binding GO:0017076
WBGene00007335	purine nucleotide binding GO:0017076
WBGene00016416	purine nucleotide binding GO:0017076
WBGene00012638	purine nucleotide binding GO:0017076
WBGene00006416	purine nucleotide binding GO:0017076
WBGene00008230	purine nucleotide binding GO:0017076
WBGene00016907	purine nucleotide binding GO:0017076
WBGene00017672	purine nucleotide binding GO:0017076
WBGene00012207	purine nucleotide binding GO:0017076
WBGene00012169	purine nucleotide binding GO:0017076
WBGene00007248	purine nucleotide binding GO:0017076
WBGene00002083	purine nucleotide binding GO:0017076
WBGene00015994	purine nucleotide binding GO:0017076
WBGene00012010	purine nucleotide binding GO:0017076
WBGene00020531	purine nucleotide binding GO:0017076
WBGene00007777	purine nucleotide binding GO:0017076
WBGene00011466	purine nucleotide binding GO:0017076
WBGene00015629	purine nucleotide binding GO:0017076
WBGene00019086	purine nucleotide binding GO:0017076
WBGene00020072	purine nucleotide binding GO:0017076
WBGene00020223	purine nucleotide binding GO:0017076
WBGene00022632	purine nucleotide binding GO:0017076
WBGene00010366	purine nucleotide binding GO:0017076
WBGene00004062	purine nucleotide binding GO:0017076
WBGene00002193	purine nucleotide binding GO:0017076
WBGene00015538	purine nucleotide binding GO:0017076
WBGene00016085	purine nucleotide binding GO:0017076
WBGene00022780	purine nucleotide binding GO:0017076
WBGene00008235	purine nucleotide binding GO:0017076
WBGene00019151	purine nucleotide binding GO:0017076
WBGene00002010	purine nucleotide binding GO:0017076
WBGene00016954	purine nucleotide binding GO:0017076
WBGene00017975	purine nucleotide binding GO:0017076
WBGene00019459	purine nucleotide binding GO:0017076
WBGene00002244	purine nucleotide binding GO:0017076
WBGene00007784	purine nucleotide binding GO:0017076
WBGene00018301	purine nucleotide binding GO:0017076
WBGene00007448	purine nucleotide binding GO:0017076
WBGene00015688	purine nucleotide binding GO:0017076
WBGene00002208	purine nucleotide binding GO:0017076
WBGene00019081	purine nucleotide binding GO:0017076
WBGene00002005	purine nucleotide binding GO:0017076
WBGene00016541	purine nucleotide binding GO:0017076
WBGene00010015	purine nucleotide binding GO:0017076
WBGene00010883	purine nucleotide binding GO:0017076
WBGene00016462	purine nucleotide binding GO:0017076
WBGene00014007	purine nucleotide binding GO:0017076
WBGene00020659	purine nucleotide binding GO:0017076
WBGene00016844	purine nucleotide binding GO:0017076
WBGene00001603	purine nucleotide binding GO:0017076
WBGene00018898	purine nucleotide binding GO:0017076
WBGene00017714	purine nucleotide binding GO:0017076
WBGene00022707	purine nucleotide binding GO:0017076
WBGene00008456	purine nucleotide binding GO:0017076
WBGene00002025	purine nucleotide binding GO:0017076
WBGene00018178	purine nucleotide binding GO:0017076
WBGene00086554	purine nucleotide binding GO:0017076
WBGene00004962	purine nucleotide binding GO:0017076
WBGene00022739	membrane-enclosed lumen GO:0031974
WBGene00008781	membrane-enclosed lumen GO:0031974
WBGene00021073	membrane-enclosed lumen GO:0031974
WBGene00021830	membrane-enclosed lumen GO:0031974
WBGene00007732	membrane-enclosed lumen GO:0031974
WBGene00010896	membrane-enclosed lumen GO:0031974
WBGene00020840	membrane-enclosed lumen GO:0031974
WBGene00007616	membrane-enclosed lumen GO:0031974
WBGene00019678	membrane-enclosed lumen GO:0031974
WBGene00011062	membrane-enclosed lumen GO:0031974
WBGene00011576	membrane-enclosed lumen GO:0031974
WBGene00015689	membrane-enclosed lumen GO:0031974
WBGene00021026	membrane-enclosed lumen GO:0031974
WBGene00016607	membrane-enclosed lumen GO:0031974
WBGene00021248	membrane-enclosed lumen GO:0031974
WBGene00020187	membrane-enclosed lumen GO:0031974
WBGene00020661	membrane-enclosed lumen GO:0031974
WBGene00010303	membrane-enclosed lumen GO:0031974
WBGene00010627	membrane-enclosed lumen GO:0031974
WBGene00006395	membrane-enclosed lumen GO:0031974
WBGene00021113	membrane-enclosed lumen GO:0031974
WBGene00020915	membrane-enclosed lumen GO:0031974
WBGene00006553	membrane-enclosed lumen GO:0031974
WBGene00013143	membrane-enclosed lumen GO:0031974
WBGene00007733	membrane-enclosed lumen GO:0031974
WBGene00007307	membrane-enclosed lumen GO:0031974
WBGene00013854	membrane-enclosed lumen GO:0031974
WBGene00015941	membrane-enclosed lumen GO:0031974
WBGene00012361	membrane-enclosed lumen GO:0031974
WBGene00007784	membrane-enclosed lumen GO:0031974
WBGene00012964	membrane-enclosed lumen GO:0031974
WBGene00019800	membrane-enclosed lumen GO:0031974
WBGene00018891	membrane-enclosed lumen GO:0031974
WBGene00014083	membrane-enclosed lumen GO:0031974
WBGene00001423	membrane-enclosed lumen GO:0031974
WBGene00001155	membrane-enclosed lumen GO:0031974
WBGene00010478	membrane-enclosed lumen GO:0031974
WBGene00011059	membrane-enclosed lumen GO:0031974
WBGene00011156	membrane-enclosed lumen GO:0031974
WBGene00010015	membrane-enclosed lumen GO:0031974
WBGene00021789	membrane-enclosed lumen GO:0031974
WBGene00022046	membrane-enclosed lumen GO:0031974
WBGene00014240	membrane-enclosed lumen GO:0031974
WBGene00019380	membrane-enclosed lumen GO:0031974
WBGene00022159	membrane-enclosed lumen GO:0031974
WBGene00008456	membrane-enclosed lumen GO:0031974
WBGene00013738	membrane-enclosed lumen GO:0031974
WBGene00007564	membrane-enclosed lumen GO:0031974
WBGene00002025	membrane-enclosed lumen GO:0031974
WBGene00016600	membrane-enclosed lumen GO:0031974
WBGene00011155	membrane-enclosed lumen GO:0031974
WBGene00022852	membrane-enclosed lumen GO:0031974
WBGene00021920	membrane-enclosed lumen GO:0031974
WBGene00012830	membrane-enclosed lumen GO:0031974
WBGene00011808	protein modification process GO:0036211
WBGene00018004	protein modification process GO:0036211
WBGene00045306	protein modification process GO:0036211
WBGene00009605	protein modification process GO:0036211
WBGene00007335	protein modification process GO:0036211
WBGene00016416	protein modification process GO:0036211
WBGene00012638	protein modification process GO:0036211
WBGene00012173	protein modification process GO:0036211
WBGene00008661	protein modification process GO:0036211
WBGene00017672	protein modification process GO:0036211
WBGene00008995	protein modification process GO:0036211
WBGene00003466	protein modification process GO:0036211
WBGene00012207	protein modification process GO:0036211
WBGene00015931	protein modification process GO:0036211
WBGene00012169	protein modification process GO:0036211
WBGene00021201	protein modification process GO:0036211
WBGene00007194	protein modification process GO:0036211
WBGene00015994	protein modification process GO:0036211
WBGene00012010	protein modification process GO:0036211
WBGene00020531	protein modification process GO:0036211
WBGene00007777	protein modification process GO:0036211
WBGene00011062	protein modification process GO:0036211
WBGene00015422	protein modification process GO:0036211
WBGene00016053	protein modification process GO:0036211
WBGene00011466	protein modification process GO:0036211
WBGene00021678	protein modification process GO:0036211
WBGene00015629	protein modification process GO:0036211
WBGene00022162	protein modification process GO:0036211
WBGene00019086	protein modification process GO:0036211
WBGene00020072	protein modification process GO:0036211
WBGene00020187	protein modification process GO:0036211
WBGene00020223	protein modification process GO:0036211
WBGene00016356	protein modification process GO:0036211
WBGene00018531	protein modification process GO:0036211
WBGene00022632	protein modification process GO:0036211
WBGene00010366	protein modification process GO:0036211
WBGene00011133	protein modification process GO:0036211
WBGene00014158	protein modification process GO:0036211
WBGene00002193	protein modification process GO:0036211
WBGene00021113	protein modification process GO:0036211
WBGene00007610	protein modification process GO:0036211
WBGene00010869	protein modification process GO:0036211
WBGene00022617	protein modification process GO:0036211
WBGene00018895	protein modification process GO:0036211
WBGene00016085	protein modification process GO:0036211
WBGene00022780	protein modification process GO:0036211
WBGene00008235	protein modification process GO:0036211
WBGene00011918	protein modification process GO:0036211
WBGene00009893	protein modification process GO:0036211
WBGene00016954	protein modification process GO:0036211
WBGene00019561	protein modification process GO:0036211
WBGene00019459	protein modification process GO:0036211
WBGene00007763	protein modification process GO:0036211
WBGene00007784	protein modification process GO:0036211
WBGene00018301	protein modification process GO:0036211
WBGene00007448	protein modification process GO:0036211
WBGene00004084	protein modification process GO:0036211
WBGene00011438	protein modification process GO:0036211
WBGene00013771	protein modification process GO:0036211
WBGene00002208	protein modification process GO:0036211
WBGene00009548	protein modification process GO:0036211
WBGene00008124	protein modification process GO:0036211
WBGene00017636	protein modification process GO:0036211
WBGene00019081	protein modification process GO:0036211
WBGene00022090	protein modification process GO:0036211
WBGene00006725	protein modification process GO:0036211
WBGene00001423	protein modification process GO:0036211
WBGene00018347	protein modification process GO:0036211
WBGene00016541	protein modification process GO:0036211
WBGene00010883	protein modification process GO:0036211
WBGene00016839	protein modification process GO:0036211
WBGene00016462	protein modification process GO:0036211
WBGene00009492	protein modification process GO:0036211
WBGene00010265	protein modification process GO:0036211
WBGene00014007	protein modification process GO:0036211
WBGene00020659	protein modification process GO:0036211
WBGene00000877	protein modification process GO:0036211
WBGene00016398	protein modification process GO:0036211
WBGene00017714	protein modification process GO:0036211
WBGene00022707	protein modification process GO:0036211
WBGene00021007	protein modification process GO:0036211
WBGene00013766	protein modification process GO:0036211
WBGene00013304	protein modification process GO:0036211
WBGene00018178	protein modification process GO:0036211
WBGene00015661	protein modification process GO:0036211
WBGene00020841	protein modification process GO:0036211
WBGene00004962	protein modification process GO:0036211
WBGene00011808	phosphorus metabolic process GO:0006793
WBGene00018004	phosphorus metabolic process GO:0006793
WBGene00016288	phosphorus metabolic process GO:0006793
WBGene00009605	phosphorus metabolic process GO:0006793
WBGene00007335	phosphorus metabolic process GO:0006793
WBGene00016416	phosphorus metabolic process GO:0006793
WBGene00012638	phosphorus metabolic process GO:0006793
WBGene00012173	phosphorus metabolic process GO:0006793
WBGene00008230	phosphorus metabolic process GO:0006793
WBGene00008661	phosphorus metabolic process GO:0006793
WBGene00020989	phosphorus metabolic process GO:0006793
WBGene00017672	phosphorus metabolic process GO:0006793
WBGene00008995	phosphorus metabolic process GO:0006793
WBGene00003466	phosphorus metabolic process GO:0006793
WBGene00012207	phosphorus metabolic process GO:0006793
WBGene00015931	phosphorus metabolic process GO:0006793
WBGene00012169	phosphorus metabolic process GO:0006793
WBGene00015994	phosphorus metabolic process GO:0006793
WBGene00012010	phosphorus metabolic process GO:0006793
WBGene00020531	phosphorus metabolic process GO:0006793
WBGene00007777	phosphorus metabolic process GO:0006793
WBGene00016053	phosphorus metabolic process GO:0006793
WBGene00011466	phosphorus metabolic process GO:0006793
WBGene00021678	phosphorus metabolic process GO:0006793
WBGene00004020	phosphorus metabolic process GO:0006793
WBGene00015629	phosphorus metabolic process GO:0006793
WBGene00022162	phosphorus metabolic process GO:0006793
WBGene00019086	phosphorus metabolic process GO:0006793
WBGene00020072	phosphorus metabolic process GO:0006793
WBGene00020187	phosphorus metabolic process GO:0006793
WBGene00020223	phosphorus metabolic process GO:0006793
WBGene00016356	phosphorus metabolic process GO:0006793
WBGene00018531	phosphorus metabolic process GO:0006793
WBGene00022632	phosphorus metabolic process GO:0006793
WBGene00010366	phosphorus metabolic process GO:0006793
WBGene00011133	phosphorus metabolic process GO:0006793
WBGene00014158	phosphorus metabolic process GO:0006793
WBGene00002193	phosphorus metabolic process GO:0006793
WBGene00021113	phosphorus metabolic process GO:0006793
WBGene00007610	phosphorus metabolic process GO:0006793
WBGene00010869	phosphorus metabolic process GO:0006793
WBGene00022617	phosphorus metabolic process GO:0006793
WBGene00018895	phosphorus metabolic process GO:0006793
WBGene00016085	phosphorus metabolic process GO:0006793
WBGene00022780	phosphorus metabolic process GO:0006793
WBGene00008235	phosphorus metabolic process GO:0006793
WBGene00011918	phosphorus metabolic process GO:0006793
WBGene00019151	phosphorus metabolic process GO:0006793
WBGene00009893	phosphorus metabolic process GO:0006793
WBGene00016954	phosphorus metabolic process GO:0006793
WBGene00019561	phosphorus metabolic process GO:0006793
WBGene00017975	phosphorus metabolic process GO:0006793
WBGene00019459	phosphorus metabolic process GO:0006793
WBGene00013854	phosphorus metabolic process GO:0006793
WBGene00007763	phosphorus metabolic process GO:0006793
WBGene00018301	phosphorus metabolic process GO:0006793
WBGene00007448	phosphorus metabolic process GO:0006793
WBGene00004084	phosphorus metabolic process GO:0006793
WBGene00011438	phosphorus metabolic process GO:0006793
WBGene00013771	phosphorus metabolic process GO:0006793
WBGene00002208	phosphorus metabolic process GO:0006793
WBGene00009548	phosphorus metabolic process GO:0006793
WBGene00008124	phosphorus metabolic process GO:0006793
WBGene00018158	phosphorus metabolic process GO:0006793
WBGene00017636	phosphorus metabolic process GO:0006793
WBGene00019081	phosphorus metabolic process GO:0006793
WBGene00022090	phosphorus metabolic process GO:0006793
WBGene00018347	phosphorus metabolic process GO:0006793
WBGene00016541	phosphorus metabolic process GO:0006793
WBGene00010883	phosphorus metabolic process GO:0006793
WBGene00016839	phosphorus metabolic process GO:0006793
WBGene00016462	phosphorus metabolic process GO:0006793
WBGene00009492	phosphorus metabolic process GO:0006793
WBGene00010265	phosphorus metabolic process GO:0006793
WBGene00014007	phosphorus metabolic process GO:0006793
WBGene00020659	phosphorus metabolic process GO:0006793
WBGene00016844	phosphorus metabolic process GO:0006793
WBGene00016398	phosphorus metabolic process GO:0006793
WBGene00017714	phosphorus metabolic process GO:0006793
WBGene00022707	phosphorus metabolic process GO:0006793
WBGene00021007	phosphorus metabolic process GO:0006793
WBGene00013766	phosphorus metabolic process GO:0006793
WBGene00013304	phosphorus metabolic process GO:0006793
WBGene00018178	phosphorus metabolic process GO:0006793
WBGene00015661	phosphorus metabolic process GO:0006793
WBGene00020841	phosphorus metabolic process GO:0006793
WBGene00004962	phosphorus metabolic process GO:0006793
WBGene00004473	structural constituent of ribosome GO:0003735
WBGene00004491	structural constituent of ribosome GO:0003735
WBGene00004424	structural constituent of ribosome GO:0003735
WBGene00012361	structural constituent of ribosome GO:0003735
WBGene00006725	structural constituent of ribosome GO:0003735
WBGene00004414	structural constituent of ribosome GO:0003735
WBGene00004440	structural constituent of ribosome GO:0003735
WBGene00007564	structural constituent of ribosome GO:0003735
WBGene00004434	structural constituent of ribosome GO:0003735
WBGene00004481	structural constituent of ribosome GO:0003735
WBGene00021920	structural constituent of ribosome GO:0003735
WBGene00004473	peptide biosynthetic process GO:0043043
WBGene00004491	peptide biosynthetic process GO:0043043
WBGene00002083	peptide biosynthetic process GO:0043043
WBGene00007194	peptide biosynthetic process GO:0043043
WBGene00001401	peptide biosynthetic process GO:0043043
WBGene00010303	peptide biosynthetic process GO:0043043
WBGene00004424	peptide biosynthetic process GO:0043043
WBGene00020269	peptide biosynthetic process GO:0043043
WBGene00014112	peptide biosynthetic process GO:0043043
WBGene00012361	peptide biosynthetic process GO:0043043
WBGene00002244	peptide biosynthetic process GO:0043043
WBGene00007784	peptide biosynthetic process GO:0043043
WBGene00006725	peptide biosynthetic process GO:0043043
WBGene00001423	peptide biosynthetic process GO:0043043
WBGene00004414	peptide biosynthetic process GO:0043043
WBGene00001402	peptide biosynthetic process GO:0043043
WBGene00004440	peptide biosynthetic process GO:0043043
WBGene00002061	peptide biosynthetic process GO:0043043
WBGene00019537	peptide biosynthetic process GO:0043043
WBGene00022463	peptide biosynthetic process GO:0043043
WBGene00004434	peptide biosynthetic process GO:0043043
WBGene00001226	peptide biosynthetic process GO:0043043
WBGene00004481	peptide biosynthetic process GO:0043043
WBGene00011808	dephosphorylation GO:0016311
WBGene00009605	dephosphorylation GO:0016311
WBGene00012173	dephosphorylation GO:0016311
WBGene00008661	dephosphorylation GO:0016311
WBGene00015931	dephosphorylation GO:0016311
WBGene00016053	dephosphorylation GO:0016311
WBGene00021678	dephosphorylation GO:0016311
WBGene00004020	dephosphorylation GO:0016311
WBGene00020187	dephosphorylation GO:0016311
WBGene00016356	dephosphorylation GO:0016311
WBGene00018531	dephosphorylation GO:0016311
WBGene00011133	dephosphorylation GO:0016311
WBGene00014158	dephosphorylation GO:0016311
WBGene00021113	dephosphorylation GO:0016311
WBGene00007610	dephosphorylation GO:0016311
WBGene00010869	dephosphorylation GO:0016311
WBGene00022617	dephosphorylation GO:0016311
WBGene00018895	dephosphorylation GO:0016311
WBGene00011918	dephosphorylation GO:0016311
WBGene00009893	dephosphorylation GO:0016311
WBGene00007763	dephosphorylation GO:0016311
WBGene00004084	dephosphorylation GO:0016311
WBGene00011438	dephosphorylation GO:0016311
WBGene00013771	dephosphorylation GO:0016311
WBGene00009548	dephosphorylation GO:0016311
WBGene00008124	dephosphorylation GO:0016311
WBGene00017636	dephosphorylation GO:0016311
WBGene00022090	dephosphorylation GO:0016311
WBGene00018347	dephosphorylation GO:0016311
WBGene00016839	dephosphorylation GO:0016311
WBGene00009492	dephosphorylation GO:0016311
WBGene00010265	dephosphorylation GO:0016311
WBGene00016398	dephosphorylation GO:0016311
WBGene00021007	dephosphorylation GO:0016311
WBGene00013304	dephosphorylation GO:0016311
WBGene00015661	dephosphorylation GO:0016311
WBGene00020841	dephosphorylation GO:0016311
WBGene00011808	organelle GO:0043226
WBGene00019334	organelle GO:0043226
WBGene00018004	organelle GO:0043226
WBGene00022771	organelle GO:0043226
WBGene00007080	organelle GO:0043226
WBGene00009470	organelle GO:0043226
WBGene00022739	organelle GO:0043226
WBGene00007335	organelle GO:0043226
WBGene00012638	organelle GO:0043226
WBGene00008781	organelle GO:0043226
WBGene00007239	organelle GO:0043226
WBGene00021073	organelle GO:0043226
WBGene00021830	organelle GO:0043226
WBGene00007732	organelle GO:0043226
WBGene00004473	organelle GO:0043226
WBGene00010896	organelle GO:0043226
WBGene00020840	organelle GO:0043226
WBGene00016935	organelle GO:0043226
WBGene00007616	organelle GO:0043226
WBGene00017672	organelle GO:0043226
WBGene00008995	organelle GO:0043226
WBGene00003466	organelle GO:0043226
WBGene00019678	organelle GO:0043226
WBGene00012207	organelle GO:0043226
WBGene00003470	organelle GO:0043226
WBGene00004491	organelle GO:0043226
WBGene00012169	organelle GO:0043226
WBGene00002083	organelle GO:0043226
WBGene00022002	organelle GO:0043226
WBGene00020531	organelle GO:0043226
WBGene00006449	organelle GO:0043226
WBGene00007777	organelle GO:0043226
WBGene00001401	organelle GO:0043226
WBGene00003671	organelle GO:0043226
WBGene00009221	organelle GO:0043226
WBGene00004954	organelle GO:0043226
WBGene00011062	organelle GO:0043226
WBGene00016053	organelle GO:0043226
WBGene00011466	organelle GO:0043226
WBGene00021070	organelle GO:0043226
WBGene00011576	organelle GO:0043226
WBGene00015689	organelle GO:0043226
WBGene00011478	organelle GO:0043226
WBGene00015629	organelle GO:0043226
WBGene00022122	organelle GO:0043226
WBGene00021026	organelle GO:0043226
WBGene00008629	organelle GO:0043226
WBGene00019086	organelle GO:0043226
WBGene00016607	organelle GO:0043226
WBGene00001853	organelle GO:0043226
WBGene00020072	organelle GO:0043226
WBGene00010254	organelle GO:0043226
WBGene00021248	organelle GO:0043226
WBGene00020187	organelle GO:0043226
WBGene00020223	organelle GO:0043226
WBGene00003434	organelle GO:0043226
WBGene00020661	organelle GO:0043226
WBGene00010303	organelle GO:0043226
WBGene00012371	organelle GO:0043226
WBGene00018336	organelle GO:0043226
WBGene00022632	organelle GO:0043226
WBGene00003993	organelle GO:0043226
WBGene00009232	organelle GO:0043226
WBGene00010627	organelle GO:0043226
WBGene00017301	organelle GO:0043226
WBGene00001240	organelle GO:0043226
WBGene00010366	organelle GO:0043226
WBGene00006395	organelle GO:0043226
WBGene00011133	organelle GO:0043226
WBGene00014158	organelle GO:0043226
WBGene00010915	organelle GO:0043226
WBGene00021113	organelle GO:0043226
WBGene00010909	organelle GO:0043226
WBGene00020915	organelle GO:0043226
WBGene00022617	organelle GO:0043226
WBGene00013311	organelle GO:0043226
WBGene00012484	organelle GO:0043226
WBGene00004965	organelle GO:0043226
WBGene00012115	organelle GO:0043226
WBGene00008235	organelle GO:0043226
WBGene00044344	organelle GO:0043226
WBGene00011910	organelle GO:0043226
WBGene00006553	organelle GO:0043226
WBGene00013143	organelle GO:0043226
WBGene00002010	organelle GO:0043226
WBGene00009893	organelle GO:0043226
WBGene00004424	organelle GO:0043226
WBGene00019410	organelle GO:0043226
WBGene00007733	organelle GO:0043226
WBGene00007307	organelle GO:0043226
WBGene00019561	organelle GO:0043226
WBGene00009941	organelle GO:0043226
WBGene00019459	organelle GO:0043226
WBGene00013854	organelle GO:0043226
WBGene00007215	organelle GO:0043226
WBGene00014112	organelle GO:0043226
WBGene00005013	organelle GO:0043226
WBGene00000473	organelle GO:0043226
WBGene00007763	organelle GO:0043226
WBGene00021427	organelle GO:0043226
WBGene00003704	organelle GO:0043226
WBGene00015941	organelle GO:0043226
WBGene00012361	organelle GO:0043226
WBGene00002244	organelle GO:0043226
WBGene00007784	organelle GO:0043226
WBGene00018301	organelle GO:0043226
WBGene00012964	organelle GO:0043226
WBGene00019800	organelle GO:0043226
WBGene00002183	organelle GO:0043226
WBGene00007448	organelle GO:0043226
WBGene00018891	organelle GO:0043226
WBGene00022708	organelle GO:0043226
WBGene00014083	organelle GO:0043226
WBGene00000785	organelle GO:0043226
WBGene00008124	organelle GO:0043226
WBGene00017636	organelle GO:0043226
WBGene00044745	organelle GO:0043226
WBGene00007987	organelle GO:0043226
WBGene00012205	organelle GO:0043226
WBGene00003431	organelle GO:0043226
WBGene00012608	organelle GO:0043226
WBGene00004958	organelle GO:0043226
WBGene00006725	organelle GO:0043226
WBGene00003082	organelle GO:0043226
WBGene00001423	organelle GO:0043226
WBGene00001155	organelle GO:0043226
WBGene00002005	organelle GO:0043226
WBGene00010478	organelle GO:0043226
WBGene00007584	organelle GO:0043226
WBGene00003458	organelle GO:0043226
WBGene00000474	organelle GO:0043226
WBGene00016541	organelle GO:0043226
WBGene00011059	organelle GO:0043226
WBGene00011156	organelle GO:0043226
WBGene00010015	organelle GO:0043226
WBGene00004414	organelle GO:0043226
WBGene00004419	organelle GO:0043226
WBGene00010883	organelle GO:0043226
WBGene00016358	organelle GO:0043226
WBGene00005011	organelle GO:0043226
WBGene00010265	organelle GO:0043226
WBGene00014007	organelle GO:0043226
WBGene00003463	organelle GO:0043226
WBGene00021789	organelle GO:0043226
WBGene00001402	organelle GO:0043226
WBGene00022046	organelle GO:0043226
WBGene00004440	organelle GO:0043226
WBGene00014240	organelle GO:0043226
WBGene00000877	organelle GO:0043226
WBGene00019576	organelle GO:0043226
WBGene00016844	organelle GO:0043226
WBGene00007455	organelle GO:0043226
WBGene00009493	organelle GO:0043226
WBGene00016398	organelle GO:0043226
WBGene00012855	organelle GO:0043226
WBGene00018898	organelle GO:0043226
WBGene00017714	organelle GO:0043226
WBGene00019380	organelle GO:0043226
WBGene00022707	organelle GO:0043226
WBGene00022159	organelle GO:0043226
WBGene00022463	organelle GO:0043226
WBGene00008456	organelle GO:0043226
WBGene00015696	organelle GO:0043226
WBGene00013738	organelle GO:0043226
WBGene00007564	organelle GO:0043226
WBGene00013766	organelle GO:0043226
WBGene00003465	organelle GO:0043226
WBGene00003450	organelle GO:0043226
WBGene00017300	organelle GO:0043226
WBGene00009031	organelle GO:0043226
WBGene00002025	organelle GO:0043226
WBGene00016600	organelle GO:0043226
WBGene00003442	organelle GO:0043226
WBGene00009559	organelle GO:0043226
WBGene00011155	organelle GO:0043226
WBGene00018178	organelle GO:0043226
WBGene00002055	organelle GO:0043226
WBGene00004434	organelle GO:0043226
WBGene00003424	organelle GO:0043226
WBGene00015661	organelle GO:0043226
WBGene00009959	organelle GO:0043226
WBGene00008724	organelle GO:0043226
WBGene00004481	organelle GO:0043226
WBGene00019406	organelle GO:0043226
WBGene00022852	organelle GO:0043226
WBGene00021920	organelle GO:0043226
WBGene00011911	organelle GO:0043226
WBGene00012830	organelle GO:0043226
WBGene00021899	organelle GO:0043226
WBGene00018004	peptidyl-serine modification GO:0018209
WBGene00007335	peptidyl-serine modification GO:0018209
WBGene00008995	peptidyl-serine modification GO:0018209
WBGene00012169	peptidyl-serine modification GO:0018209
WBGene00020531	peptidyl-serine modification GO:0018209
WBGene00007777	peptidyl-serine modification GO:0018209
WBGene00011466	peptidyl-serine modification GO:0018209
WBGene00015629	peptidyl-serine modification GO:0018209
WBGene00019086	peptidyl-serine modification GO:0018209
WBGene00020072	peptidyl-serine modification GO:0018209
WBGene00020223	peptidyl-serine modification GO:0018209
WBGene00022632	peptidyl-serine modification GO:0018209
WBGene00010366	peptidyl-serine modification GO:0018209
WBGene00008235	peptidyl-serine modification GO:0018209
WBGene00019561	peptidyl-serine modification GO:0018209
WBGene00019459	peptidyl-serine modification GO:0018209
WBGene00018301	peptidyl-serine modification GO:0018209
WBGene00007448	peptidyl-serine modification GO:0018209
WBGene00016541	peptidyl-serine modification GO:0018209
WBGene00010883	peptidyl-serine modification GO:0018209
WBGene00014007	peptidyl-serine modification GO:0018209
WBGene00017714	peptidyl-serine modification GO:0018209
WBGene00022707	peptidyl-serine modification GO:0018209
WBGene00018178	peptidyl-serine modification GO:0018209
WBGene00021830	ribonucleoprotein complex subunit organization GO:0071826
WBGene00019678	ribonucleoprotein complex subunit organization GO:0071826
WBGene00004424	ribonucleoprotein complex subunit organization GO:0071826
WBGene00007784	ribonucleoprotein complex subunit organization GO:0071826
WBGene00018891	ribonucleoprotein complex subunit organization GO:0071826
WBGene00004414	ribonucleoprotein complex subunit organization GO:0071826
WBGene00018898	ribonucleoprotein complex subunit organization GO:0071826
WBGene00008456	ribonucleoprotein complex subunit organization GO:0071826
WBGene00001226	ribonucleoprotein complex subunit organization GO:0071826
WBGene00002083	regulation of cellular amide metabolic process GO:0034248
WBGene00007194	regulation of cellular amide metabolic process GO:0034248
WBGene00001401	regulation of cellular amide metabolic process GO:0034248
WBGene00010303	regulation of cellular amide metabolic process GO:0034248
WBGene00020269	regulation of cellular amide metabolic process GO:0034248
WBGene00014112	regulation of cellular amide metabolic process GO:0034248
WBGene00002244	regulation of cellular amide metabolic process GO:0034248
WBGene00007784	regulation of cellular amide metabolic process GO:0034248
WBGene00001423	regulation of cellular amide metabolic process GO:0034248
WBGene00001402	regulation of cellular amide metabolic process GO:0034248
WBGene00002061	regulation of cellular amide metabolic process GO:0034248
WBGene00019537	regulation of cellular amide metabolic process GO:0034248
WBGene00001226	regulation of cellular amide metabolic process GO:0034248
WBGene00022739	rRNA metabolic process GO:0016072
WBGene00021073	rRNA metabolic process GO:0016072
WBGene00021830	rRNA metabolic process GO:0016072
WBGene00010896	rRNA metabolic process GO:0016072
WBGene00013143	rRNA metabolic process GO:0016072
WBGene00015941	rRNA metabolic process GO:0016072
WBGene00012964	rRNA metabolic process GO:0016072
WBGene00018891	rRNA metabolic process GO:0016072
WBGene00014083	rRNA metabolic process GO:0016072
WBGene00001423	rRNA metabolic process GO:0016072
WBGene00010478	rRNA metabolic process GO:0016072
WBGene00004419	rRNA metabolic process GO:0016072
WBGene00021789	rRNA metabolic process GO:0016072
WBGene00022046	rRNA metabolic process GO:0016072
WBGene00018898	rRNA metabolic process GO:0016072
WBGene00022852	rRNA metabolic process GO:0016072
WBGene00000703	structural constituent of cuticle GO:0042302
WBGene00000673	structural constituent of cuticle GO:0042302
WBGene00000752	structural constituent of cuticle GO:0042302
WBGene00000732	structural constituent of cuticle GO:0042302
WBGene00000668	structural constituent of cuticle GO:0042302
WBGene00000707	structural constituent of cuticle GO:0042302
WBGene00000609	structural constituent of cuticle GO:0042302
WBGene00000715	structural constituent of cuticle GO:0042302
WBGene00000597	structural constituent of cuticle GO:0042302
WBGene00000669	structural constituent of cuticle GO:0042302
WBGene00000667	structural constituent of cuticle GO:0042302
WBGene00000656	structural constituent of cuticle GO:0042302
WBGene00000714	structural constituent of cuticle GO:0042302
WBGene00000256	structural constituent of cuticle GO:0042302
WBGene00000698	structural constituent of cuticle GO:0042302
WBGene00000684	structural constituent of cuticle GO:0042302
WBGene00000608	structural constituent of cuticle GO:0042302
WBGene00000677	structural constituent of cuticle GO:0042302
WBGene00013489	structural constituent of cuticle GO:0042302
WBGene00000657	structural constituent of cuticle GO:0042302
WBGene00000712	structural constituent of cuticle GO:0042302
WBGene00015994	localization of cell GO:0051674
WBGene00012010	localization of cell GO:0051674
WBGene00020187	localization of cell GO:0051674
WBGene00002193	localization of cell GO:0051674
WBGene00021113	localization of cell GO:0051674
WBGene00016085	localization of cell GO:0051674
WBGene00022780	localization of cell GO:0051674
WBGene00016954	localization of cell GO:0051674
WBGene00002208	localization of cell GO:0051674
WBGene00019081	localization of cell GO:0051674
WBGene00016462	localization of cell GO:0051674
WBGene00020659	localization of cell GO:0051674
WBGene00004962	localization of cell GO:0051674
WBGene00019334	nucleoside phosphate binding GO:1901265
WBGene00018004	nucleoside phosphate binding GO:1901265
WBGene00007335	nucleoside phosphate binding GO:1901265
WBGene00016416	nucleoside phosphate binding GO:1901265
WBGene00012638	nucleoside phosphate binding GO:1901265
WBGene00006416	nucleoside phosphate binding GO:1901265
WBGene00008230	nucleoside phosphate binding GO:1901265
WBGene00016907	nucleoside phosphate binding GO:1901265
WBGene00017672	nucleoside phosphate binding GO:1901265
WBGene00012207	nucleoside phosphate binding GO:1901265
WBGene00012169	nucleoside phosphate binding GO:1901265
WBGene00007248	nucleoside phosphate binding GO:1901265
WBGene00002083	nucleoside phosphate binding GO:1901265
WBGene00015994	nucleoside phosphate binding GO:1901265
WBGene00012010	nucleoside phosphate binding GO:1901265
WBGene00020531	nucleoside phosphate binding GO:1901265
WBGene00022813	nucleoside phosphate binding GO:1901265
WBGene00007777	nucleoside phosphate binding GO:1901265
WBGene00011466	nucleoside phosphate binding GO:1901265
WBGene00011576	nucleoside phosphate binding GO:1901265
WBGene00015629	nucleoside phosphate binding GO:1901265
WBGene00015894	nucleoside phosphate binding GO:1901265
WBGene00019086	nucleoside phosphate binding GO:1901265
WBGene00020072	nucleoside phosphate binding GO:1901265
WBGene00020223	nucleoside phosphate binding GO:1901265
WBGene00022632	nucleoside phosphate binding GO:1901265
WBGene00010366	nucleoside phosphate binding GO:1901265
WBGene00004062	nucleoside phosphate binding GO:1901265
WBGene00002193	nucleoside phosphate binding GO:1901265
WBGene00015538	nucleoside phosphate binding GO:1901265
WBGene00016085	nucleoside phosphate binding GO:1901265
WBGene00022780	nucleoside phosphate binding GO:1901265
WBGene00008235	nucleoside phosphate binding GO:1901265
WBGene00044344	nucleoside phosphate binding GO:1901265
WBGene00019151	nucleoside phosphate binding GO:1901265
WBGene00002010	nucleoside phosphate binding GO:1901265
WBGene00016954	nucleoside phosphate binding GO:1901265
WBGene00017975	nucleoside phosphate binding GO:1901265
WBGene00019459	nucleoside phosphate binding GO:1901265
WBGene00002244	nucleoside phosphate binding GO:1901265
WBGene00007784	nucleoside phosphate binding GO:1901265
WBGene00018301	nucleoside phosphate binding GO:1901265
WBGene00007448	nucleoside phosphate binding GO:1901265
WBGene00015688	nucleoside phosphate binding GO:1901265
WBGene00002208	nucleoside phosphate binding GO:1901265
WBGene00019081	nucleoside phosphate binding GO:1901265
WBGene00002005	nucleoside phosphate binding GO:1901265
WBGene00016541	nucleoside phosphate binding GO:1901265
WBGene00010015	nucleoside phosphate binding GO:1901265
WBGene00010883	nucleoside phosphate binding GO:1901265
WBGene00016462	nucleoside phosphate binding GO:1901265
WBGene00014007	nucleoside phosphate binding GO:1901265
WBGene00020659	nucleoside phosphate binding GO:1901265
WBGene00016943	nucleoside phosphate binding GO:1901265
WBGene00016844	nucleoside phosphate binding GO:1901265
WBGene00001603	nucleoside phosphate binding GO:1901265
WBGene00018898	nucleoside phosphate binding GO:1901265
WBGene00017714	nucleoside phosphate binding GO:1901265
WBGene00022707	nucleoside phosphate binding GO:1901265
WBGene00008456	nucleoside phosphate binding GO:1901265
WBGene00002025	nucleoside phosphate binding GO:1901265
WBGene00018178	nucleoside phosphate binding GO:1901265
WBGene00086554	nucleoside phosphate binding GO:1901265
WBGene00004962	nucleoside phosphate binding GO:1901265
WBGene00019406	nucleoside phosphate binding GO:1901265
WBGene00002083	ribonucleoprotein granule GO:0035770
WBGene00006449	ribonucleoprotein granule GO:0035770
WBGene00003993	ribonucleoprotein granule GO:0035770
WBGene00012484	ribonucleoprotein granule GO:0035770
WBGene00011910	ribonucleoprotein granule GO:0035770
WBGene00002244	ribonucleoprotein granule GO:0035770
WBGene00001402	ribonucleoprotein granule GO:0035770

## Sheet: S3_GO_Chr+Up
wbid	term
WBGene00001159	male anatomical structure morphogenesis GO:0090598
WBGene00004300	male anatomical structure morphogenesis GO:0090598
WBGene00002181	male anatomical structure morphogenesis GO:0090598
WBGene00004232	male anatomical structure morphogenesis GO:0090598
WBGene00003623	male anatomical structure morphogenesis GO:0090598
WBGene00006894	male anatomical structure morphogenesis GO:0090598
WBGene00013352	male anatomical structure morphogenesis GO:0090598
WBGene00003029	male anatomical structure morphogenesis GO:0090598
WBGene00004393	male anatomical structure morphogenesis GO:0090598
WBGene00003102	male anatomical structure morphogenesis GO:0090598
WBGene00000039	male anatomical structure morphogenesis GO:0090598
WBGene00006870	male anatomical structure morphogenesis GO:0090598
WBGene00003106	male anatomical structure morphogenesis GO:0090598
WBGene00000272	male anatomical structure morphogenesis GO:0090598
WBGene00004219	male anatomical structure morphogenesis GO:0090598
WBGene00003033	male anatomical structure morphogenesis GO:0090598
WBGene00004249	male anatomical structure morphogenesis GO:0090598
WBGene00015040	iron ion binding GO:0005506
WBGene00021168	iron ion binding GO:0005506
WBGene00011672	iron ion binding GO:0005506
WBGene00015042	iron ion binding GO:0005506
WBGene00015045	iron ion binding GO:0005506
WBGene00007140	iron ion binding GO:0005506
WBGene00016147	iron ion binding GO:0005506
WBGene00014254	iron ion binding GO:0005506
WBGene00012448	iron ion binding GO:0005506
WBGene00007210	iron ion binding GO:0005506
WBGene00001500	iron ion binding GO:0005506
WBGene00009226	iron ion binding GO:0005506
WBGene00019472	iron ion binding GO:0005506
WBGene00008809	iron ion binding GO:0005506
WBGene00008996	iron ion binding GO:0005506
WBGene00011699	iron ion binding GO:0005506
WBGene00015044	iron ion binding GO:0005506
WBGene00020760	immune system process GO:0002376
WBGene00001885	immune system process GO:0002376
WBGene00010019	immune system process GO:0002376
WBGene00003092	immune system process GO:0002376
WBGene00014698	immune system process GO:0002376
WBGene00007992	immune system process GO:0002376
WBGene00009166	immune system process GO:0002376
WBGene00007659	immune system process GO:0002376
WBGene00006575	immune system process GO:0002376
WBGene00015216	immune system process GO:0002376
WBGene00015932	immune system process GO:0002376
WBGene00015455	immune system process GO:0002376
WBGene00016424	immune system process GO:0002376
WBGene00020455	immune system process GO:0002376
WBGene00018023	immune system process GO:0002376
WBGene00012101	immune system process GO:0002376
WBGene00003096	immune system process GO:0002376
WBGene00003995	immune system process GO:0002376
WBGene00000558	immune system process GO:0002376
WBGene00006627	immune system process GO:0002376
WBGene00006612	immune system process GO:0002376
WBGene00009431	immune system process GO:0002376
WBGene00009710	immune system process GO:0002376
WBGene00020579	immune system process GO:0002376
WBGene00009429	immune system process GO:0002376
WBGene00007440	immune system process GO:0002376
WBGene00016903	immune system process GO:0002376
WBGene00013837	immune system process GO:0002376
WBGene00020665	immune system process GO:0002376
WBGene00001890	immune system process GO:0002376
WBGene00008495	immune system process GO:0002376
WBGene00011979	immune system process GO:0002376
WBGene00018643	immune system process GO:0002376
WBGene00016783	immune system process GO:0002376
WBGene00001772	immune system process GO:0002376
WBGene00000522	immune system process GO:0002376
WBGene00009805	immune system process GO:0002376
WBGene00008577	immune system process GO:0002376
WBGene00008486	immune system process GO:0002376
WBGene00007506	immune system process GO:0002376
WBGene00015574	immune system process GO:0002376
WBGene00022265	immune system process GO:0002376
WBGene00019564	immune system process GO:0002376
WBGene00022262	immune system process GO:0002376
WBGene00007682	immune system process GO:0002376
WBGene00008492	immune system process GO:0002376
WBGene00022495	immune system process GO:0002376
WBGene00000783	immune system process GO:0002376
WBGene00044073	immune system process GO:0002376
WBGene00008988	immune system process GO:0002376
WBGene00003552	molting cycle GO:0042303
WBGene00003549	molting cycle GO:0042303
WBGene00018771	molting cycle GO:0042303
WBGene00001064	molting cycle GO:0042303
WBGene00004264	molting cycle GO:0042303
WBGene00004229	molting cycle GO:0042303
WBGene00013835	molting cycle GO:0042303
WBGene00001076	molting cycle GO:0042303
WBGene00000251	molting cycle GO:0042303
WBGene00004232	molting cycle GO:0042303
WBGene00001065	molting cycle GO:0042303
WBGene00003623	molting cycle GO:0042303
WBGene00016422	molting cycle GO:0042303
WBGene00005017	molting cycle GO:0042303
WBGene00019212	molting cycle GO:0042303
WBGene00009926	molting cycle GO:0042303
WBGene00001070	molting cycle GO:0042303
WBGene00000039	molting cycle GO:0042303
WBGene00005016	molting cycle GO:0042303
WBGene00001067	molting cycle GO:0042303
WBGene00005018	molting cycle GO:0042303
WBGene00001066	molting cycle GO:0042303
WBGene00004236	molting cycle GO:0042303
WBGene00003545	molting cycle GO:0042303
WBGene00004219	molting cycle GO:0042303
WBGene00004224	molting cycle GO:0042303
WBGene00001069	molting cycle GO:0042303
WBGene00000902	molting cycle GO:0042303
WBGene00004397	molting cycle GO:0042303
WBGene00003554	molting cycle GO:0042303
WBGene00001074	molting cycle GO:0042303
WBGene00006774	passive transmembrane transporter activity GO:0022803
WBGene00022106	passive transmembrane transporter activity GO:0022803
WBGene00022815	passive transmembrane transporter activity GO:0022803
WBGene00001612	passive transmembrane transporter activity GO:0022803
WBGene00017399	passive transmembrane transporter activity GO:0022803
WBGene00021027	passive transmembrane transporter activity GO:0022803
WBGene00001512	passive transmembrane transporter activity GO:0022803
WBGene00012099	passive transmembrane transporter activity GO:0022803
WBGene00022295	passive transmembrane transporter activity GO:0022803
WBGene00002142	passive transmembrane transporter activity GO:0022803
WBGene00001133	passive transmembrane transporter activity GO:0022803
WBGene00001171	passive transmembrane transporter activity GO:0022803
WBGene00002128	passive transmembrane transporter activity GO:0022803
WBGene00003775	passive transmembrane transporter activity GO:0022803
WBGene00021125	passive transmembrane transporter activity GO:0022803
WBGene00018480	passive transmembrane transporter activity GO:0022803
WBGene00022274	passive transmembrane transporter activity GO:0022803
WBGene00015412	passive transmembrane transporter activity GO:0022803
WBGene00007203	passive transmembrane transporter activity GO:0022803
WBGene00044528	passive transmembrane transporter activity GO:0022803
WBGene00001618	passive transmembrane transporter activity GO:0022803
WBGene00001373	passive transmembrane transporter activity GO:0022803
WBGene00021437	passive transmembrane transporter activity GO:0022803
WBGene00010741	passive transmembrane transporter activity GO:0022803
WBGene00020236	passive transmembrane transporter activity GO:0022803
WBGene00006822	passive transmembrane transporter activity GO:0022803
WBGene00006657	passive transmembrane transporter activity GO:0022803
WBGene00006666	passive transmembrane transporter activity GO:0022803
WBGene00004997	passive transmembrane transporter activity GO:0022803
WBGene00012137	passive transmembrane transporter activity GO:0022803
WBGene00008997	passive transmembrane transporter activity GO:0022803
WBGene00016063	passive transmembrane transporter activity GO:0022803
WBGene00001619	passive transmembrane transporter activity GO:0022803
WBGene00008185	passive transmembrane transporter activity GO:0022803
WBGene00021415	passive transmembrane transporter activity GO:0022803
WBGene00013914	passive transmembrane transporter activity GO:0022803
WBGene00010784	passive transmembrane transporter activity GO:0022803
WBGene00000056	passive transmembrane transporter activity GO:0022803
WBGene00012967	passive transmembrane transporter activity GO:0022803
WBGene00018402	passive transmembrane transporter activity GO:0022803
WBGene00007903	passive transmembrane transporter activity GO:0022803
WBGene00006682	passive transmembrane transporter activity GO:0022803
WBGene00000053	passive transmembrane transporter activity GO:0022803
WBGene00001136	passive transmembrane transporter activity GO:0022803
WBGene00013272	passive transmembrane transporter activity GO:0022803
WBGene00003774	passive transmembrane transporter activity GO:0022803
WBGene00002141	passive transmembrane transporter activity GO:0022803
WBGene00000059	passive transmembrane transporter activity GO:0022803
WBGene00003840	passive transmembrane transporter activity GO:0022803
WBGene00018002	passive transmembrane transporter activity GO:0022803
WBGene00000062	passive transmembrane transporter activity GO:0022803
WBGene00007191	passive transmembrane transporter activity GO:0022803
WBGene00002233	passive transmembrane transporter activity GO:0022803
WBGene00000487	passive transmembrane transporter activity GO:0022803
WBGene00001613	passive transmembrane transporter activity GO:0022803
WBGene00004963	calcium ion binding GO:0005509
WBGene00011437	calcium ion binding GO:0005509
WBGene00003591	calcium ion binding GO:0005509
WBGene00019285	calcium ion binding GO:0005509
WBGene00018547	calcium ion binding GO:0005509
WBGene00019352	calcium ion binding GO:0005509
WBGene00019184	calcium ion binding GO:0005509
WBGene00017028	calcium ion binding GO:0005509
WBGene00019901	calcium ion binding GO:0005509
WBGene00022816	calcium ion binding GO:0005509
WBGene00008045	calcium ion binding GO:0005509
WBGene00018468	calcium ion binding GO:0005509
WBGene00004923	calcium ion binding GO:0005509
WBGene00044525	calcium ion binding GO:0005509
WBGene00013855	calcium ion binding GO:0005509
WBGene00022103	calcium ion binding GO:0005509
WBGene00021116	calcium ion binding GO:0005509
WBGene00007170	calcium ion binding GO:0005509
WBGene00003001	calcium ion binding GO:0005509
WBGene00001475	calcium ion binding GO:0005509
WBGene00000399	calcium ion binding GO:0005509
WBGene00000402	calcium ion binding GO:0005509
WBGene00004963	biological adhesion GO:0022610
WBGene00007530	biological adhesion GO:0022610
WBGene00017028	biological adhesion GO:0022610
WBGene00020800	biological adhesion GO:0022610
WBGene00000463	biological adhesion GO:0022610
WBGene00021415	biological adhesion GO:0022610
WBGene00002243	biological adhesion GO:0022610
WBGene00000522	biological adhesion GO:0022610
WBGene00022103	biological adhesion GO:0022610
WBGene00006870	biological adhesion GO:0022610
WBGene00006981	biological adhesion GO:0022610
WBGene00017184	biological adhesion GO:0022610
WBGene00007170	biological adhesion GO:0022610
WBGene00001475	biological adhesion GO:0022610
WBGene00000399	biological adhesion GO:0022610
WBGene00000402	biological adhesion GO:0022610
WBGene00011175	biological adhesion GO:0022610
WBGene00016997	cell projection organization GO:0030030
WBGene00001121	cell projection organization GO:0030030
WBGene00000907	cell projection organization GO:0030030
WBGene00000553	cell projection organization GO:0030030
WBGene00017120	cell projection organization GO:0030030
WBGene00006652	cell projection organization GO:0030030
WBGene00003885	cell projection organization GO:0030030
WBGene00003892	cell projection organization GO:0030030
WBGene00006766	cell projection organization GO:0030030
WBGene00017028	cell projection organization GO:0030030
WBGene00012626	cell projection organization GO:0030030
WBGene00016005	cell projection organization GO:0030030
WBGene00000484	cell projection organization GO:0030030
WBGene00011261	cell projection organization GO:0030030
WBGene00008663	cell projection organization GO:0030030
WBGene00002181	cell projection organization GO:0030030
WBGene00020800	cell projection organization GO:0030030
WBGene00004281	cell projection organization GO:0030030
WBGene00010898	cell projection organization GO:0030030
WBGene00001119	cell projection organization GO:0030030
WBGene00006363	cell projection organization GO:0030030
WBGene00001210	cell projection organization GO:0030030
WBGene00044348	cell projection organization GO:0030030
WBGene00043992	cell projection organization GO:0030030
WBGene00000193	cell projection organization GO:0030030
WBGene00012826	cell projection organization GO:0030030
WBGene00000906	cell projection organization GO:0030030
WBGene00001127	cell projection organization GO:0030030
WBGene00021349	cell projection organization GO:0030030
WBGene00006970	cell projection organization GO:0030030
WBGene00011345	cell projection organization GO:0030030
WBGene00022733	cell projection organization GO:0030030
WBGene00007966	cell projection organization GO:0030030
WBGene00000241	cell projection organization GO:0030030
WBGene00001434	cell projection organization GO:0030030
WBGene00003886	cell projection organization GO:0030030
WBGene00020825	cell projection organization GO:0030030
WBGene00002243	cell projection organization GO:0030030
WBGene00001117	cell projection organization GO:0030030
WBGene00000242	cell projection organization GO:0030030
WBGene00010497	cell projection organization GO:0030030
WBGene00006981	cell projection organization GO:0030030
WBGene00001535	cell projection organization GO:0030030
WBGene00019395	cell projection organization GO:0030030
WBGene00010642	cell projection organization GO:0030030
WBGene00017184	cell projection organization GO:0030030
WBGene00000490	cell projection organization GO:0030030
WBGene00001118	cell projection organization GO:0030030
WBGene00001475	cell projection organization GO:0030030
WBGene00021643	cell projection organization GO:0030030
WBGene00016328	cell projection organization GO:0030030
WBGene00009094	cell projection organization GO:0030030
WBGene00022696	cell projection organization GO:0030030
WBGene00016744	cell projection organization GO:0030030
WBGene00000485	cell projection organization GO:0030030
WBGene00001121	dendritic tree GO:0097447
WBGene00000907	dendritic tree GO:0097447
WBGene00001612	dendritic tree GO:0097447
WBGene00006655	dendritic tree GO:0097447
WBGene00017028	dendritic tree GO:0097447
WBGene00006575	dendritic tree GO:0097447
WBGene00001119	dendritic tree GO:0097447
WBGene00000193	dendritic tree GO:0097447
WBGene00021017	dendritic tree GO:0097447
WBGene00001555	dendritic tree GO:0097447
WBGene00002218	dendritic tree GO:0097447
WBGene00021415	dendritic tree GO:0097447
WBGene00007966	dendritic tree GO:0097447
WBGene00012967	dendritic tree GO:0097447
WBGene00010642	dendritic tree GO:0097447
WBGene00006643	dendritic tree GO:0097447
WBGene00022696	dendritic tree GO:0097447
WBGene00004779	dendritic tree GO:0097447
WBGene00023425	hydrolase activity acting on acid phosphorus-nitrogen bonds GO:0016825
WBGene00023416	hydrolase activity acting on acid phosphorus-nitrogen bonds GO:0016825
WBGene00021731	hydrolase activity acting on acid phosphorus-nitrogen bonds GO:0016825
WBGene00017592	hydrolase activity acting on acid phosphorus-nitrogen bonds GO:0016825
WBGene00006623	hydrolase activity acting on acid phosphorus-nitrogen bonds GO:0016825
WBGene00001059	hydrolase activity acting on acid phosphorus-nitrogen bonds GO:0016825
WBGene00008304	hydrolase activity acting on acid phosphorus-nitrogen bonds GO:0016825
WBGene00219436	hydrolase activity acting on acid phosphorus-nitrogen bonds GO:0016825
WBGene00012186	hydrolase activity acting on acid phosphorus-nitrogen bonds GO:0016825
WBGene00019646	hydrolase activity acting on acid phosphorus-nitrogen bonds GO:0016825
WBGene00012271	hydrolase activity acting on acid phosphorus-nitrogen bonds GO:0016825
WBGene00020655	hydrolase activity acting on acid phosphorus-nitrogen bonds GO:0016825
WBGene00012814	hydrolase activity acting on acid phosphorus-nitrogen bonds GO:0016825
WBGene00009331	hydrolase activity acting on acid phosphorus-nitrogen bonds GO:0016825
WBGene00010792	hydrolase activity acting on acid phosphorus-nitrogen bonds GO:0016825
WBGene00013849	hydrolase activity acting on acid phosphorus-nitrogen bonds GO:0016825
WBGene00011130	double-stranded DNA binding GO:0003690
WBGene00022374	double-stranded DNA binding GO:0003690
WBGene00010936	double-stranded DNA binding GO:0003690
WBGene00006559	double-stranded DNA binding GO:0003690
WBGene00000476	double-stranded DNA binding GO:0003690
WBGene00006652	double-stranded DNA binding GO:0003690
WBGene00006766	double-stranded DNA binding GO:0003690
WBGene00001253	double-stranded DNA binding GO:0003690
WBGene00003605	double-stranded DNA binding GO:0003690
WBGene00022837	double-stranded DNA binding GO:0003690
WBGene00000430	double-stranded DNA binding GO:0003690
WBGene00003706	double-stranded DNA binding GO:0003690
WBGene00001951	double-stranded DNA binding GO:0003690
WBGene00000449	double-stranded DNA binding GO:0003690
WBGene00044068	double-stranded DNA binding GO:0003690
WBGene00003675	double-stranded DNA binding GO:0003690
WBGene00003968	double-stranded DNA binding GO:0003690
WBGene00001079	double-stranded DNA binding GO:0003690
WBGene00000468	double-stranded DNA binding GO:0003690
WBGene00021848	double-stranded DNA binding GO:0003690
WBGene00006790	double-stranded DNA binding GO:0003690
WBGene00013583	double-stranded DNA binding GO:0003690
WBGene00000435	double-stranded DNA binding GO:0003690
WBGene00003623	double-stranded DNA binding GO:0003690
WBGene00001981	double-stranded DNA binding GO:0003690
WBGene00000463	double-stranded DNA binding GO:0003690
WBGene00009089	double-stranded DNA binding GO:0003690
WBGene00013100	double-stranded DNA binding GO:0003690
WBGene00003102	double-stranded DNA binding GO:0003690
WBGene00003657	double-stranded DNA binding GO:0003690
WBGene00004773	double-stranded DNA binding GO:0003690
WBGene00019858	double-stranded DNA binding GO:0003690
WBGene00000457	double-stranded DNA binding GO:0003690
WBGene00003106	double-stranded DNA binding GO:0003690
WBGene00006545	double-stranded DNA binding GO:0003690
WBGene00007813	double-stranded DNA binding GO:0003690
WBGene00001437	double-stranded DNA binding GO:0003690
WBGene00006558	double-stranded DNA binding GO:0003690
WBGene00004335	double-stranded DNA binding GO:0003690
WBGene00006547	double-stranded DNA binding GO:0003690
WBGene00017535	double-stranded DNA binding GO:0003690
WBGene00006818	double-stranded DNA binding GO:0003690
WBGene00009202	double-stranded DNA binding GO:0003690
WBGene00044620	glycosylation GO:0070085
WBGene00012922	glycosylation GO:0070085
WBGene00010243	glycosylation GO:0070085
WBGene00008568	glycosylation GO:0070085
WBGene00011665	glycosylation GO:0070085
WBGene00018754	glycosylation GO:0070085
WBGene00010716	glycosylation GO:0070085
WBGene00009849	glycosylation GO:0070085
WBGene00019546	glycosylation GO:0070085
WBGene00044630	glycosylation GO:0070085
WBGene00001639	glycosylation GO:0070085
WBGene00018133	glycosylation GO:0070085
WBGene00012108	glycosylation GO:0070085
WBGene00007418	glycosylation GO:0070085
WBGene00001506	glycosylation GO:0070085
WBGene00017343	glycosylation GO:0070085
WBGene00007211	glycosylation GO:0070085
WBGene00044623	glycosylation GO:0070085
WBGene00012070	glycosylation GO:0070085
WBGene00003552	peptidase activity GO:0008233
WBGene00003549	peptidase activity GO:0008233
WBGene00022397	peptidase activity GO:0008233
WBGene00023425	peptidase activity GO:0008233
WBGene00023416	peptidase activity GO:0008233
WBGene00021731	peptidase activity GO:0008233
WBGene00011328	peptidase activity GO:0008233
WBGene00017592	peptidase activity GO:0008233
WBGene00022026	peptidase activity GO:0008233
WBGene00003548	peptidase activity GO:0008233
WBGene00007139	peptidase activity GO:0008233
WBGene00019343	peptidase activity GO:0008233
WBGene00006623	peptidase activity GO:0008233
WBGene00017754	peptidase activity GO:0008233
WBGene00001059	peptidase activity GO:0008233
WBGene00002181	peptidase activity GO:0008233
WBGene00008304	peptidase activity GO:0008233
WBGene00008861	peptidase activity GO:0008233
WBGene00003534	peptidase activity GO:0008233
WBGene00015300	peptidase activity GO:0008233
WBGene00013785	peptidase activity GO:0008233
WBGene00013166	peptidase activity GO:0008233
WBGene00006947	peptidase activity GO:0008233
WBGene00019212	peptidase activity GO:0008233
WBGene00219436	peptidase activity GO:0008233
WBGene00012186	peptidase activity GO:0008233
WBGene00013969	peptidase activity GO:0008233
WBGene00006952	peptidase activity GO:0008233
WBGene00022741	peptidase activity GO:0008233
WBGene00021041	peptidase activity GO:0008233
WBGene00000039	peptidase activity GO:0008233
WBGene00000819	peptidase activity GO:0008233
WBGene00020646	peptidase activity GO:0008233
WBGene00019646	peptidase activity GO:0008233
WBGene00021213	peptidase activity GO:0008233
WBGene00003545	peptidase activity GO:0008233
WBGene00017136	peptidase activity GO:0008233
WBGene00012271	peptidase activity GO:0008233
WBGene00003525	peptidase activity GO:0008233
WBGene00020281	peptidase activity GO:0008233
WBGene00020655	peptidase activity GO:0008233
WBGene00007351	peptidase activity GO:0008233
WBGene00000783	peptidase activity GO:0008233
WBGene00003554	peptidase activity GO:0008233
WBGene00012814	peptidase activity GO:0008233
WBGene00000535	peptidase activity GO:0008233
WBGene00008231	peptidase activity GO:0008233
WBGene00000782	peptidase activity GO:0008233
WBGene00009331	peptidase activity GO:0008233
WBGene00013076	peptidase activity GO:0008233
WBGene00009865	peptidase activity GO:0008233
WBGene00010792	peptidase activity GO:0008233
WBGene00013849	peptidase activity GO:0008233
WBGene00011130	RNA polymerase II regulatory region DNA binding GO:0001012
WBGene00010936	RNA polymerase II regulatory region DNA binding GO:0001012
WBGene00006559	RNA polymerase II regulatory region DNA binding GO:0001012
WBGene00000476	RNA polymerase II regulatory region DNA binding GO:0001012
WBGene00006652	RNA polymerase II regulatory region DNA binding GO:0001012
WBGene00006766	RNA polymerase II regulatory region DNA binding GO:0001012
WBGene00001253	RNA polymerase II regulatory region DNA binding GO:0001012
WBGene00003605	RNA polymerase II regulatory region DNA binding GO:0001012
WBGene00022837	RNA polymerase II regulatory region DNA binding GO:0001012
WBGene00000430	RNA polymerase II regulatory region DNA binding GO:0001012
WBGene00003706	RNA polymerase II regulatory region DNA binding GO:0001012
WBGene00001951	RNA polymerase II regulatory region DNA binding GO:0001012
WBGene00000449	RNA polymerase II regulatory region DNA binding GO:0001012
WBGene00044068	RNA polymerase II regulatory region DNA binding GO:0001012
WBGene00003675	RNA polymerase II regulatory region DNA binding GO:0001012
WBGene00003968	RNA polymerase II regulatory region DNA binding GO:0001012
WBGene00000468	RNA polymerase II regulatory region DNA binding GO:0001012
WBGene00021848	RNA polymerase II regulatory region DNA binding GO:0001012
WBGene00006790	RNA polymerase II regulatory region DNA binding GO:0001012
WBGene00013583	RNA polymerase II regulatory region DNA binding GO:0001012
WBGene00000435	RNA polymerase II regulatory region DNA binding GO:0001012
WBGene00001981	RNA polymerase II regulatory region DNA binding GO:0001012
WBGene00000463	RNA polymerase II regulatory region DNA binding GO:0001012
WBGene00009089	RNA polymerase II regulatory region DNA binding GO:0001012
WBGene00013100	RNA polymerase II regulatory region DNA binding GO:0001012
WBGene00003102	RNA polymerase II regulatory region DNA binding GO:0001012
WBGene00003657	RNA polymerase II regulatory region DNA binding GO:0001012
WBGene00000220	RNA polymerase II regulatory region DNA binding GO:0001012
WBGene00004773	RNA polymerase II regulatory region DNA binding GO:0001012
WBGene00000457	RNA polymerase II regulatory region DNA binding GO:0001012
WBGene00003106	RNA polymerase II regulatory region DNA binding GO:0001012
WBGene00006545	RNA polymerase II regulatory region DNA binding GO:0001012
WBGene00007813	RNA polymerase II regulatory region DNA binding GO:0001012
WBGene00001437	RNA polymerase II regulatory region DNA binding GO:0001012
WBGene00006558	RNA polymerase II regulatory region DNA binding GO:0001012
WBGene00004335	RNA polymerase II regulatory region DNA binding GO:0001012
WBGene00006547	RNA polymerase II regulatory region DNA binding GO:0001012
WBGene00017535	RNA polymerase II regulatory region DNA binding GO:0001012
WBGene00006818	RNA polymerase II regulatory region DNA binding GO:0001012
WBGene00009202	RNA polymerase II regulatory region DNA binding GO:0001012
WBGene00004963	cell surface GO:0009986
WBGene00018085	cell surface GO:0009986
WBGene00001612	cell surface GO:0009986
WBGene00008719	cell surface GO:0009986
WBGene00008628	cell surface GO:0009986
WBGene00011286	cell surface GO:0009986
WBGene00002181	cell surface GO:0009986
WBGene00007590	cell surface GO:0009986
WBGene00006947	cell surface GO:0009986
WBGene00006952	cell surface GO:0009986
WBGene00008040	cell surface GO:0009986
WBGene00044663	cell surface GO:0009986
WBGene00013079	cell surface GO:0009986
WBGene00011894	cell surface GO:0009986
WBGene00022100	cell surface GO:0009986
WBGene00011130	regulatory region nucleic acid binding GO:0001067
WBGene00022374	regulatory region nucleic acid binding GO:0001067
WBGene00010936	regulatory region nucleic acid binding GO:0001067
WBGene00006559	regulatory region nucleic acid binding GO:0001067
WBGene00000476	regulatory region nucleic acid binding GO:0001067
WBGene00006652	regulatory region nucleic acid binding GO:0001067
WBGene00006766	regulatory region nucleic acid binding GO:0001067
WBGene00001253	regulatory region nucleic acid binding GO:0001067
WBGene00003605	regulatory region nucleic acid binding GO:0001067
WBGene00022837	regulatory region nucleic acid binding GO:0001067
WBGene00010067	regulatory region nucleic acid binding GO:0001067
WBGene00000430	regulatory region nucleic acid binding GO:0001067
WBGene00003706	regulatory region nucleic acid binding GO:0001067
WBGene00001951	regulatory region nucleic acid binding GO:0001067
WBGene00000449	regulatory region nucleic acid binding GO:0001067
WBGene00044068	regulatory region nucleic acid binding GO:0001067
WBGene00003675	regulatory region nucleic acid binding GO:0001067
WBGene00003968	regulatory region nucleic acid binding GO:0001067
WBGene00012101	regulatory region nucleic acid binding GO:0001067
WBGene00009224	regulatory region nucleic acid binding GO:0001067
WBGene00000468	regulatory region nucleic acid binding GO:0001067
WBGene00021848	regulatory region nucleic acid binding GO:0001067
WBGene00006790	regulatory region nucleic acid binding GO:0001067
WBGene00013583	regulatory region nucleic acid binding GO:0001067
WBGene00000435	regulatory region nucleic acid binding GO:0001067
WBGene00003623	regulatory region nucleic acid binding GO:0001067
WBGene00001981	regulatory region nucleic acid binding GO:0001067
WBGene00000463	regulatory region nucleic acid binding GO:0001067
WBGene00009089	regulatory region nucleic acid binding GO:0001067
WBGene00013100	regulatory region nucleic acid binding GO:0001067
WBGene00003102	regulatory region nucleic acid binding GO:0001067
WBGene00003657	regulatory region nucleic acid binding GO:0001067
WBGene00000220	regulatory region nucleic acid binding GO:0001067
WBGene00012302	regulatory region nucleic acid binding GO:0001067
WBGene00004773	regulatory region nucleic acid binding GO:0001067
WBGene00000457	regulatory region nucleic acid binding GO:0001067
WBGene00003106	regulatory region nucleic acid binding GO:0001067
WBGene00006545	regulatory region nucleic acid binding GO:0001067
WBGene00007813	regulatory region nucleic acid binding GO:0001067
WBGene00001437	regulatory region nucleic acid binding GO:0001067
WBGene00006558	regulatory region nucleic acid binding GO:0001067
WBGene00004335	regulatory region nucleic acid binding GO:0001067
WBGene00006547	regulatory region nucleic acid binding GO:0001067
WBGene00017535	regulatory region nucleic acid binding GO:0001067
WBGene00006818	regulatory region nucleic acid binding GO:0001067
WBGene00009202	regulatory region nucleic acid binding GO:0001067
WBGene00021873	defense response GO:0006952
WBGene00020760	defense response GO:0006952
WBGene00001885	defense response GO:0006952
WBGene00010019	defense response GO:0006952
WBGene00018771	defense response GO:0006952
WBGene00003092	defense response GO:0006952
WBGene00018547	defense response GO:0006952
WBGene00016670	defense response GO:0006952
WBGene00014698	defense response GO:0006952
WBGene00007992	defense response GO:0006952
WBGene00009166	defense response GO:0006952
WBGene00021582	defense response GO:0006952
WBGene00007659	defense response GO:0006952
WBGene00006575	defense response GO:0006952
WBGene00015216	defense response GO:0006952
WBGene00015932	defense response GO:0006952
WBGene00015455	defense response GO:0006952
WBGene00016424	defense response GO:0006952
WBGene00020455	defense response GO:0006952
WBGene00008628	defense response GO:0006952
WBGene00018023	defense response GO:0006952
WBGene00019090	defense response GO:0006952
WBGene00017540	defense response GO:0006952
WBGene00012101	defense response GO:0006952
WBGene00003096	defense response GO:0006952
WBGene00003995	defense response GO:0006952
WBGene00000558	defense response GO:0006952
WBGene00006627	defense response GO:0006952
WBGene00006612	defense response GO:0006952
WBGene00009431	defense response GO:0006952
WBGene00009710	defense response GO:0006952
WBGene00020579	defense response GO:0006952
WBGene00010124	defense response GO:0006952
WBGene00009429	defense response GO:0006952
WBGene00007440	defense response GO:0006952
WBGene00015303	defense response GO:0006952
WBGene00001555	defense response GO:0006952
WBGene00016669	defense response GO:0006952
WBGene00001170	defense response GO:0006952
WBGene00013837	defense response GO:0006952
WBGene00019970	defense response GO:0006952
WBGene00020665	defense response GO:0006952
WBGene00004997	defense response GO:0006952
WBGene00000903	defense response GO:0006952
WBGene00019212	defense response GO:0006952
WBGene00001890	defense response GO:0006952
WBGene00008495	defense response GO:0006952
WBGene00011979	defense response GO:0006952
WBGene00018643	defense response GO:0006952
WBGene00016783	defense response GO:0006952
WBGene00001772	defense response GO:0006952
WBGene00000522	defense response GO:0006952
WBGene00009805	defense response GO:0006952
WBGene00008577	defense response GO:0006952
WBGene00008486	defense response GO:0006952
WBGene00009291	defense response GO:0006952
WBGene00007506	defense response GO:0006952
WBGene00015574	defense response GO:0006952
WBGene00022265	defense response GO:0006952
WBGene00019564	defense response GO:0006952
WBGene00022262	defense response GO:0006952
WBGene00007682	defense response GO:0006952
WBGene00008492	defense response GO:0006952
WBGene00022495	defense response GO:0006952
WBGene00000013	defense response GO:0006952
WBGene00000783	defense response GO:0006952
WBGene00018731	defense response GO:0006952
WBGene00009226	defense response GO:0006952
WBGene00020326	defense response GO:0006952
WBGene00044073	defense response GO:0006952
WBGene00008988	defense response GO:0006952
WBGene00014046	defense response GO:0006952
WBGene00002018	defense response GO:0006952
WBGene00004987	defense response GO:0006952
WBGene00000659	structural constituent of cuticle GO:0042302
WBGene00000616	structural constituent of cuticle GO:0042302
WBGene00000622	structural constituent of cuticle GO:0042302
WBGene00000618	structural constituent of cuticle GO:0042302
WBGene00004398	structural constituent of cuticle GO:0042302
WBGene00000625	structural constituent of cuticle GO:0042302
WBGene00001064	structural constituent of cuticle GO:0042302
WBGene00000727	structural constituent of cuticle GO:0042302
WBGene00004300	structural constituent of cuticle GO:0042302
WBGene00000742	structural constituent of cuticle GO:0042302
WBGene00001075	structural constituent of cuticle GO:0042302
WBGene00000593	structural constituent of cuticle GO:0042302
WBGene00000617	structural constituent of cuticle GO:0042302
WBGene00003057	structural constituent of cuticle GO:0042302
WBGene00000691	structural constituent of cuticle GO:0042302
WBGene00000681	structural constituent of cuticle GO:0042302
WBGene00001076	structural constituent of cuticle GO:0042302
WBGene00001071	structural constituent of cuticle GO:0042302
WBGene00000679	structural constituent of cuticle GO:0042302
WBGene00000683	structural constituent of cuticle GO:0042302
WBGene00000594	structural constituent of cuticle GO:0042302
WBGene00000251	structural constituent of cuticle GO:0042302
WBGene00000685	structural constituent of cuticle GO:0042302
WBGene00000664	structural constituent of cuticle GO:0042302
WBGene00000636	structural constituent of cuticle GO:0042302
WBGene00000737	structural constituent of cuticle GO:0042302
WBGene00001065	structural constituent of cuticle GO:0042302
WBGene00000695	structural constituent of cuticle GO:0042302
WBGene00000639	structural constituent of cuticle GO:0042302
WBGene00000641	structural constituent of cuticle GO:0042302
WBGene00000730	structural constituent of cuticle GO:0042302
WBGene00005017	structural constituent of cuticle GO:0042302
WBGene00000660	structural constituent of cuticle GO:0042302
WBGene00000743	structural constituent of cuticle GO:0042302
WBGene00000745	structural constituent of cuticle GO:0042302
WBGene00000851	structural constituent of cuticle GO:0042302
WBGene00000655	structural constituent of cuticle GO:0042302
WBGene00001070	structural constituent of cuticle GO:0042302
WBGene00000731	structural constituent of cuticle GO:0042302
WBGene00000741	structural constituent of cuticle GO:0042302
WBGene00000620	structural constituent of cuticle GO:0042302
WBGene00000749	structural constituent of cuticle GO:0042302
WBGene00005016	structural constituent of cuticle GO:0042302
WBGene00001067	structural constituent of cuticle GO:0042302
WBGene00000740	structural constituent of cuticle GO:0042302
WBGene00000647	structural constituent of cuticle GO:0042302
WBGene00000665	structural constituent of cuticle GO:0042302
WBGene00000649	structural constituent of cuticle GO:0042302
WBGene00000756	structural constituent of cuticle GO:0042302
WBGene00005018	structural constituent of cuticle GO:0042302
WBGene00001066	structural constituent of cuticle GO:0042302
WBGene00000746	structural constituent of cuticle GO:0042302
WBGene00000720	structural constituent of cuticle GO:0042302
WBGene00000688	structural constituent of cuticle GO:0042302
WBGene00000697	structural constituent of cuticle GO:0042302
WBGene00001069	structural constituent of cuticle GO:0042302
WBGene00004397	structural constituent of cuticle GO:0042302
WBGene00000599	structural constituent of cuticle GO:0042302
WBGene00000252	structural constituent of cuticle GO:0042302
WBGene00000747	structural constituent of cuticle GO:0042302
WBGene00001074	structural constituent of cuticle GO:0042302
WBGene00000672	structural constituent of cuticle GO:0042302
WBGene00000729	structural constituent of cuticle GO:0042302
WBGene00000658	structural constituent of cuticle GO:0042302
WBGene00000687	structural constituent of cuticle GO:0042302
WBGene00006559	negative regulation of transcription by RNA polymerase II GO:0000122
WBGene00000476	negative regulation of transcription by RNA polymerase II GO:0000122
WBGene00017651	negative regulation of transcription by RNA polymerase II GO:0000122
WBGene00000439	negative regulation of transcription by RNA polymerase II GO:0000122
WBGene00000430	negative regulation of transcription by RNA polymerase II GO:0000122
WBGene00003675	negative regulation of transcription by RNA polymerase II GO:0000122
WBGene00000448	negative regulation of transcription by RNA polymerase II GO:0000122
WBGene00001210	negative regulation of transcription by RNA polymerase II GO:0000122
WBGene00000468	negative regulation of transcription by RNA polymerase II GO:0000122
WBGene00006790	negative regulation of transcription by RNA polymerase II GO:0000122
WBGene00006970	negative regulation of transcription by RNA polymerase II GO:0000122
WBGene00004746	negative regulation of transcription by RNA polymerase II GO:0000122
WBGene00003102	negative regulation of transcription by RNA polymerase II GO:0000122
WBGene00000220	negative regulation of transcription by RNA polymerase II GO:0000122
WBGene00004773	negative regulation of transcription by RNA polymerase II GO:0000122
WBGene00003106	negative regulation of transcription by RNA polymerase II GO:0000122
WBGene00006545	negative regulation of transcription by RNA polymerase II GO:0000122
WBGene00003909	negative regulation of transcription by RNA polymerase II GO:0000122
WBGene00003033	negative regulation of transcription by RNA polymerase II GO:0000122
WBGene00000902	negative regulation of transcription by RNA polymerase II GO:0000122
WBGene00006558	negative regulation of transcription by RNA polymerase II GO:0000122
WBGene00006547	negative regulation of transcription by RNA polymerase II GO:0000122
WBGene00017601	negative regulation of transcription by RNA polymerase II GO:0000122
WBGene00000659	extracellular space GO:0005615
WBGene00016670	extracellular space GO:0005615
WBGene00013873	extracellular space GO:0005615
WBGene00001464	extracellular space GO:0005615
WBGene00022627	extracellular space GO:0005615
WBGene00022026	extracellular space GO:0005615
WBGene00000662	extracellular space GO:0005615
WBGene00001075	extracellular space GO:0005615
WBGene00006623	extracellular space GO:0005615
WBGene00008861	extracellular space GO:0005615
WBGene00000679	extracellular space GO:0005615
WBGene00011362	extracellular space GO:0005615
WBGene00000251	extracellular space GO:0005615
WBGene00008027	extracellular space GO:0005615
WBGene00000702	extracellular space GO:0005615
WBGene00000695	extracellular space GO:0005615
WBGene00000689	extracellular space GO:0005615
WBGene00013352	extracellular space GO:0005615
WBGene00006947	extracellular space GO:0005615
WBGene00003029	extracellular space GO:0005615
WBGene00000903	extracellular space GO:0005615
WBGene00019212	extracellular space GO:0005615
WBGene00219436	extracellular space GO:0005615
WBGene00012186	extracellular space GO:0005615
WBGene00013969	extracellular space GO:0005615
WBGene00006952	extracellular space GO:0005615
WBGene00001070	extracellular space GO:0005615
WBGene00003888	extracellular space GO:0005615
WBGene00000039	extracellular space GO:0005615
WBGene00020646	extracellular space GO:0005615
WBGene00000736	extracellular space GO:0005615
WBGene00000647	extracellular space GO:0005615
WBGene00000649	extracellular space GO:0005615
WBGene00021213	extracellular space GO:0005615
WBGene00001066	extracellular space GO:0005615
WBGene00016187	extracellular space GO:0005615
WBGene00000697	extracellular space GO:0005615
WBGene00022377	extracellular space GO:0005615
WBGene00015841	extracellular space GO:0005615
WBGene00020281	extracellular space GO:0005615
WBGene00001069	extracellular space GO:0005615
WBGene00000783	extracellular space GO:0005615
WBGene00043050	extracellular space GO:0005615
WBGene00004249	extracellular space GO:0005615
WBGene00012373	extracellular space GO:0005615
WBGene00009094	extracellular space GO:0005615
WBGene00000535	extracellular space GO:0005615
WBGene00008231	extracellular space GO:0005615
WBGene00006366	extracellular space GO:0005615
WBGene00000782	extracellular space GO:0005615
WBGene00013076	extracellular space GO:0005615
WBGene00020722	extracellular space GO:0005615
WBGene00000658	extracellular space GO:0005615
WBGene00020125	extracellular space GO:0005615
WBGene00019331	extracellular space GO:0005615
WBGene00006774	ligand-gated channel activity GO:0022834
WBGene00022106	ligand-gated channel activity GO:0022834
WBGene00022815	ligand-gated channel activity GO:0022834
WBGene00001612	ligand-gated channel activity GO:0022834
WBGene00017399	ligand-gated channel activity GO:0022834
WBGene00001512	ligand-gated channel activity GO:0022834
WBGene00012099	ligand-gated channel activity GO:0022834
WBGene00022295	ligand-gated channel activity GO:0022834
WBGene00001133	ligand-gated channel activity GO:0022834
WBGene00003775	ligand-gated channel activity GO:0022834
WBGene00015412	ligand-gated channel activity GO:0022834
WBGene00044528	ligand-gated channel activity GO:0022834
WBGene00001618	ligand-gated channel activity GO:0022834
WBGene00001373	ligand-gated channel activity GO:0022834
WBGene00021437	ligand-gated channel activity GO:0022834
WBGene00010741	ligand-gated channel activity GO:0022834
WBGene00020236	ligand-gated channel activity GO:0022834
WBGene00008997	ligand-gated channel activity GO:0022834
WBGene00001619	ligand-gated channel activity GO:0022834
WBGene00013914	ligand-gated channel activity GO:0022834
WBGene00000056	ligand-gated channel activity GO:0022834
WBGene00007903	ligand-gated channel activity GO:0022834
WBGene00000053	ligand-gated channel activity GO:0022834
WBGene00003774	ligand-gated channel activity GO:0022834
WBGene00000059	ligand-gated channel activity GO:0022834
WBGene00000062	ligand-gated channel activity GO:0022834
WBGene00007191	ligand-gated channel activity GO:0022834
WBGene00000487	ligand-gated channel activity GO:0022834
WBGene00001613	ligand-gated channel activity GO:0022834
WBGene00001990	cell projection GO:0042995
WBGene00004963	cell projection GO:0042995
WBGene00006774	cell projection GO:0042995
WBGene00001121	cell projection GO:0042995
WBGene00022106	cell projection GO:0042995
WBGene00000907	cell projection GO:0042995
WBGene00022271	cell projection GO:0042995
WBGene00002246	cell projection GO:0042995
WBGene00001612	cell projection GO:0042995
WBGene00017399	cell projection GO:0042995
WBGene00017120	cell projection GO:0042995
WBGene00001512	cell projection GO:0042995
WBGene00003885	cell projection GO:0042995
WBGene00006655	cell projection GO:0042995
WBGene00012099	cell projection GO:0042995
WBGene00003892	cell projection GO:0042995
WBGene00022160	cell projection GO:0042995
WBGene00001988	cell projection GO:0042995
WBGene00017028	cell projection GO:0042995
WBGene00012626	cell projection GO:0042995
WBGene00016005	cell projection GO:0042995
WBGene00006575	cell projection GO:0042995
WBGene00001133	cell projection GO:0042995
WBGene00001171	cell projection GO:0042995
WBGene00016246	cell projection GO:0042995
WBGene00000484	cell projection GO:0042995
WBGene00011261	cell projection GO:0042995
WBGene00002084	cell projection GO:0042995
WBGene00020800	cell projection GO:0042995
WBGene00004281	cell projection GO:0042995
WBGene00010898	cell projection GO:0042995
WBGene00001119	cell projection GO:0042995
WBGene00015412	cell projection GO:0042995
WBGene00044528	cell projection GO:0042995
WBGene00006363	cell projection GO:0042995
WBGene00006531	cell projection GO:0042995
WBGene00001373	cell projection GO:0042995
WBGene00043992	cell projection GO:0042995
WBGene00000193	cell projection GO:0042995
WBGene00012826	cell projection GO:0042995
WBGene00021437	cell projection GO:0042995
WBGene00010741	cell projection GO:0042995
WBGene00021017	cell projection GO:0042995
WBGene00000906	cell projection GO:0042995
WBGene00020236	cell projection GO:0042995
WBGene00001555	cell projection GO:0042995
WBGene00004372	cell projection GO:0042995
WBGene00006538	cell projection GO:0042995
WBGene00018468	cell projection GO:0042995
WBGene00016397	cell projection GO:0042995
WBGene00004923	cell projection GO:0042995
WBGene00021304	cell projection GO:0042995
WBGene00002218	cell projection GO:0042995
WBGene00001127	cell projection GO:0042995
WBGene00001548	cell projection GO:0042995
WBGene00021349	cell projection GO:0042995
WBGene00022161	cell projection GO:0042995
WBGene00008997	cell projection GO:0042995
WBGene00011345	cell projection GO:0042995
WBGene00022733	cell projection GO:0042995
WBGene00021415	cell projection GO:0042995
WBGene00007966	cell projection GO:0042995
WBGene00000241	cell projection GO:0042995
WBGene00013914	cell projection GO:0042995
WBGene00003886	cell projection GO:0042995
WBGene00001677	cell projection GO:0042995
WBGene00020825	cell projection GO:0042995
WBGene00002177	cell projection GO:0042995
WBGene00004969	cell projection GO:0042995
WBGene00002243	cell projection GO:0042995
WBGene00019536	cell projection GO:0042995
WBGene00000056	cell projection GO:0042995
WBGene00012967	cell projection GO:0042995
WBGene00008144	cell projection GO:0042995
WBGene00007903	cell projection GO:0042995
WBGene00007154	cell projection GO:0042995
WBGene00000053	cell projection GO:0042995
WBGene00001117	cell projection GO:0042995
WBGene00000242	cell projection GO:0042995
WBGene00003774	cell projection GO:0042995
WBGene00001535	cell projection GO:0042995
WBGene00019395	cell projection GO:0042995
WBGene00010642	cell projection GO:0042995
WBGene00017184	cell projection GO:0042995
WBGene00000501	cell projection GO:0042995
WBGene00000059	cell projection GO:0042995
WBGene00000490	cell projection GO:0042995
WBGene00001118	cell projection GO:0042995
WBGene00001543	cell projection GO:0042995
WBGene00003387	cell projection GO:0042995
WBGene00001475	cell projection GO:0042995
WBGene00004944	cell projection GO:0042995
WBGene00021643	cell projection GO:0042995
WBGene00022435	cell projection GO:0042995
WBGene00010587	cell projection GO:0042995
WBGene00004906	cell projection GO:0042995
WBGene00000062	cell projection GO:0042995
WBGene00007191	cell projection GO:0042995
WBGene00006643	cell projection GO:0042995
WBGene00012332	cell projection GO:0042995
WBGene00022696	cell projection GO:0042995
WBGene00016744	cell projection GO:0042995
WBGene00004779	cell projection GO:0042995
WBGene00000485	cell projection GO:0042995
WBGene00021873	response to biotic stimulus GO:0009607
WBGene00020760	response to biotic stimulus GO:0009607
WBGene00001885	response to biotic stimulus GO:0009607
WBGene00010019	response to biotic stimulus GO:0009607
WBGene00003092	response to biotic stimulus GO:0009607
WBGene00018547	response to biotic stimulus GO:0009607
WBGene00016670	response to biotic stimulus GO:0009607
WBGene00014698	response to biotic stimulus GO:0009607
WBGene00007992	response to biotic stimulus GO:0009607
WBGene00009166	response to biotic stimulus GO:0009607
WBGene00021582	response to biotic stimulus GO:0009607
WBGene00007659	response to biotic stimulus GO:0009607
WBGene00006575	response to biotic stimulus GO:0009607
WBGene00015216	response to biotic stimulus GO:0009607
WBGene00015932	response to biotic stimulus GO:0009607
WBGene00015455	response to biotic stimulus GO:0009607
WBGene00016424	response to biotic stimulus GO:0009607
WBGene00020455	response to biotic stimulus GO:0009607
WBGene00008628	response to biotic stimulus GO:0009607
WBGene00018023	response to biotic stimulus GO:0009607
WBGene00019090	response to biotic stimulus GO:0009607
WBGene00017540	response to biotic stimulus GO:0009607
WBGene00012101	response to biotic stimulus GO:0009607
WBGene00003096	response to biotic stimulus GO:0009607
WBGene00003995	response to biotic stimulus GO:0009607
WBGene00000558	response to biotic stimulus GO:0009607
WBGene00006627	response to biotic stimulus GO:0009607
WBGene00006612	response to biotic stimulus GO:0009607
WBGene00009431	response to biotic stimulus GO:0009607
WBGene00009710	response to biotic stimulus GO:0009607
WBGene00020579	response to biotic stimulus GO:0009607
WBGene00010124	response to biotic stimulus GO:0009607
WBGene00009429	response to biotic stimulus GO:0009607
WBGene00007440	response to biotic stimulus GO:0009607
WBGene00015303	response to biotic stimulus GO:0009607
WBGene00001555	response to biotic stimulus GO:0009607
WBGene00016669	response to biotic stimulus GO:0009607
WBGene00001170	response to biotic stimulus GO:0009607
WBGene00013837	response to biotic stimulus GO:0009607
WBGene00019970	response to biotic stimulus GO:0009607
WBGene00020665	response to biotic stimulus GO:0009607
WBGene00004997	response to biotic stimulus GO:0009607
WBGene00000903	response to biotic stimulus GO:0009607
WBGene00019212	response to biotic stimulus GO:0009607
WBGene00001890	response to biotic stimulus GO:0009607
WBGene00008495	response to biotic stimulus GO:0009607
WBGene00011979	response to biotic stimulus GO:0009607
WBGene00018643	response to biotic stimulus GO:0009607
WBGene00016783	response to biotic stimulus GO:0009607
WBGene00001772	response to biotic stimulus GO:0009607
WBGene00000522	response to biotic stimulus GO:0009607
WBGene00009805	response to biotic stimulus GO:0009607
WBGene00008577	response to biotic stimulus GO:0009607
WBGene00008486	response to biotic stimulus GO:0009607
WBGene00009291	response to biotic stimulus GO:0009607
WBGene00007506	response to biotic stimulus GO:0009607
WBGene00015574	response to biotic stimulus GO:0009607
WBGene00022265	response to biotic stimulus GO:0009607
WBGene00019564	response to biotic stimulus GO:0009607
WBGene00022262	response to biotic stimulus GO:0009607
WBGene00007682	response to biotic stimulus GO:0009607
WBGene00000503	response to biotic stimulus GO:0009607
WBGene00008492	response to biotic stimulus GO:0009607
WBGene00022495	response to biotic stimulus GO:0009607
WBGene00000013	response to biotic stimulus GO:0009607
WBGene00000783	response to biotic stimulus GO:0009607
WBGene00018731	response to biotic stimulus GO:0009607
WBGene00009226	response to biotic stimulus GO:0009607
WBGene00020326	response to biotic stimulus GO:0009607
WBGene00044073	response to biotic stimulus GO:0009607
WBGene00008988	response to biotic stimulus GO:0009607
WBGene00014046	response to biotic stimulus GO:0009607
WBGene00002018	response to biotic stimulus GO:0009607
WBGene00004987	response to biotic stimulus GO:0009607
WBGene00011130	transcription regulatory region sequence-specific DNA binding GO:0000976
WBGene00022374	transcription regulatory region sequence-specific DNA binding GO:0000976
WBGene00010936	transcription regulatory region sequence-specific DNA binding GO:0000976
WBGene00006559	transcription regulatory region sequence-specific DNA binding GO:0000976
WBGene00000476	transcription regulatory region sequence-specific DNA binding GO:0000976
WBGene00006652	transcription regulatory region sequence-specific DNA binding GO:0000976
WBGene00006766	transcription regulatory region sequence-specific DNA binding GO:0000976
WBGene00001253	transcription regulatory region sequence-specific DNA binding GO:0000976
WBGene00003605	transcription regulatory region sequence-specific DNA binding GO:0000976
WBGene00022837	transcription regulatory region sequence-specific DNA binding GO:0000976
WBGene00000430	transcription regulatory region sequence-specific DNA binding GO:0000976
WBGene00003706	transcription regulatory region sequence-specific DNA binding GO:0000976
WBGene00001951	transcription regulatory region sequence-specific DNA binding GO:0000976
WBGene00000449	transcription regulatory region sequence-specific DNA binding GO:0000976
WBGene00044068	transcription regulatory region sequence-specific DNA binding GO:0000976
WBGene00003675	transcription regulatory region sequence-specific DNA binding GO:0000976
WBGene00003968	transcription regulatory region sequence-specific DNA binding GO:0000976
WBGene00000468	transcription regulatory region sequence-specific DNA binding GO:0000976
WBGene00021848	transcription regulatory region sequence-specific DNA binding GO:0000976
WBGene00006790	transcription regulatory region sequence-specific DNA binding GO:0000976
WBGene00013583	transcription regulatory region sequence-specific DNA binding GO:0000976
WBGene00000435	transcription regulatory region sequence-specific DNA binding GO:0000976
WBGene00003623	transcription regulatory region sequence-specific DNA binding GO:0000976
WBGene00001981	transcription regulatory region sequence-specific DNA binding GO:0000976
WBGene00000463	transcription regulatory region sequence-specific DNA binding GO:0000976
WBGene00009089	transcription regulatory region sequence-specific DNA binding GO:0000976
WBGene00013100	transcription regulatory region sequence-specific DNA binding GO:0000976
WBGene00003102	transcription regulatory region sequence-specific DNA binding GO:0000976
WBGene00003657	transcription regulatory region sequence-specific DNA binding GO:0000976
WBGene00004773	transcription regulatory region sequence-specific DNA binding GO:0000976
WBGene00000457	transcription regulatory region sequence-specific DNA binding GO:0000976
WBGene00003106	transcription regulatory region sequence-specific DNA binding GO:0000976
WBGene00006545	transcription regulatory region sequence-specific DNA binding GO:0000976
WBGene00007813	transcription regulatory region sequence-specific DNA binding GO:0000976
WBGene00001437	transcription regulatory region sequence-specific DNA binding GO:0000976
WBGene00006558	transcription regulatory region sequence-specific DNA binding GO:0000976
WBGene00004335	transcription regulatory region sequence-specific DNA binding GO:0000976
WBGene00006547	transcription regulatory region sequence-specific DNA binding GO:0000976
WBGene00017535	transcription regulatory region sequence-specific DNA binding GO:0000976
WBGene00006818	transcription regulatory region sequence-specific DNA binding GO:0000976
WBGene00009202	transcription regulatory region sequence-specific DNA binding GO:0000976
WBGene00006774	synaptic signaling GO:0099536
WBGene00022106	synaptic signaling GO:0099536
WBGene00022271	synaptic signaling GO:0099536
WBGene00001612	synaptic signaling GO:0099536
WBGene00017399	synaptic signaling GO:0099536
WBGene00001512	synaptic signaling GO:0099536
WBGene00012099	synaptic signaling GO:0099536
WBGene00001133	synaptic signaling GO:0099536
WBGene00003775	synaptic signaling GO:0099536
WBGene00000037	synaptic signaling GO:0099536
WBGene00021125	synaptic signaling GO:0099536
WBGene00015412	synaptic signaling GO:0099536
WBGene00006807	synaptic signaling GO:0099536
WBGene00044528	synaptic signaling GO:0099536
WBGene00001618	synaptic signaling GO:0099536
WBGene00001373	synaptic signaling GO:0099536
WBGene00021437	synaptic signaling GO:0099536
WBGene00010741	synaptic signaling GO:0099536
WBGene00020236	synaptic signaling GO:0099536
WBGene00018468	synaptic signaling GO:0099536
WBGene00004923	synaptic signaling GO:0099536
WBGene00008997	synaptic signaling GO:0099536
WBGene00013914	synaptic signaling GO:0099536
WBGene00000056	synaptic signaling GO:0099536
WBGene00007903	synaptic signaling GO:0099536
WBGene00000053	synaptic signaling GO:0099536
WBGene00003774	synaptic signaling GO:0099536
WBGene00006513	synaptic signaling GO:0099536
WBGene00003909	synaptic signaling GO:0099536
WBGene00000059	synaptic signaling GO:0099536
WBGene00018304	synaptic signaling GO:0099536
WBGene00004944	synaptic signaling GO:0099536
WBGene00010587	synaptic signaling GO:0099536
WBGene00000062	synaptic signaling GO:0099536
WBGene00007191	synaptic signaling GO:0099536
WBGene00006643	synaptic signaling GO:0099536
WBGene00002233	synaptic signaling GO:0099536
WBGene00004779	synaptic signaling GO:0099536
WBGene00021873	interspecies interaction between organisms GO:0044419
WBGene00020760	interspecies interaction between organisms GO:0044419
WBGene00001885	interspecies interaction between organisms GO:0044419
WBGene00010019	interspecies interaction between organisms GO:0044419
WBGene00003092	interspecies interaction between organisms GO:0044419
WBGene00018547	interspecies interaction between organisms GO:0044419
WBGene00016670	interspecies interaction between organisms GO:0044419
WBGene00014698	interspecies interaction between organisms GO:0044419
WBGene00007992	interspecies interaction between organisms GO:0044419
WBGene00009166	interspecies interaction between organisms GO:0044419
WBGene00021582	interspecies interaction between organisms GO:0044419
WBGene00007659	interspecies interaction between organisms GO:0044419
WBGene00006575	interspecies interaction between organisms GO:0044419
WBGene00015216	interspecies interaction between organisms GO:0044419
WBGene00015932	interspecies interaction between organisms GO:0044419
WBGene00015455	interspecies interaction between organisms GO:0044419
WBGene00016424	interspecies interaction between organisms GO:0044419
WBGene00020455	interspecies interaction between organisms GO:0044419
WBGene00008628	interspecies interaction between organisms GO:0044419
WBGene00018023	interspecies interaction between organisms GO:0044419
WBGene00019090	interspecies interaction between organisms GO:0044419
WBGene00017540	interspecies interaction between organisms GO:0044419
WBGene00012101	interspecies interaction between organisms GO:0044419
WBGene00003096	interspecies interaction between organisms GO:0044419
WBGene00003995	interspecies interaction between organisms GO:0044419
WBGene00000558	interspecies interaction between organisms GO:0044419
WBGene00006627	interspecies interaction between organisms GO:0044419
WBGene00006612	interspecies interaction between organisms GO:0044419
WBGene00009431	interspecies interaction between organisms GO:0044419
WBGene00009710	interspecies interaction between organisms GO:0044419
WBGene00020579	interspecies interaction between organisms GO:0044419
WBGene00010124	interspecies interaction between organisms GO:0044419
WBGene00009429	interspecies interaction between organisms GO:0044419
WBGene00007440	interspecies interaction between organisms GO:0044419
WBGene00015303	interspecies interaction between organisms GO:0044419
WBGene00001555	interspecies interaction between organisms GO:0044419
WBGene00016669	interspecies interaction between organisms GO:0044419
WBGene00001170	interspecies interaction between organisms GO:0044419
WBGene00013837	interspecies interaction between organisms GO:0044419
WBGene00019970	interspecies interaction between organisms GO:0044419
WBGene00020665	interspecies interaction between organisms GO:0044419
WBGene00004997	interspecies interaction between organisms GO:0044419
WBGene00000903	interspecies interaction between organisms GO:0044419
WBGene00019212	interspecies interaction between organisms GO:0044419
WBGene00001890	interspecies interaction between organisms GO:0044419
WBGene00008495	interspecies interaction between organisms GO:0044419
WBGene00011979	interspecies interaction between organisms GO:0044419
WBGene00018643	interspecies interaction between organisms GO:0044419
WBGene00016783	interspecies interaction between organisms GO:0044419
WBGene00001772	interspecies interaction between organisms GO:0044419
WBGene00000522	interspecies interaction between organisms GO:0044419
WBGene00009805	interspecies interaction between organisms GO:0044419
WBGene00008577	interspecies interaction between organisms GO:0044419
WBGene00008486	interspecies interaction between organisms GO:0044419
WBGene00009291	interspecies interaction between organisms GO:0044419
WBGene00007506	interspecies interaction between organisms GO:0044419
WBGene00015574	interspecies interaction between organisms GO:0044419
WBGene00022265	interspecies interaction between organisms GO:0044419
WBGene00019564	interspecies interaction between organisms GO:0044419
WBGene00022262	interspecies interaction between organisms GO:0044419
WBGene00007682	interspecies interaction between organisms GO:0044419
WBGene00000503	interspecies interaction between organisms GO:0044419
WBGene00008492	interspecies interaction between organisms GO:0044419
WBGene00022495	interspecies interaction between organisms GO:0044419
WBGene00000013	interspecies interaction between organisms GO:0044419
WBGene00000783	interspecies interaction between organisms GO:0044419
WBGene00018731	interspecies interaction between organisms GO:0044419
WBGene00009226	interspecies interaction between organisms GO:0044419
WBGene00020326	interspecies interaction between organisms GO:0044419
WBGene00044073	interspecies interaction between organisms GO:0044419
WBGene00008988	interspecies interaction between organisms GO:0044419
WBGene00014046	interspecies interaction between organisms GO:0044419
WBGene00002018	interspecies interaction between organisms GO:0044419
WBGene00004987	interspecies interaction between organisms GO:0044419
WBGene00021439	intrinsic component of membrane GO:0031224
WBGene00010899	intrinsic component of membrane GO:0031224
WBGene00005652	intrinsic component of membrane GO:0031224
WBGene00020977	intrinsic component of membrane GO:0031224
WBGene00004963	intrinsic component of membrane GO:0031224
WBGene00013159	intrinsic component of membrane GO:0031224
WBGene00006774	intrinsic component of membrane GO:0031224
WBGene00020760	intrinsic component of membrane GO:0031224
WBGene00012190	intrinsic component of membrane GO:0031224
WBGene00011590	intrinsic component of membrane GO:0031224
WBGene00044280	intrinsic component of membrane GO:0031224
WBGene00022322	intrinsic component of membrane GO:0031224
WBGene00015830	intrinsic component of membrane GO:0031224
WBGene00017292	intrinsic component of membrane GO:0031224
WBGene00011754	intrinsic component of membrane GO:0031224
WBGene00022106	intrinsic component of membrane GO:0031224
WBGene00022815	intrinsic component of membrane GO:0031224
WBGene00008142	intrinsic component of membrane GO:0031224
WBGene00077490	intrinsic component of membrane GO:0031224
WBGene00044295	intrinsic component of membrane GO:0031224
WBGene00018209	intrinsic component of membrane GO:0031224
WBGene00000907	intrinsic component of membrane GO:0031224
WBGene00044457	intrinsic component of membrane GO:0031224
WBGene00018313	intrinsic component of membrane GO:0031224
WBGene00007607	intrinsic component of membrane GO:0031224
WBGene00001547	intrinsic component of membrane GO:0031224
WBGene00002246	intrinsic component of membrane GO:0031224
WBGene00194646	intrinsic component of membrane GO:0031224
WBGene00022397	intrinsic component of membrane GO:0031224
WBGene00005586	intrinsic component of membrane GO:0031224
WBGene00011745	intrinsic component of membrane GO:0031224
WBGene00006287	intrinsic component of membrane GO:0031224
WBGene00010282	intrinsic component of membrane GO:0031224
WBGene00005422	intrinsic component of membrane GO:0031224
WBGene00005297	intrinsic component of membrane GO:0031224
WBGene00044620	intrinsic component of membrane GO:0031224
WBGene00009510	intrinsic component of membrane GO:0031224
WBGene00012629	intrinsic component of membrane GO:0031224
WBGene00194896	intrinsic component of membrane GO:0031224
WBGene00016332	intrinsic component of membrane GO:0031224
WBGene00021048	intrinsic component of membrane GO:0031224
WBGene00001612	intrinsic component of membrane GO:0031224
WBGene00012939	intrinsic component of membrane GO:0031224
WBGene00009517	intrinsic component of membrane GO:0031224
WBGene00017399	intrinsic component of membrane GO:0031224
WBGene00010071	intrinsic component of membrane GO:0031224
WBGene00050875	intrinsic component of membrane GO:0031224
WBGene00015018	intrinsic component of membrane GO:0031224
WBGene00045356	intrinsic component of membrane GO:0031224
WBGene00020137	intrinsic component of membrane GO:0031224
WBGene00009388	intrinsic component of membrane GO:0031224
WBGene00008850	intrinsic component of membrane GO:0031224
WBGene00001546	intrinsic component of membrane GO:0031224
WBGene00018771	intrinsic component of membrane GO:0031224
WBGene00017120	intrinsic component of membrane GO:0031224
WBGene00013508	intrinsic component of membrane GO:0031224
WBGene00000622	intrinsic component of membrane GO:0031224
WBGene00011524	intrinsic component of membrane GO:0031224
WBGene00002090	intrinsic component of membrane GO:0031224
WBGene00010269	intrinsic component of membrane GO:0031224
WBGene00018547	intrinsic component of membrane GO:0031224
WBGene00012477	intrinsic component of membrane GO:0031224
WBGene00044681	intrinsic component of membrane GO:0031224
WBGene00009304	intrinsic component of membrane GO:0031224
WBGene00020914	intrinsic component of membrane GO:0031224
WBGene00001512	intrinsic component of membrane GO:0031224
WBGene00077531	intrinsic component of membrane GO:0031224
WBGene00013873	intrinsic component of membrane GO:0031224
WBGene00021156	intrinsic component of membrane GO:0031224
WBGene00005253	intrinsic component of membrane GO:0031224
WBGene00012099	intrinsic component of membrane GO:0031224
WBGene00011581	intrinsic component of membrane GO:0031224
WBGene00020855	intrinsic component of membrane GO:0031224
WBGene00235328	intrinsic component of membrane GO:0031224
WBGene00011197	intrinsic component of membrane GO:0031224
WBGene00010742	intrinsic component of membrane GO:0031224
WBGene00018861	intrinsic component of membrane GO:0031224
WBGene00000493	intrinsic component of membrane GO:0031224
WBGene00022129	intrinsic component of membrane GO:0031224
WBGene00020737	intrinsic component of membrane GO:0031224
WBGene00000625	intrinsic component of membrane GO:0031224
WBGene00013825	intrinsic component of membrane GO:0031224
WBGene00001159	intrinsic component of membrane GO:0031224
WBGene00008783	intrinsic component of membrane GO:0031224
WBGene00045379	intrinsic component of membrane GO:0031224
WBGene00000727	intrinsic component of membrane GO:0031224
WBGene00001246	intrinsic component of membrane GO:0031224
WBGene00018552	intrinsic component of membrane GO:0031224
WBGene00006075	intrinsic component of membrane GO:0031224
WBGene00016745	intrinsic component of membrane GO:0031224
WBGene00020686	intrinsic component of membrane GO:0031224
WBGene00011229	intrinsic component of membrane GO:0031224
WBGene00044772	intrinsic component of membrane GO:0031224
WBGene00045058	intrinsic component of membrane GO:0031224
WBGene00044120	intrinsic component of membrane GO:0031224
WBGene00019224	intrinsic component of membrane GO:0031224
WBGene00044529	intrinsic component of membrane GO:0031224
WBGene00015165	intrinsic component of membrane GO:0031224
WBGene00005147	intrinsic component of membrane GO:0031224
WBGene00004300	intrinsic component of membrane GO:0031224
WBGene00010243	intrinsic component of membrane GO:0031224
WBGene00018360	intrinsic component of membrane GO:0031224
WBGene00012627	intrinsic component of membrane GO:0031224
WBGene00020416	intrinsic component of membrane GO:0031224
WBGene00005710	intrinsic component of membrane GO:0031224
WBGene00007370	intrinsic component of membrane GO:0031224
WBGene00022160	intrinsic component of membrane GO:0031224
WBGene00219282	intrinsic component of membrane GO:0031224
WBGene00016044	intrinsic component of membrane GO:0031224
WBGene00009371	intrinsic component of membrane GO:0031224
WBGene00021633	intrinsic component of membrane GO:0031224
WBGene00012810	intrinsic component of membrane GO:0031224
WBGene00006215	intrinsic component of membrane GO:0031224
WBGene00018418	intrinsic component of membrane GO:0031224
WBGene00006965	intrinsic component of membrane GO:0031224
WBGene00017028	intrinsic component of membrane GO:0031224
WBGene00012381	intrinsic component of membrane GO:0031224
WBGene00017308	intrinsic component of membrane GO:0031224
WBGene00005146	intrinsic component of membrane GO:0031224
WBGene00020714	intrinsic component of membrane GO:0031224
WBGene00015148	intrinsic component of membrane GO:0031224
WBGene00022295	intrinsic component of membrane GO:0031224
WBGene00018211	intrinsic component of membrane GO:0031224
WBGene00014183	intrinsic component of membrane GO:0031224
WBGene00011168	intrinsic component of membrane GO:0031224
WBGene00000742	intrinsic component of membrane GO:0031224
WBGene00015611	intrinsic component of membrane GO:0031224
WBGene00002142	intrinsic component of membrane GO:0031224
WBGene00019527	intrinsic component of membrane GO:0031224
WBGene00004328	intrinsic component of membrane GO:0031224
WBGene00022026	intrinsic component of membrane GO:0031224
WBGene00001107	intrinsic component of membrane GO:0031224
WBGene00011594	intrinsic component of membrane GO:0031224
WBGene00015455	intrinsic component of membrane GO:0031224
WBGene00001133	intrinsic component of membrane GO:0031224
WBGene00007631	intrinsic component of membrane GO:0031224
WBGene00015152	intrinsic component of membrane GO:0031224
WBGene00001171	intrinsic component of membrane GO:0031224
WBGene00016424	intrinsic component of membrane GO:0031224
WBGene00009558	intrinsic component of membrane GO:0031224
WBGene00013871	intrinsic component of membrane GO:0031224
WBGene00018103	intrinsic component of membrane GO:0031224
WBGene00011996	intrinsic component of membrane GO:0031224
WBGene00011517	intrinsic component of membrane GO:0031224
WBGene00020106	intrinsic component of membrane GO:0031224
WBGene00016246	intrinsic component of membrane GO:0031224
WBGene00001242	intrinsic component of membrane GO:0031224
WBGene00044499	intrinsic component of membrane GO:0031224
WBGene00019558	intrinsic component of membrane GO:0031224
WBGene00001075	intrinsic component of membrane GO:0031224
WBGene00002128	intrinsic component of membrane GO:0031224
WBGene00016886	intrinsic component of membrane GO:0031224
WBGene00206354	intrinsic component of membrane GO:0031224
WBGene00022385	intrinsic component of membrane GO:0031224
WBGene00005423	intrinsic component of membrane GO:0031224
WBGene00010655	intrinsic component of membrane GO:0031224
WBGene00021703	intrinsic component of membrane GO:0031224
WBGene00009075	intrinsic component of membrane GO:0031224
WBGene00018023	intrinsic component of membrane GO:0031224
WBGene00003775	intrinsic component of membrane GO:0031224
WBGene00000853	intrinsic component of membrane GO:0031224
WBGene00009217	intrinsic component of membrane GO:0031224
WBGene00008568	intrinsic component of membrane GO:0031224
WBGene00006187	intrinsic component of membrane GO:0031224
WBGene00005189	intrinsic component of membrane GO:0031224
WBGene00009114	intrinsic component of membrane GO:0031224
WBGene00021798	intrinsic component of membrane GO:0031224
WBGene00018242	intrinsic component of membrane GO:0031224
WBGene00019370	intrinsic component of membrane GO:0031224
WBGene00011665	intrinsic component of membrane GO:0031224
WBGene00016538	intrinsic component of membrane GO:0031224
WBGene00000705	intrinsic component of membrane GO:0031224
WBGene00010157	intrinsic component of membrane GO:0031224
WBGene00004231	intrinsic component of membrane GO:0031224
WBGene00011028	intrinsic component of membrane GO:0031224
WBGene00006761	intrinsic component of membrane GO:0031224
WBGene00013498	intrinsic component of membrane GO:0031224
WBGene00021125	intrinsic component of membrane GO:0031224
WBGene00006629	intrinsic component of membrane GO:0031224
WBGene00001059	intrinsic component of membrane GO:0031224
WBGene00019508	intrinsic component of membrane GO:0031224
WBGene00044434	intrinsic component of membrane GO:0031224
WBGene00005523	intrinsic component of membrane GO:0031224
WBGene00018480	intrinsic component of membrane GO:0031224
WBGene00004229	intrinsic component of membrane GO:0031224
WBGene00012433	intrinsic component of membrane GO:0031224
WBGene00020887	intrinsic component of membrane GO:0031224
WBGene00077768	intrinsic component of membrane GO:0031224
WBGene00009842	intrinsic component of membrane GO:0031224
WBGene00019279	intrinsic component of membrane GO:0031224
WBGene00015626	intrinsic component of membrane GO:0031224
WBGene00020800	intrinsic component of membrane GO:0031224
WBGene00015582	intrinsic component of membrane GO:0031224
WBGene00000681	intrinsic component of membrane GO:0031224
WBGene00022816	intrinsic component of membrane GO:0031224
WBGene00010559	intrinsic component of membrane GO:0031224
WBGene00014065	intrinsic component of membrane GO:0031224
WBGene00011468	intrinsic component of membrane GO:0031224
WBGene00017174	intrinsic component of membrane GO:0031224
WBGene00012811	intrinsic component of membrane GO:0031224
WBGene00001071	intrinsic component of membrane GO:0031224
WBGene00235333	intrinsic component of membrane GO:0031224
WBGene00189954	intrinsic component of membrane GO:0031224
WBGene00194708	intrinsic component of membrane GO:0031224
WBGene00006576	intrinsic component of membrane GO:0031224
WBGene00020008	intrinsic component of membrane GO:0031224
WBGene00020966	intrinsic component of membrane GO:0031224
WBGene00017948	intrinsic component of membrane GO:0031224
WBGene00015412	intrinsic component of membrane GO:0031224
WBGene00012962	intrinsic component of membrane GO:0031224
WBGene00008045	intrinsic component of membrane GO:0031224
WBGene00019534	intrinsic component of membrane GO:0031224
WBGene00007213	intrinsic component of membrane GO:0031224
WBGene00003995	intrinsic component of membrane GO:0031224
WBGene00005191	intrinsic component of membrane GO:0031224
WBGene00004155	intrinsic component of membrane GO:0031224
WBGene00000679	intrinsic component of membrane GO:0031224
WBGene00007126	intrinsic component of membrane GO:0031224
WBGene00005684	intrinsic component of membrane GO:0031224
WBGene00014125	intrinsic component of membrane GO:0031224
WBGene00001108	intrinsic component of membrane GO:0031224
WBGene00009327	intrinsic component of membrane GO:0031224
WBGene00007281	intrinsic component of membrane GO:0031224
WBGene00005657	intrinsic component of membrane GO:0031224
WBGene00013074	intrinsic component of membrane GO:0031224
WBGene00020546	intrinsic component of membrane GO:0031224
WBGene00015982	intrinsic component of membrane GO:0031224
WBGene00016628	intrinsic component of membrane GO:0031224
WBGene00018828	intrinsic component of membrane GO:0031224
WBGene00000558	intrinsic component of membrane GO:0031224
WBGene00008300	intrinsic component of membrane GO:0031224
WBGene00011121	intrinsic component of membrane GO:0031224
WBGene00006627	intrinsic component of membrane GO:0031224
WBGene00007203	intrinsic component of membrane GO:0031224
WBGene00013563	intrinsic component of membrane GO:0031224
WBGene00008137	intrinsic component of membrane GO:0031224
WBGene00018092	intrinsic component of membrane GO:0031224
WBGene00019754	intrinsic component of membrane GO:0031224
WBGene00044528	intrinsic component of membrane GO:0031224
WBGene00022845	intrinsic component of membrane GO:0031224
WBGene00009778	intrinsic component of membrane GO:0031224
WBGene00008763	intrinsic component of membrane GO:0031224
WBGene00010786	intrinsic component of membrane GO:0031224
WBGene00001618	intrinsic component of membrane GO:0031224
WBGene00000683	intrinsic component of membrane GO:0031224
WBGene00013484	intrinsic component of membrane GO:0031224
WBGene00009486	intrinsic component of membrane GO:0031224
WBGene00009710	intrinsic component of membrane GO:0031224
WBGene00020579	intrinsic component of membrane GO:0031224
WBGene00005713	intrinsic component of membrane GO:0031224
WBGene00000594	intrinsic component of membrane GO:0031224
WBGene00001373	intrinsic component of membrane GO:0031224
WBGene00010716	intrinsic component of membrane GO:0031224
WBGene00008760	intrinsic component of membrane GO:0031224
WBGene00005968	intrinsic component of membrane GO:0031224
WBGene00021309	intrinsic component of membrane GO:0031224
WBGene00011362	intrinsic component of membrane GO:0031224
WBGene00008631	intrinsic component of membrane GO:0031224
WBGene00017154	intrinsic component of membrane GO:0031224
WBGene00000685	intrinsic component of membrane GO:0031224
WBGene00019360	intrinsic component of membrane GO:0031224
WBGene00077523	intrinsic component of membrane GO:0031224
WBGene00013785	intrinsic component of membrane GO:0031224
WBGene00044348	intrinsic component of membrane GO:0031224
WBGene00013496	intrinsic component of membrane GO:0031224
WBGene00019146	intrinsic component of membrane GO:0031224
WBGene00015984	intrinsic component of membrane GO:0031224
WBGene00007324	intrinsic component of membrane GO:0031224
WBGene00008709	intrinsic component of membrane GO:0031224
WBGene00000623	intrinsic component of membrane GO:0031224
WBGene00044074	intrinsic component of membrane GO:0031224
WBGene00001103	intrinsic component of membrane GO:0031224
WBGene00012165	intrinsic component of membrane GO:0031224
WBGene00006237	intrinsic component of membrane GO:0031224
WBGene00004232	intrinsic component of membrane GO:0031224
WBGene00000702	intrinsic component of membrane GO:0031224
WBGene00006163	intrinsic component of membrane GO:0031224
WBGene00000636	intrinsic component of membrane GO:0031224
WBGene00010442	intrinsic component of membrane GO:0031224
WBGene00006195	intrinsic component of membrane GO:0031224
WBGene00015879	intrinsic component of membrane GO:0031224
WBGene00009849	intrinsic component of membrane GO:0031224
WBGene00009803	intrinsic component of membrane GO:0031224
WBGene00004894	intrinsic component of membrane GO:0031224
WBGene00005542	intrinsic component of membrane GO:0031224
WBGene00000737	intrinsic component of membrane GO:0031224
WBGene00019546	intrinsic component of membrane GO:0031224
WBGene00019761	intrinsic component of membrane GO:0031224
WBGene00017061	intrinsic component of membrane GO:0031224
WBGene00021437	intrinsic component of membrane GO:0031224
WBGene00010485	intrinsic component of membrane GO:0031224
WBGene00001065	intrinsic component of membrane GO:0031224
WBGene00018707	intrinsic component of membrane GO:0031224
WBGene00010205	intrinsic component of membrane GO:0031224
WBGene00010741	intrinsic component of membrane GO:0031224
WBGene00011453	intrinsic component of membrane GO:0031224
WBGene00044630	intrinsic component of membrane GO:0031224
WBGene00008602	intrinsic component of membrane GO:0031224
WBGene00005258	intrinsic component of membrane GO:0031224
WBGene00000695	intrinsic component of membrane GO:0031224
WBGene00021919	intrinsic component of membrane GO:0031224
WBGene00012321	intrinsic component of membrane GO:0031224
WBGene00007222	intrinsic component of membrane GO:0031224
WBGene00005223	intrinsic component of membrane GO:0031224
WBGene00021025	intrinsic component of membrane GO:0031224
WBGene00017390	intrinsic component of membrane GO:0031224
WBGene00017722	intrinsic component of membrane GO:0031224
WBGene00005904	intrinsic component of membrane GO:0031224
WBGene00020236	intrinsic component of membrane GO:0031224
WBGene00019150	intrinsic component of membrane GO:0031224
WBGene00005427	intrinsic component of membrane GO:0031224
WBGene00000689	intrinsic component of membrane GO:0031224
WBGene00017351	intrinsic component of membrane GO:0031224
WBGene00017433	intrinsic component of membrane GO:0031224
WBGene00008033	intrinsic component of membrane GO:0031224
WBGene00001555	intrinsic component of membrane GO:0031224
WBGene00000639	intrinsic component of membrane GO:0031224
WBGene00006822	intrinsic component of membrane GO:0031224
WBGene00006894	intrinsic component of membrane GO:0031224
WBGene00016422	intrinsic component of membrane GO:0031224
WBGene00006657	intrinsic component of membrane GO:0031224
WBGene00011896	intrinsic component of membrane GO:0031224
WBGene00021870	intrinsic component of membrane GO:0031224
WBGene00005349	intrinsic component of membrane GO:0031224
WBGene00001639	intrinsic component of membrane GO:0031224
WBGene00016903	intrinsic component of membrane GO:0031224
WBGene00018093	intrinsic component of membrane GO:0031224
WBGene00011190	intrinsic component of membrane GO:0031224
WBGene00001063	intrinsic component of membrane GO:0031224
WBGene00007420	intrinsic component of membrane GO:0031224
WBGene00044492	intrinsic component of membrane GO:0031224
WBGene00006256	intrinsic component of membrane GO:0031224
WBGene00017673	intrinsic component of membrane GO:0031224
WBGene00012028	intrinsic component of membrane GO:0031224
WBGene00007722	intrinsic component of membrane GO:0031224
WBGene00006666	intrinsic component of membrane GO:0031224
WBGene00001531	intrinsic component of membrane GO:0031224
WBGene00013437	intrinsic component of membrane GO:0031224
WBGene00022522	intrinsic component of membrane GO:0031224
WBGene00004122	intrinsic component of membrane GO:0031224
WBGene00013900	intrinsic component of membrane GO:0031224
WBGene00000730	intrinsic component of membrane GO:0031224
WBGene00011219	intrinsic component of membrane GO:0031224
WBGene00005017	intrinsic component of membrane GO:0031224
WBGene00044617	intrinsic component of membrane GO:0031224
WBGene00000660	intrinsic component of membrane GO:0031224
WBGene00018215	intrinsic component of membrane GO:0031224
WBGene00206461	intrinsic component of membrane GO:0031224
WBGene00000743	intrinsic component of membrane GO:0031224
WBGene00011200	intrinsic component of membrane GO:0031224
WBGene00004997	intrinsic component of membrane GO:0031224
WBGene00012289	intrinsic component of membrane GO:0031224
WBGene00007177	intrinsic component of membrane GO:0031224
WBGene00003104	intrinsic component of membrane GO:0031224
WBGene00013126	intrinsic component of membrane GO:0031224
WBGene00020260	intrinsic component of membrane GO:0031224
WBGene00020267	intrinsic component of membrane GO:0031224
WBGene00011582	intrinsic component of membrane GO:0031224
WBGene00012255	intrinsic component of membrane GO:0031224
WBGene00012137	intrinsic component of membrane GO:0031224
WBGene00022615	intrinsic component of membrane GO:0031224
WBGene00001548	intrinsic component of membrane GO:0031224
WBGene00015175	intrinsic component of membrane GO:0031224
WBGene00013280	intrinsic component of membrane GO:0031224
WBGene00005226	intrinsic component of membrane GO:0031224
WBGene00022161	intrinsic component of membrane GO:0031224
WBGene00000745	intrinsic component of membrane GO:0031224
WBGene00008997	intrinsic component of membrane GO:0031224
WBGene00016063	intrinsic component of membrane GO:0031224
WBGene00020482	intrinsic component of membrane GO:0031224
WBGene00011593	intrinsic component of membrane GO:0031224
WBGene00005517	intrinsic component of membrane GO:0031224
WBGene00001544	intrinsic component of membrane GO:0031224
WBGene00013054	intrinsic component of membrane GO:0031224
WBGene00045498	intrinsic component of membrane GO:0031224
WBGene00020774	intrinsic component of membrane GO:0031224
WBGene00009979	intrinsic component of membrane GO:0031224
WBGene00009033	intrinsic component of membrane GO:0031224
WBGene00001619	intrinsic component of membrane GO:0031224
WBGene00018323	intrinsic component of membrane GO:0031224
WBGene00011345	intrinsic component of membrane GO:0031224
WBGene00007141	intrinsic component of membrane GO:0031224
WBGene00022733	intrinsic component of membrane GO:0031224
WBGene00012521	intrinsic component of membrane GO:0031224
WBGene00011643	intrinsic component of membrane GO:0031224
WBGene00008185	intrinsic component of membrane GO:0031224
WBGene00019855	intrinsic component of membrane GO:0031224
WBGene00021415	intrinsic component of membrane GO:0031224
WBGene00013226	intrinsic component of membrane GO:0031224
WBGene00021479	intrinsic component of membrane GO:0031224
WBGene00000478	intrinsic component of membrane GO:0031224
WBGene00009926	intrinsic component of membrane GO:0031224
WBGene00011762	intrinsic component of membrane GO:0031224
WBGene00017334	intrinsic component of membrane GO:0031224
WBGene00000648	intrinsic component of membrane GO:0031224
WBGene00006505	intrinsic component of membrane GO:0031224
WBGene00010219	intrinsic component of membrane GO:0031224
WBGene00013914	intrinsic component of membrane GO:0031224
WBGene00005670	intrinsic component of membrane GO:0031224
WBGene00013761	intrinsic component of membrane GO:0031224
WBGene00012108	intrinsic component of membrane GO:0031224
WBGene00011596	intrinsic component of membrane GO:0031224
WBGene00001643	intrinsic component of membrane GO:0031224
WBGene00020832	intrinsic component of membrane GO:0031224
WBGene00018245	intrinsic component of membrane GO:0031224
WBGene00001070	intrinsic component of membrane GO:0031224
WBGene00018256	intrinsic component of membrane GO:0031224
WBGene00235300	intrinsic component of membrane GO:0031224
WBGene00020825	intrinsic component of membrane GO:0031224
WBGene00020728	intrinsic component of membrane GO:0031224
WBGene00009702	intrinsic component of membrane GO:0031224
WBGene00010784	intrinsic component of membrane GO:0031224
WBGene00044020	intrinsic component of membrane GO:0031224
WBGene00005110	intrinsic component of membrane GO:0031224
WBGene00009489	intrinsic component of membrane GO:0031224
WBGene00014254	intrinsic component of membrane GO:0031224
WBGene00020817	intrinsic component of membrane GO:0031224
WBGene00010319	intrinsic component of membrane GO:0031224
WBGene00000741	intrinsic component of membrane GO:0031224
WBGene00016071	intrinsic component of membrane GO:0031224
WBGene00012635	intrinsic component of membrane GO:0031224
WBGene00004002	intrinsic component of membrane GO:0031224
WBGene00021790	intrinsic component of membrane GO:0031224
WBGene00019012	intrinsic component of membrane GO:0031224
WBGene00009856	intrinsic component of membrane GO:0031224
WBGene00007479	intrinsic component of membrane GO:0031224
WBGene00016953	intrinsic component of membrane GO:0031224
WBGene00002243	intrinsic component of membrane GO:0031224
WBGene00010172	intrinsic component of membrane GO:0031224
WBGene00000620	intrinsic component of membrane GO:0031224
WBGene00012391	intrinsic component of membrane GO:0031224
WBGene00006169	intrinsic component of membrane GO:0031224
WBGene00012448	intrinsic component of membrane GO:0031224
WBGene00044461	intrinsic component of membrane GO:0031224
WBGene00006097	intrinsic component of membrane GO:0031224
WBGene00015610	intrinsic component of membrane GO:0031224
WBGene00005641	intrinsic component of membrane GO:0031224
WBGene00000056	intrinsic component of membrane GO:0031224
WBGene00021002	intrinsic component of membrane GO:0031224
WBGene00016956	intrinsic component of membrane GO:0031224
WBGene00021328	intrinsic component of membrane GO:0031224
WBGene00013957	intrinsic component of membrane GO:0031224
WBGene00012967	intrinsic component of membrane GO:0031224
WBGene00010871	intrinsic component of membrane GO:0031224
WBGene00086568	intrinsic component of membrane GO:0031224
WBGene00008340	intrinsic component of membrane GO:0031224
WBGene00021028	intrinsic component of membrane GO:0031224
WBGene00000522	intrinsic component of membrane GO:0031224
WBGene00022591	intrinsic component of membrane GO:0031224
WBGene00018402	intrinsic component of membrane GO:0031224
WBGene00013195	intrinsic component of membrane GO:0031224
WBGene00005386	intrinsic component of membrane GO:0031224
WBGene00021253	intrinsic component of membrane GO:0031224
WBGene00013375	intrinsic component of membrane GO:0031224
WBGene00007903	intrinsic component of membrane GO:0031224
WBGene00012163	intrinsic component of membrane GO:0031224
WBGene00044433	intrinsic component of membrane GO:0031224
WBGene00005653	intrinsic component of membrane GO:0031224
WBGene00006682	intrinsic component of membrane GO:0031224
WBGene00008102	intrinsic component of membrane GO:0031224
WBGene00015386	intrinsic component of membrane GO:0031224
WBGene00017421	intrinsic component of membrane GO:0031224
WBGene00014073	intrinsic component of membrane GO:0031224
WBGene00022103	intrinsic component of membrane GO:0031224
WBGene00000740	intrinsic component of membrane GO:0031224
WBGene00018750	intrinsic component of membrane GO:0031224
WBGene00000053	intrinsic component of membrane GO:0031224
WBGene00010586	intrinsic component of membrane GO:0031224
WBGene00021463	intrinsic component of membrane GO:0031224
WBGene00008486	intrinsic component of membrane GO:0031224
WBGene00000736	intrinsic component of membrane GO:0031224
WBGene00000647	intrinsic component of membrane GO:0031224
WBGene00044411	intrinsic component of membrane GO:0031224
WBGene00017936	intrinsic component of membrane GO:0031224
WBGene00001136	intrinsic component of membrane GO:0031224
WBGene00018143	intrinsic component of membrane GO:0031224
WBGene00000649	intrinsic component of membrane GO:0031224
WBGene00011838	intrinsic component of membrane GO:0031224
WBGene00009155	intrinsic component of membrane GO:0031224
WBGene00021197	intrinsic component of membrane GO:0031224
WBGene00007210	intrinsic component of membrane GO:0031224
WBGene00000756	intrinsic component of membrane GO:0031224
WBGene00010043	intrinsic component of membrane GO:0031224
WBGene00013272	intrinsic component of membrane GO:0031224
WBGene00011265	intrinsic component of membrane GO:0031224
WBGene00001105	intrinsic component of membrane GO:0031224
WBGene00012770	intrinsic component of membrane GO:0031224
WBGene00019233	intrinsic component of membrane GO:0031224
WBGene00020130	intrinsic component of membrane GO:0031224
WBGene00000134	intrinsic component of membrane GO:0031224
WBGene00003774	intrinsic component of membrane GO:0031224
WBGene00006628	intrinsic component of membrane GO:0031224
WBGene00001066	intrinsic component of membrane GO:0031224
WBGene00219317	intrinsic component of membrane GO:0031224
WBGene00004149	intrinsic component of membrane GO:0031224
WBGene00009311	intrinsic component of membrane GO:0031224
WBGene00044417	intrinsic component of membrane GO:0031224
WBGene00001535	intrinsic component of membrane GO:0031224
WBGene00017721	intrinsic component of membrane GO:0031224
WBGene00000979	intrinsic component of membrane GO:0031224
WBGene00012763	intrinsic component of membrane GO:0031224
WBGene00194915	intrinsic component of membrane GO:0031224
WBGene00021513	intrinsic component of membrane GO:0031224
WBGene00012570	intrinsic component of membrane GO:0031224
WBGene00019982	intrinsic component of membrane GO:0031224
WBGene00000746	intrinsic component of membrane GO:0031224
WBGene00007604	intrinsic component of membrane GO:0031224
WBGene00044084	intrinsic component of membrane GO:0031224
WBGene00009700	intrinsic component of membrane GO:0031224
WBGene00022165	intrinsic component of membrane GO:0031224
WBGene00008837	intrinsic component of membrane GO:0031224
WBGene00004236	intrinsic component of membrane GO:0031224
WBGene00010998	intrinsic component of membrane GO:0031224
WBGene00010138	intrinsic component of membrane GO:0031224
WBGene00195177	intrinsic component of membrane GO:0031224
WBGene00012925	intrinsic component of membrane GO:0031224
WBGene00045468	intrinsic component of membrane GO:0031224
WBGene00017184	intrinsic component of membrane GO:0031224
WBGene00000720	intrinsic component of membrane GO:0031224
WBGene00022789	intrinsic component of membrane GO:0031224
WBGene00002141	intrinsic component of membrane GO:0031224
WBGene00000688	intrinsic component of membrane GO:0031224
WBGene00013312	intrinsic component of membrane GO:0031224
WBGene00004219	intrinsic component of membrane GO:0031224
WBGene00016973	intrinsic component of membrane GO:0031224
WBGene00220259	intrinsic component of membrane GO:0031224
WBGene00011220	intrinsic component of membrane GO:0031224
WBGene00009742	intrinsic component of membrane GO:0031224
WBGene00018573	intrinsic component of membrane GO:0031224
WBGene00005261	intrinsic component of membrane GO:0031224
WBGene00008496	intrinsic component of membrane GO:0031224
WBGene00010893	intrinsic component of membrane GO:0031224
WBGene00007317	intrinsic component of membrane GO:0031224
WBGene00013187	intrinsic component of membrane GO:0031224
WBGene00021226	intrinsic component of membrane GO:0031224
WBGene00000501	intrinsic component of membrane GO:0031224
WBGene00010014	intrinsic component of membrane GO:0031224
WBGene00194910	intrinsic component of membrane GO:0031224
WBGene00001506	intrinsic component of membrane GO:0031224
WBGene00018437	intrinsic component of membrane GO:0031224
WBGene00194643	intrinsic component of membrane GO:0031224
WBGene00015442	intrinsic component of membrane GO:0031224
WBGene00016371	intrinsic component of membrane GO:0031224
WBGene00020117	intrinsic component of membrane GO:0031224
WBGene00022469	intrinsic component of membrane GO:0031224
WBGene00015613	intrinsic component of membrane GO:0031224
WBGene00044437	intrinsic component of membrane GO:0031224
WBGene00012219	intrinsic component of membrane GO:0031224
WBGene00017983	intrinsic component of membrane GO:0031224
WBGene00015636	intrinsic component of membrane GO:0031224
WBGene00022175	intrinsic component of membrane GO:0031224
WBGene00077599	intrinsic component of membrane GO:0031224
WBGene00019496	intrinsic component of membrane GO:0031224
WBGene00015720	intrinsic component of membrane GO:0031224
WBGene00017168	intrinsic component of membrane GO:0031224
WBGene00004224	intrinsic component of membrane GO:0031224
WBGene00012688	intrinsic component of membrane GO:0031224
WBGene00000059	intrinsic component of membrane GO:0031224
WBGene00013119	intrinsic component of membrane GO:0031224
WBGene00007351	intrinsic component of membrane GO:0031224
WBGene00013852	intrinsic component of membrane GO:0031224
WBGene00045416	intrinsic component of membrane GO:0031224
WBGene00005532	intrinsic component of membrane GO:0031224
WBGene00001543	intrinsic component of membrane GO:0031224
WBGene00019369	intrinsic component of membrane GO:0031224
WBGene00018338	intrinsic component of membrane GO:0031224
WBGene00007170	intrinsic component of membrane GO:0031224
WBGene00005222	intrinsic component of membrane GO:0031224
WBGene00019154	intrinsic component of membrane GO:0031224
WBGene00000902	intrinsic component of membrane GO:0031224
WBGene00044257	intrinsic component of membrane GO:0031224
WBGene00003387	intrinsic component of membrane GO:0031224
WBGene00009029	intrinsic component of membrane GO:0031224
WBGene00018606	intrinsic component of membrane GO:0031224
WBGene00018566	intrinsic component of membrane GO:0031224
WBGene00018318	intrinsic component of membrane GO:0031224
WBGene00003840	intrinsic component of membrane GO:0031224
WBGene00005936	intrinsic component of membrane GO:0031224
WBGene00003001	intrinsic component of membrane GO:0031224
WBGene00018002	intrinsic component of membrane GO:0031224
WBGene00001475	intrinsic component of membrane GO:0031224
WBGene00013602	intrinsic component of membrane GO:0031224
WBGene00195086	intrinsic component of membrane GO:0031224
WBGene00012068	intrinsic component of membrane GO:0031224
WBGene00002282	intrinsic component of membrane GO:0031224
WBGene00019548	intrinsic component of membrane GO:0031224
WBGene00004944	intrinsic component of membrane GO:0031224
WBGene00011325	intrinsic component of membrane GO:0031224
WBGene00004017	intrinsic component of membrane GO:0031224
WBGene00007174	intrinsic component of membrane GO:0031224
WBGene00019273	intrinsic component of membrane GO:0031224
WBGene00003778	intrinsic component of membrane GO:0031224
WBGene00009462	intrinsic component of membrane GO:0031224
WBGene00010587	intrinsic component of membrane GO:0031224
WBGene00000399	intrinsic component of membrane GO:0031224
WBGene00009226	intrinsic component of membrane GO:0031224
WBGene00004906	intrinsic component of membrane GO:0031224
WBGene00008093	intrinsic component of membrane GO:0031224
WBGene00008889	intrinsic component of membrane GO:0031224
WBGene00010594	intrinsic component of membrane GO:0031224
WBGene00008647	intrinsic component of membrane GO:0031224
WBGene00022140	intrinsic component of membrane GO:0031224
WBGene00185117	intrinsic component of membrane GO:0031224
WBGene00000062	intrinsic component of membrane GO:0031224
WBGene00007191	intrinsic component of membrane GO:0031224
WBGene00013450	intrinsic component of membrane GO:0031224
WBGene00043998	intrinsic component of membrane GO:0031224
WBGene00000023	intrinsic component of membrane GO:0031224
WBGene00011948	intrinsic component of membrane GO:0031224
WBGene00020929	intrinsic component of membrane GO:0031224
WBGene00009670	intrinsic component of membrane GO:0031224
WBGene00008128	intrinsic component of membrane GO:0031224
WBGene00006643	intrinsic component of membrane GO:0031224
WBGene00009811	intrinsic component of membrane GO:0031224
WBGene00000402	intrinsic component of membrane GO:0031224
WBGene00002233	intrinsic component of membrane GO:0031224
WBGene00009644	intrinsic component of membrane GO:0031224
WBGene00000252	intrinsic component of membrane GO:0031224
WBGene00013073	intrinsic component of membrane GO:0031224
WBGene00005931	intrinsic component of membrane GO:0031224
WBGene00011175	intrinsic component of membrane GO:0031224
WBGene00012332	intrinsic component of membrane GO:0031224
WBGene00003573	intrinsic component of membrane GO:0031224
WBGene00000747	intrinsic component of membrane GO:0031224
WBGene00009653	intrinsic component of membrane GO:0031224
WBGene00010865	intrinsic component of membrane GO:0031224
WBGene00009250	intrinsic component of membrane GO:0031224
WBGene00004001	intrinsic component of membrane GO:0031224
WBGene00044480	intrinsic component of membrane GO:0031224
WBGene00011104	intrinsic component of membrane GO:0031224
WBGene00009331	intrinsic component of membrane GO:0031224
WBGene00008728	intrinsic component of membrane GO:0031224
WBGene00013960	intrinsic component of membrane GO:0031224
WBGene00019367	intrinsic component of membrane GO:0031224
WBGene00000672	intrinsic component of membrane GO:0031224
WBGene00010323	intrinsic component of membrane GO:0031224
WBGene00004779	intrinsic component of membrane GO:0031224
WBGene00045190	intrinsic component of membrane GO:0031224
WBGene00018179	intrinsic component of membrane GO:0031224
WBGene00016088	intrinsic component of membrane GO:0031224
WBGene00008500	intrinsic component of membrane GO:0031224
WBGene00045382	intrinsic component of membrane GO:0031224
WBGene00009865	intrinsic component of membrane GO:0031224
WBGene00000658	intrinsic component of membrane GO:0031224
WBGene00000487	intrinsic component of membrane GO:0031224
WBGene00001613	intrinsic component of membrane GO:0031224
WBGene00022392	intrinsic component of membrane GO:0031224
WBGene00020125	intrinsic component of membrane GO:0031224
WBGene00009889	intrinsic component of membrane GO:0031224
WBGene00018295	intrinsic component of membrane GO:0031224
WBGene00019234	intrinsic component of membrane GO:0031224
WBGene00000687	intrinsic component of membrane GO:0031224
WBGene00019200	intrinsic component of membrane GO:0031224
WBGene00015694	intrinsic component of membrane GO:0031224
WBGene00018580	intrinsic component of membrane GO:0031224
WBGene00015040	tetrapyrrole binding GO:0046906
WBGene00011530	tetrapyrrole binding GO:0046906
WBGene00018771	tetrapyrrole binding GO:0046906
WBGene00021168	tetrapyrrole binding GO:0046906
WBGene00016024	tetrapyrrole binding GO:0046906
WBGene00001557	tetrapyrrole binding GO:0046906
WBGene00011672	tetrapyrrole binding GO:0046906
WBGene00015042	tetrapyrrole binding GO:0046906
WBGene00015045	tetrapyrrole binding GO:0046906
WBGene00011251	tetrapyrrole binding GO:0046906
WBGene00007140	tetrapyrrole binding GO:0046906
WBGene00021259	tetrapyrrole binding GO:0046906
WBGene00001555	tetrapyrrole binding GO:0046906
WBGene00016147	tetrapyrrole binding GO:0046906
WBGene00019970	tetrapyrrole binding GO:0046906
WBGene00014254	tetrapyrrole binding GO:0046906
WBGene00016700	tetrapyrrole binding GO:0046906
WBGene00012448	tetrapyrrole binding GO:0046906
WBGene00012461	tetrapyrrole binding GO:0046906
WBGene00015841	tetrapyrrole binding GO:0046906
WBGene00009226	tetrapyrrole binding GO:0046906
WBGene00001554	tetrapyrrole binding GO:0046906
WBGene00019472	tetrapyrrole binding GO:0046906
WBGene00009387	tetrapyrrole binding GO:0046906
WBGene00007502	tetrapyrrole binding GO:0046906
WBGene00008809	tetrapyrrole binding GO:0046906
WBGene00008996	tetrapyrrole binding GO:0046906
WBGene00011699	tetrapyrrole binding GO:0046906
WBGene00015044	tetrapyrrole binding GO:0046906

[truncated: 1 more sheets: S3_GO_Chr+Down]
